# Supplementary material for: Most Sinorhizobium meliloti Extracytoplasmic Function Sigma Factors Control Accessory Functions
Source: mSphere. 2018 Oct 10;3(5):e00454-18. doi: 10.1128/mSphereDirect.00454-18 (PMC6180224; doi:10.1128/mSphereDirect.00454-18)
Supplement: DATA SET S1 [file sph005182653sd1.xlsx]

## Sheet: Data Set S1, sort by GeneID
Data Set S1. Affymetrix GeneChip expression changes for strains overexpressing individual ECF sigma factors.
Annotated list of bacterial genes that are differentially expressed in RpoE-overexpression and control strains relative to the CL150 wild type strain with the empty control vector. We considered bacterial genes to be differentially expressed if the log2fold change (logFC) relative to CL150 was greater than 0.5849 (Fold change > 1.5) and if the adjusted P-Value (adjustment by the Benjamini and Hoc…
Comparison	Affymetrix ID	Gene ID	Gene symbol	Description	logFC	AveExpr	t	P.Value	adj.P.Val	B
RpoE2-CL150	n14523057_at	SMa0005	fdoH	formate dehydrogenase-O, iron-sulfur subunit	0.91405	8.95134	3.73594	0.000673662	0.00663771	-1.79728
RpoE2-CL150	14523067irna62f1_x_at	SMa0021iSMa0022f1		Intergenic spacer	2.38408	6.46239	21.0828	2.57331e-21	3.41595e-19	38.5772
RpoE2-CL150	14523067irna62f2_x_at	SMa0021iSMa0022f2		Intergenic spacer	1.78302	8.43966	19.4849	3.19475e-20	3.50841e-18	36.0433
RpoE2-CL150	c14523069_at	SMa0026		hypothetical protein predicted by Glimmer	0.620526	8.73387	9.38465	4.90946e-11	2.05212e-09	14.6316
RpoE2-CL150	n14523099_at	SMa0082		ABC transporter, periplasmic solute-binding protein	-0.593612	9.61475	-3.89348	0.000430508	0.00474627	-1.36314
RpoE2-CL150	n14523105_at	SMa0091		conserved hypothetical protein	2.68381	6.57171	25.2327	7.475e-24	1.963e-21	44.4235
RpoE2-CL150	14523105i14523106f1_x_at	SMa0091iSMa0093f1		Intergenic spacer	0.666233	7.39621	5.71649	1.90232e-06	5.03643e-05	3.9901
RpoE2-CL150	n14523117_at	SMa0113		Sensor histidine kinase	2.55879	7.55986	17.9282	4.4151e-19	4.13445e-17	33.3954
RpoE2-CL150	n14523118_at	SMa0114		two-component response regulator	2.57687	9.42817	12.9298	8.42216e-15	5.0118e-13	23.4202
RpoE2-CL150	14523118i14523119f1_x_at	SMa0114iSMa0116f1		Intergenic spacer	1.83421	8.02213	10.2236	5.45766e-12	2.46923e-10	16.8568
RpoE2-CL150	c14523131_at	SMa0134		conserved hypothetical protein	4.67371	9.01454	13.1729	4.91642e-15	2.99951e-13	23.9659
RpoE2-CL150	14523131i14523132f1_x_at	SMa0134iSMa0136f1		Intergenic spacer	3.14888	6.04314	18.7994	9.93257e-20	1.00828e-17	34.9003
RpoE2-CL150	c14523131i14523132f1_x_at	SMa0134iSMa0136f1		Intergenic spacer	4.81311	10.0868	10.0442	8.66228e-12	3.81899e-10	16.3887
RpoE2-CL150	n14523132_at	SMa0136		conserved hypothetical protein	0.948336	7.63968	8.45041	6.30963e-10	2.38188e-08	12.0482
RpoE6-CL150	c14523134_at	SMa0139		conserved hypothetical protein	2.58112	9.39329	22.2264	4.68248e-22	8.08062e-19	38.736
RpoE6-CL150	14523134i14523135f1_x_at	SMa0139iSMa0142f1		Intergenic spacer	0.875869	6.97156	5.45545	4.18492e-06	0.000919161	4.07743
RpoE6-CL150	c14523134i14523135f1_x_at	SMa0139iSMa0142f1		Intergenic spacer	2.39529	8.79484	14.4403	3.30365e-16	3.62801e-13	26.5901
Rm1021-CL150	c14523134i14523135f2_x_at	SMa0139iSMa0142f2		Intergenic spacer	1.21176	6.19322	9.56401	3.04585e-11	4.84129e-09	15.3932
RpoE6-CL150	14523134i14523135f2_x_at	SMa0139iSMa0142f2		Intergenic spacer (SMa_sRNA_10)	0.996223	5.39907	9.4685	3.92535e-11	1.75623e-08	15.3935
RpoE6-CL150	c14523134i14523135f2_x_at	SMa0139iSMa0142f2		Intergenic spacer	5.90277	6.19322	46.5886	8.66178e-33	3.48781e-29	56.6223
Rm1021-CL150	c14523135_at	SMa0142		extracellular serine protease	1.32822	9.17363	14.4387	3.31504e-16	8.1726e-14	26.8799
RpoE4-CL150	c14523135_at	SMa0142		extracellular serine protease	0.703137	9.17363	7.64355	6.24067e-09	4.18818e-06	10.4136
RpoE6-CL150	c14523135_at	SMa0142		extracellular serine protease	4.65999	9.17363	50.6571	4.99174e-34	3.01501e-30	58.1665
RpoE6-CL150	n14523137_at	SMa0143	rpoE6	RNA polymerase ECF sigma factor	4.52957	9.9008	50.7064	4.82878e-34	3.01501e-30	58.1837
RpoE6-CL150	n14523138_at	SMa0144	ecfR3	hypothetical protein	3.56211	9.38387	30.5347	1.35018e-26	3.26204e-23	47.1853
RpoE6-CL150	c14523139_at	SMa0146		hypothetical protein	2.33852	6.66819	13.2973	3.74289e-15	3.01427e-12	24.3
RpoE6-CL150	c14523140_at	SMa0148		conserved hypothetical protein	6.50884	8.26757	42.5042	1.95946e-31	5.91756e-28	54.7977
RpoE2-CL150	14523161i14523162f1_x_at	SMa0185iSMa0187f1		Intergenic spacer	1.5451	10.0233	12.779	1.18007e-14	6.8207e-13	23.0782
RpoE6-CL150	14523161i14523162f1_x_at	SMa0185iSMa0187f1		Intergenic spacer	0.981587	10.0233	8.11837	1.60528e-09	6.25541e-07	11.773
RpoE2-CL150	n14523162_at	SMa0187		short chain alcohol dehydrogenase-related dehydrogenase	3.27635	7.74779	22.8082	2.02584e-22	3.39734e-20	41.1268
RpoE6-CL150	n14523162_at	SMa0187		short chain alcohol dehydrogenase-related dehydrogenase	2.47415	7.74779	17.2237	1.54119e-18	2.3272e-15	31.56
RpoE2-CL150	14523162i14523163f1_x_at	SMa0187iSMa0189f1		Intergenic spacer	1.84135	6.30519	8.32118	9.06052e-10	3.35739e-08	11.6824
RpoE6-CL150	14523162i14523163f1_x_at	SMa0187iSMa0189f1		Intergenic spacer	1.4453	6.30519	6.5314	1.6415e-07	4.83642e-05	7.24314
RpoE2-CL150	14523162i14523163f2_x_at	SMa0187iSMa0189f2		Intergenic spacer	0.732315	7.49399	5.21212	8.72134e-06	0.000192866	2.47361
RpoE2-CL150	c14523176_at	SMa0210		hypothetical protein	0.770287	6.17095	9.10637	1.03822e-10	4.23706e-09	13.8735
RpoE2-CL150	c14523191_at	SMa0233	otsA	OtsA trehalose-6-phosphate synthase	1.2274	7.59423	8.63282	3.79924e-10	1.47099e-08	12.5611
RpoE2-CL150	c14523193_at	SMa0235		dihydroxy-acid dehydratase	-0.602223	9.50801	-4.40303	9.78499e-05	0.00143276	0.0845076
Rm1021-CL150	c14523194_at	SMa0237		dehydrogenase	-0.638973	10.0151	-4.35019	0.000114326	0.00826122	0.27075
RpoE2-CL150	c14523194_at	SMa0237		dehydrogenase	-0.655218	10.0151	-4.46078	8.25135e-05	0.00124168	0.252011
RpoE3-CL150	c14523194_at	SMa0237		dehydrogenase	-0.735851	10.0151	-5.00974	1.60386e-05	0.0387494	2.69862
CL101-CL150	c14523195_at	SMa0241		epimerase	-0.781942	9.63491	-3.80373	0.000555994	0.0390489	-1.03195
Rm1021-CL150	c14523195_at	SMa0241		epimerase	-0.853955	9.63491	-4.15403	0.00020296	0.0133976	-0.289915
RpoE2-CL150	c14523195_at	SMa0241		epimerase	-0.974232	9.63491	-4.73912	3.60839e-05	0.000623597	1.06697
RpoE2-CL150	n14523198_at	SMa0247		conserved hypothetical protein	-0.906783	9.9063	-4.92965	2.03991e-05	0.00039874	1.63091
RpoE2-CL150	n14523199_at	SMa0249		TRAP-type small permease component	-0.867925	9.43827	-4.7916	3.08464e-05	0.000552856	1.22189
RpoE2-CL150	n14523200_at	SMa0250		TRAP-type large permease component	-1.14645	10.1946	-4.34146	0.000117297	0.00166114	-0.093423
RpoE2-CL150	n14523201_at	SMa0252		TRAP-type periplasmic solute-binding protein	-0.756532	10.022	-4.74423	3.55374e-05	0.00061503	1.08205
RpoE2-CL150	c14523218_at	SMa0279		conserved hypothetical protein	0.657451	7.53452	5.53703	3.271e-06	8.23202e-05	3.44945
RpoE2-CL150	c14523219_at	SMa0280		conserved hypothetical protein	1.44708	7.20889	14.8544	1.41869e-16	1.03865e-14	27.5583
RpoE2-CL150	c14523223_at	SMa0287		conserved hypothetical protein	0.901698	8.72288	10.622	1.98578e-12	9.55766e-11	17.8815
RpoE2-CL150	c14523224_at	SMa0288		conserved hypothetical protein	0.925903	6.53255	9.24179	7.20219e-11	2.97954e-09	14.2437
RpoE2-CL150	c14523224i14523225f1_x_at	SMa0288iSMa0291f1		Intergenic spacer	0.774429	8.09916	3.56913	0.00107525	0.00935135	-2.24859
RpoE2-CL150	c14523226_at	SMa0292		Gene deleted during genome reannotation	1.68282	7.09378	19.7101	2.21688e-20	2.5028e-18	36.4113
RpoE2-CL150	c14523227_at	SMa0293		conserved hypothetical protein	3.64897	7.14449	44.872	3.10695e-32	3.7532e-28	63.2018
RpoE2-CL150	c14523227i14523228f1_x_at	SMa0293iSMa0298f1		Intergenic spacer	0.663165	6.30687	3.77151	0.000609197	0.00613054	-1.69991
Rm1021-CL150	n14523239_at	SMa0312		hypothetical protein	2.54938	8.62785	26.3398	1.8195e-24	1.09898e-21	45.6257
Rm1021-CL150	n14523240_at	SMa0314		conserved hypothetical protein	2.24502	8.55603	18.4403	1.8241e-19	5.95543e-17	34.3616
Rm1021-CL150	n14523241_at	SMa0316		conserved hypothetical protein	1.22772	7.82141	8.6878	3.26329e-10	4.86674e-08	13.0064
Rm1021-CL150	14523241i14523242f1_x_at	SMa0316iSMa0319f1		Intergenic spacer	1.23229	7.48862	7.41412	1.21348e-08	1.55945e-06	9.37224
Rm1021-CL150	14523241i14523242f2_x_at	SMa0316iSMa0319f2		Intergenic spacer	0.640032	6.92775	5.85291	1.26022e-06	0.00013472	4.72749
RpoE2-CL150	c14523241i14523242f2_x_at	SMa0316iSMa0319f2		Intergenic spacer	0.713966	5.38737	7.66638	5.84289e-09	2.02822e-07	9.80048
RpoE2-CL150	n14523242_at	SMa0319		Transcriptional regulator, AraC family	1.27633	6.20073	13.3736	3.16885e-15	1.96306e-13	24.4111
RpoE2-CL150	n14523296_at	SMa0414		conserved hypothetical protein	1.74835	6.8697	18.0102	3.82727e-19	3.64043e-17	33.5396
RpoE2-CL150	c14523305i14523306f2_x_at	SMa0436iSMa0439f2		Intergenic spacer (ORF, SMa5002)	1.16852	6.76528	6.94018	4.87287e-08	1.56554e-06	7.6637
RpoE2-CL150	c14523305i14523306f3_x_at	SMa0436iSMa0439f3		Intergenic spacer (ORF, SMa5002)	0.903614	7.93511	3.2736	0.00241528	0.0174919	-3.02389
RpoE2-CL150	c14523310i14523311f1_x_at	SMa0447iSMa0448f1		Intergenic spacer	3.10137	8.59547	31.95	2.96999e-27	1.99319e-24	52.1688
RpoE2-CL150	c14523310i14523311f2_x_at	SMa0447iSMa0448f2		Intergenic spacer	1.25603	6.31019	10.3778	3.68139e-12	1.71043e-10	17.2559
RpoE2-CL150	14523311i14523312f2_x_at	SMa0448iSMa0450f2		Intergenic spacer	0.596499	5.58487	7.13145	2.77346e-08	9.15393e-07	8.23088
RpoE2-CL150	n14523312_at	SMa0450		hypothetical protein	3.03015	6.45024	20.7573	4.24116e-21	5.3368e-19	38.0751
RpoE2-CL150	14523312i14523314f1_x_at	SMa0450iSMa0451f1		Intergenic spacer	1.32307	7.11149	15.4252	4.54887e-17	3.6391e-15	28.7098
RpoE2-CL150	c14523363i14523364f2_x_at	SMa0538iSMa0541f2		Intergenic spacer (SMa_ORF_5)	1.56042	6.66102	19.3156	4.21456e-20	4.5457e-18	35.7643
RpoE2-CL150	n14523364_at	SMa0541		conserved hypothetical protein	4.87571	7.65669	27.1779	6.46716e-25	2.36737e-22	46.8575
RpoE2-CL150	n14523365_at	SMa0543		hypothetical protein	3.06004	7.94228	20.0935	1.19987e-20	1.40742e-18	37.0292
RpoE2-CL150	c14523390i14523391f3_x_at	SMa0585iSMa0590f3		Intergenic spacer	0.97111	6.8098	9.13103	9.71153e-11	3.97679e-09	13.9411
RpoE2-CL150	14523410i14523412f1_x_at	SMa0622iSMa0625f1		Intergenic spacer	0.773153	7.68889	4.9278	2.0513e-05	0.000400319	1.6254
RpoE2-CL150	14523410i14523412f2_x_at	SMa0622iSMa0625f2		Intergenic spacer	0.732778	8.46449	5.52575	3.38433e-06	8.46434e-05	3.41551
RpoE2-CL150	n14523412_f_at	SMa0625		hypothetical protein	0.639204	6.39209	9.25343	6.98005e-11	2.89756e-09	14.2754
RpoE2-CL150	n14523412_r_at	SMa0625		hypothetical protein	0.728114	7.64943	8.27292	1.03767e-09	3.82166e-08	11.5454
RpoE2-CL150	n14523422_at	SMa0639		conserved hypothetical protein	0.958902	7.0578	5.44889	4.26859e-06	0.000103752	3.18426
RpoE2-CL150	n14523423_at	SMa0640		hypothetical protein	1.1096	5.7446	14.414	3.48781e-16	2.38038e-14	26.6472
Rm1021-CL150	n14523507_at	SMa0772	nodL	NodL Nod factor acetyltransferase	1.04315	6.03952	15.424	4.55976e-17	1.25186e-14	28.8646
Rm1021-CL150	14523507i14523508f1_x_at	SMa0772iSMa0773f1		Intergenic spacer	1.38599	7.00807	10.1131	7.25116e-12	1.21658e-09	16.8381
RpoE2-CL150	c14523582_at	SMa0882		conserved hypothetical protein	0.614459	7.85883	5.77594	1.58973e-06	4.32522e-05	4.16934
RpoE2-CL150	c14523659i14523660f2_x_at	SMa1021iSMa1024f2		Intergenic spacer	1.83578	5.96958	12.9425	8.1872e-15	4.8961e-13	23.4489
RpoE2-CL150	c14523660_at	SMa1024		conserved hypothetical protein	1.1784	7.7114	8.21002	1.23888e-09	4.54882e-08	11.3663
RpoE2-CL150	c14523660i14523661f1_x_at	SMa1024iSMa1025f1		Intergenic spacer	1.69955	6.62284	16.1012	1.23186e-17	1.01923e-15	30.0317
RpoE2-CL150	n14523680_at	SMa1058		conserved hypothetical protein	0.630388	7.30721	4.82479	2.79308e-05	0.00051416	1.32002
RpoE2-CL150	14523680i14523681f1_x_at	SMa1058iSMa1060f1		Intergenic spacer	0.719223	5.94365	10.6248	1.97172e-12	9.55766e-11	17.8887
RpoE2-CL150	c14523739_at	SMa1158		Conserved hypothetical protein	0.599273	7.77518	5.03484	1.48728e-05	0.000299794	1.94392
RpoE2-CL150	c14523753_at	SMa1176		Hypothetical protein	1.03149	8.61109	15.046	9.64933e-17	7.23999e-15	27.9485
RpoE2-CL150	c14523802_at	SMa1256		conserved hypothetical protein	1.20978	6.90859	11.8578	9.81927e-14	5.27186e-12	20.93
RpoE2-CL150	n14523851_at	SMa1337		ABC transporter, periplasmic solute-binding protein	-0.730051	7.79681	-5.43276	4.48163e-06	0.000108276	3.13577
RpoE2-CL150	n14523852_at	SMa1339		ABC transporter, permease	-0.597813	8.22627	-3.58669	0.00102394	0.00902858	-2.2015
RpoE2-CL150	n14523861_at	SMa1354		Isomerase	-0.834642	9.3229	-3.00897	0.00486638	0.0300907	-3.68775
RpoE2-CL150	c14523865_at	SMa1361		conserved hypothetical protein	1.10024	7.23382	9.23969	7.24306e-11	2.98622e-09	14.2379
RpoE6-CL150	c14523917_at	SMa1450		Thiolase	0.886147	8.7057	5.27737	7.16368e-06	0.00147467	3.55351
RpoE6-CL150	c14523918_at	SMa1452		short chain alcohol dehydrogenase-related dehydrogenase	1.09023	8.8108	5.84339	1.29694e-06	0.000313342	5.22112
RpoE2-CL150	14523973i14523974f1_x_at	SMa1547iSMa1548f1		Intergenic spacer	0.865448	7.23183	3.34929	0.00196809	0.0148498	-2.82851
RpoE2-CL150	n14523991_at	SMa1580		conserved hypothetical protein	2.70277	7.89078	32.553	1.58803e-27	1.12843e-24	52.7821
RpoE2-CL150	c14524000_at	SMa1592		oxidoreductase, fragment	0.695665	7.06416	4.76296	3.3604e-05	0.000587463	1.13729
RpoE2-CL150	c14524001_at	SMa1593		oxidoreductase, fragment	0.810091	7.78314	6.59595	1.35392e-07	4.13013e-06	6.63658
RpoE2-CL150	14524081i14524082f1_x_at	SMa1711iSMa1715f1		Intergenic spacer	1.64808	6.46092	11.3781	3.0832e-13	1.61935e-11	19.7698
RpoE2-CL150	14524081i14524082f2_x_at	SMa1711iSMa1715f2		Intergenic spacer	1.05206	6.85405	7.67401	5.71585e-09	1.98984e-07	9.82266
RpoE2-CL150	14524081i14524082f3_x_at	SMa1711iSMa1715f3		Intergenic spacer	0.814554	5.62194	8.64346	3.689e-10	1.4329e-08	12.5908
RpoE2-CL150	14524136i14524137f1_x_at	SMa1798iSMa1799f1		Intergenic spacer (sRNA, SmelA060)	0.815544	6.29331	10.435	3.18345e-12	1.48479e-10	17.4031
Rm1021-CL150	n14524170_at	SMa1857		hydrolase	0.640245	7.47265	7.69392	5.39709e-09	7.2775e-07	10.1857
Rm1021-CL150	n14524171_at	SMa1860		ABC transporter, periplasmic solute-binding protein	0.799548	7.56836	7.69232	5.42198e-09	7.2775e-07	10.1811
RpoE2-CL150	c14524200i14524201f2_x_at	SMa1907iSMa1910f2		Intergenic spacer	1.11547	7.65298	12.7343	1.30486e-14	7.50606e-13	22.9763
RpoE2-CL150	14524282i14524283f1_x_at	SMa2057iSMa2059f1		Intergenic spacer	0.612004	5.63243	7.72155	4.98433e-09	1.75031e-07	9.96081
RpoE2-CL150	n14524284_at	SMa2061		conserved hypothetical protein	2.63074	9.52671	9.82445	1.53431e-11	6.54927e-10	15.8096
RpoE2-CL150	n14524285_at	SMa2063		sensor histidine kinase	1.9637	7.80212	12.8427	1.02302e-14	5.97011e-13	23.223
RpoE2-CL150	n14524286_at	SMa2065		conserved hypothetical protein	0.731205	7.14826	6.99849	4.10223e-08	1.325e-06	7.8369
RpoE2-CL150	c14524288i14524290f1_x_at	SMa2069iSMa2071f1		Intergenic spacer	1.2243	6.90039	13.1292	5.41387e-15	3.26997e-13	23.8682
RpoE2-CL150	14524288i14524290f2_x_at	SMa2069iSMa2071f2		Intergenic spacer	0.784042	6.20671	7.46639	1.04237e-08	3.5671e-07	9.21675
RpoE2-CL150	c14524288i14524290f2_x_at	SMa2069iSMa2071f2		Intergenic spacer	3.72424	7.04378	31.2298	6.3668e-27	4.04795e-24	51.4205
RpoE2-CL150	c14524290_at	SMa2071		conserved hypothetical protein	4.29107	8.30755	20.5954	5.45122e-21	6.78874e-19	37.8227
RpoE2-CL150	c14524356_at	SMa2209		ABC transporter, periplasmic solute-binding protein	-0.707015	6.86682	-2.95246	0.00563286	0.0337023	-3.82535
Rm1021-CL150	c14524358_at	SMa2213		aldehyde dehydrogenase, NAD(P)-dependent	-0.593945	7.9676	-3.65198	0.000853181	0.0359911	-1.68188
RpoE2-CL150	c14524358_at	SMa2213		aldehyde dehydrogenase, NAD(P)-dependent	-0.734119	7.9676	-4.51386	7.05198e-05	0.0011049	0.40649
RpoE6-CL150	c14524358_at	SMa2213		aldehyde dehydrogenase, NAD(P)-dependent	-0.63328	7.9676	-3.89384	0.000430064	0.0415614	-0.404989
RpoE2-CL150	c14524376_at	SMa2245		conserved hypothetical protein	-0.885268	8.09709	-5.02582	1.52816e-05	0.000307158	1.91704
RpoE2-CL150	c14524407_at	SMa2301		Diguanylate cyclase	1.21376	7.48406	10.2577	5.00084e-12	2.27963e-10	16.9454
RpoE2-CL150	14524442i14524443f1_x_at	SMa2347iSMa2349f1		Intergenic spacer	1.10205	6.1436	6.37395	2.62885e-07	7.86053e-06	5.97065
Rm1021-CL150	n14524443_at	SMa2349		oxidoreductase	0.842259	7.78962	3.52342	0.00122066	0.0460798	-2.02614
RpoE2-CL150	n14524443_at	SMa2349		oxidoreductase	2.06643	7.78962	8.64448	3.67853e-10	1.4329e-08	12.5937
RpoE2-CL150	n14524444_at	SMa2351		oxidoreductase	1.29834	7.20944	8.51854	5.21805e-10	1.99475e-08	12.2402
RpoE2-CL150	n14524445_at	SMa2353		oxidoreductase	1.36204	8.60133	10.7691	1.37425e-12	6.69391e-11	18.2546
RpoE2-CL150	14524447i14524448f4_x_at	SMa2355iSMa2357f4		Intergenic spacer (SMa_ORF_29)	1.65845	5.50608	19.5734	2.76641e-20	3.06589e-18	36.1883
RpoE2-CL150	14524447i14524448f5_x_at	SMa2355iSMa2357f5		Intergenic spacer	1.76553	6.246	24.8525	1.23026e-23	2.80406e-21	43.9268
RpoE2-CL150	c14524449_at	SMa2359		conserved hypothetical protein	1.73439	6.0471	17.4238	1.07616e-18	9.70148e-17	32.4958
RpoE2-CL150	n15139882_at	SMb20007	katC	KatC	4.21938	7.69204	35.2014	1.14809e-28	1.29453e-25	55.3435
RpoE2-CL150	n15139883_at	SMb20008		DNA ligase (ATP)	1.86167	7.94676	11.7542	1.25411e-13	6.70338e-12	20.6819
RpoE2-CL150	15139885i15139886f1_x_at	SMb20010iSMb20011f1		Intergenic spacer	0.762648	6.83758	5.37219	5.38102e-06	0.000126465	2.95372
RpoE2-CL150	c15139887_at	SMb20012		hypothetical protein	0.703493	8.04643	3.39168	0.0017535	0.0135958	-2.71809
RpoE2-CL150	15139896i15139897f2_x_at	SMb20021iSMb20022f2		Intergenic spacer	0.746197	7.76246	8.46813	6.00517e-10	2.27406e-08	12.0982
RpoE2-CL150	15139900i15139901f1_x_at	SMb20025iSMb20026f1		Intergenic spacer	-0.893248	11.8223	-3.21208	0.00284865	0.0199604	-3.18096
RpoE2-CL150	n15139901_at	SMb20026		CONSERVED HYPOTHETICAL PROTEIN	-0.774228	10.7922	-3.37845	0.00181797	0.0139748	-2.75265
RpoE2-CL150	n15139902_at	SMb20027		CONSERVED HYPOTHETICAL PROTEIN	-0.663175	11.0982	-3.32283	0.00211455	0.0157386	-2.89707
RpoE7-CL150	n15139904_at	SMb20029		conserved hypothetical protein	0.847141	8.52407	6.70766	9.70803e-08	9.77275e-05	7.80892
RpoE9-CL150	n15139904_at	SMb20029		conserved hypothetical protein	1.85354	8.52407	14.6764	2.03604e-16	1.22977e-12	21.2744
RpoE9-CL150	n15139905_at	SMb20030	rpoE9	RNA polymerase sigma factor, ECF subfamily protein	5.02252	8.87336	60.5065	1.14765e-36	1.38637e-32	34.9106
RpoE2-CL150	n15139916_at	SMb20041		HYPOTHETICAL PROTEIN	3.23394	7.64787	22.218	4.7399e-22	7.24784e-20	40.275
RpoE2-CL150	15139927i15139928f2_x_at	SMb20055iSMb20056f2		Intergenic spacer	0.756451	8.05254	5.64891	2.33302e-06	6.08377e-05	3.78643
RpoE2-CL150	15139927i15139928f5_x_at	SMb20055iSMb20056f5		Intergenic spacer	0.994378	14.0142	3.04169	0.00446867	0.0281154	-3.60738
RpoE2-CL150	n15139928_at	SMb20056	btuF	ABC transporter, periplasmic solute-binding protein	1.03104	13.4979	2.99685	0.00502191	0.0309085	-3.71738
Rm1021-CL150	n15139929_at	SMb20057	btuC	ABC transporter, permease	1.20777	12.6305	3.60505	0.000972849	0.038914	-1.80819
RpoE2-CL150	n15139929_at	SMb20057	btuC	ABC transporter, permease	1.13174	12.6305	3.37809	0.00181973	0.0139748	-2.75357
RpoE2-CL150	n15139937_at	SMb20065		HYPOTHETICAL PROTEIN	3.26741	8.86406	28.4079	1.49245e-25	6.67733e-23	48.3104
RpoE6-CL150	n15139937_at	SMb20065		HYPOTHETICAL PROTEIN	0.677576	8.86406	5.89105	1.12324e-06	0.000276914	5.36164
RpoE2-CL150	c15139937i15139938f1_x_at	SMb20065iSMb20066f1		Intergenic spacer	0.780919	6.75838	4.90427	2.20128e-05	0.00042516	1.55555
RpoE2-CL150	15139937i15139938f1_x_at	SMb20065iSMb20066f1		Intergenic spacer	4.11277	8.38595	19.2539	4.66469e-20	4.94293e-18	35.662
RpoE2-CL150	n15139938_at	SMb20066		hypothetical protein	2.29825	10.3124	8.99051	1.42226e-10	5.74612e-09	13.555
RpoE2-CL150	15139939i15139940f1_x_at	SMb20067iSMb20068f1		Intergenic spacer	0.761937	8.54006	5.64202	2.38204e-06	6.16167e-05	3.76569
RpoE2-CL150	c15139943i15139944f2_x_at	SMb20071iSMb20072f2		Intergenic spacer	0.596978	9.2345	4.80188	2.99129e-05	0.00054175	1.25226
RpoE2-CL150	c15139944_at	SMb20072		ABC transporter, periplasmic solute-binding protein	1.15451	8.90604	12.4487	2.49334e-14	1.40746e-12	22.3198
RpoE2-CL150	c15139944i15139945f1_x_at	SMb20072iSMb20073f1		Intergenic spacer	2.30861	6.88329	19.3664	3.87757e-20	4.21992e-18	35.8482
RpoE2-CL150	c15139945_at	SMb20073		3-oxoacyl-[acyl-carrier-protein] reductase	2.30322	8.11319	15.2283	6.71086e-17	5.23014e-15	28.3162
RpoE2-CL150	n15139946_at	SMb20074		HYPOTHETICAL PROTEIN	4.61027	9.2773	21.7061	1.00688e-21	1.43096e-19	39.5193
RpoE6-CL150	n15139946_at	SMb20074		HYPOTHETICAL PROTEIN	0.85823	9.2773	4.04072	0.000281921	0.0304072	-0.000660121
RpoE2-CL150	n15139947_at	SMb20075		hypothetical protein	3.73368	8.16188	24.2255	2.84026e-23	5.91557e-21	43.0917
RpoE2-CL150	n15139948_at	SMb20076		3-oxoacyl-[acyl-carrier-protein] reductase	3.01169	7.88829	17.0698	2.03635e-18	1.78255e-16	31.8515
RpoE2-CL150	c15139950i15139951f1_x_at	SMb20078iSMb20079f1		Intergenic spacer	1.00882	9.62276	2.92184	0.00609437	0.0357552	-3.89926
RpoE2-CL150	15139950i15139951f3_x_at	SMb20078iSMb20079f3		Intergenic spacer	0.986391	8.92505	4.13523	0.000214367	0.00267516	-0.68375
RpoE2-CL150	n15139951_at	SMb20079		probable type I secretion target repeat protein	0.938304	9.95947	4.43781	8.83075e-05	0.00131051	0.18531
RpoE2-CL150	n15139952_at	SMb20080		formaldehyde dehydrogenase (glutathione)	0.748528	7.82533	7.04425	3.58456e-08	1.17031e-06	7.97265
RpoE2-CL150	c15139953_at	SMb20081		CONSERVED HYPOTHETICAL PROTEIN	2.20929	8.46612	21.6181	1.1478e-21	1.61225e-19	39.3878
RpoE2-CL150	c15139954_at	SMb20082		hypothetical protein	4.00095	7.37873	38.7606	4.45326e-30	1.14661e-26	58.4824
RpoE2-CL150	n15139955_at	SMb20083		hypothetical protein	3.61069	7.99968	36.6229	3.0249e-29	4.5676e-26	56.6361
RpoE2-CL150	c15139956_at	SMb20084		hypothetical protein TRANSMEMBRANE	1.86422	4.91342	30.2415	1.86273e-26	9.78339e-24	50.3647
RpoE2-CL150	c15139957_at	SMb20085		HYPOTHETICAL PROTEIN	2.8735	8.33076	22.3777	3.75856e-22	5.89655e-20	40.5076
RpoE2-CL150	15139957i15139958f1_x_at	SMb20085iSMb20086f1		Intergenic spacer	0.692032	7.05534	4.05969	0.000266873	0.00321098	-0.897613
RpoE2-CL150	n15139958_at	SMb20086		HYPOTHETICAL PROTEIN	1.29799	6.89901	10.2249	5.43931e-12	2.46923e-10	16.8603
RpoE2-CL150	n15139959_at	SMb20087		CONSERVED HYPOTHETICAL PROTEIN	0.972443	6.57027	7.01609	3.89471e-08	1.26134e-06	7.88914
RpoE2-CL150	c15139961_at	SMb20089		hypothetical protein	0.633828	8.10086	5.21071	8.75854e-06	0.000193072	2.46938
RpoE2-CL150	c15139962_at	SMb20090		HYPOTHETICAL PROTEIN	0.837269	5.99335	10.5374	2.45689e-12	1.17309e-10	17.6657
RpoE2-CL150	n15139963_at	SMb20091		conserved hypothetical protein	1.35729	8.90472	9.28835	6.35461e-11	2.64702e-09	14.3704
RpoE5-CL150	n15139963_at	SMb20091		conserved hypothetical protein	0.775005	8.90472	5.30361	6.61829e-06	0.0399745	3.47305
RpoE2-CL150	c15139964_at	SMb20092		CONSERVED HYPOTHETICAL PROTEIN	1.48027	8.03324	10.2978	4.51426e-12	2.07347e-10	17.0492
RpoE2-CL150	n15139965_at	SMb20093		hypothetical protein	1.25346	7.02053	6.8867	5.70776e-08	1.8097e-06	7.50464
RpoE2-CL150	c15139966_at	SMb20094		phospholipase D	2.46816	7.46884	15.8925	1.83528e-17	1.49798e-15	29.6284
RpoE2-CL150	n15139967_at	SMb20095		acetolactate synthase	0.899472	7.9698	4.37966	0.000104827	0.00152201	0.0168757
Rm1021-CL150	n15139968_at	SMb20096		CONSERVED HYPOTHETICAL PROTEIN	1.04115	6.36714	9.34758	5.42132e-11	8.50513e-09	14.8128
RpoE2-CL150	n15139968_at	SMb20096		CONSERVED HYPOTHETICAL PROTEIN	0.868863	6.36714	7.80077	3.96968e-09	1.40627e-07	10.1905
Rm1021-CL150	n15139969_at	SMb20097		hypothetical oxidoreductase protein	1.24012	7.25361	6.67757	1.06171e-07	1.25739e-05	7.19819
RpoE2-CL150	n15139969_at	SMb20097		hypothetical oxidoreductase protein	1.30793	7.25361	7.0427	3.60097e-08	1.1725e-06	7.96805
Rm1021-CL150	n15139970_at	SMb20098		conserved hypothetical protein	0.815804	6.9914	5.51037	3.54529e-06	0.000351042	3.69857
RpoE2-CL150	c15139989_at	SMb20117		hypothetical sugar transferase protein	0.761633	8.22065	6.69188	1.01747e-07	3.15964e-06	6.92355
RpoE2-CL150	n15140071_at	SMb20206	pqqC	probable pyrroloquinoline quinone synthesis protein C	1.03854	9.05277	4.60888	5.31912e-05	0.000870596	0.684183
RpoE2-CL150	n15140072_at	SMb20207	pqqD	putative pyrroloquinoline quinone synthesis protein D	0.829662	9.81319	3.6197	0.000933839	0.00839344	-2.11273
RpoE2-CL150	n15140073_at	SMb20208	pqqE	probable pyrroloquinoline quinone synthesis protein E	0.744132	9.09346	3.14972	0.003363	0.0226748	-3.33853
RpoE2-CL150	c15140086i15140087f1_x_at	SMb20222iSMb20223f1		Intergenic spacer	0.891589	8.05157	5.04352	1.44897e-05	0.000294117	1.96979
RpoE2-CL150	c15140086i15140087f2_x_at	SMb20222iSMb20223f2		Intergenic spacer	0.703362	6.31971	6.18863	4.58443e-07	1.34092e-05	5.41321
RpoE2-CL150	n15140087_at	SMb20223		Gene deleted during genome reannotation	1.05633	7.94355	10.0163	9.31144e-12	4.07544e-10	16.3155
RpoE2-CL150	15140087i15140088f1_x_at	SMb20223iSMb20225f1		Intergenic spacer	1.31397	6.04706	15.477	4.10981e-17	3.30977e-15	28.8126
RpoE2-CL150	c15140087i15140088f2_x_at	SMb20223iSMb20225f2		Intergenic spacer	0.956225	7.29481	8.89421	1.84999e-10	7.42454e-09	13.2889
RpoE2-CL150	c15140088_at	SMb20225		smC22-1, osmotically inducible sensory protein	2.51131	7.40406	17.5569	8.49086e-19	7.82974e-17	32.7351
RpoE2-CL150	n15140089_at	SMb20226		HYPOTHETICAL PROTEIN	0.814696	6.59259	8.54062	4.90708e-10	1.88782e-08	12.3023
RpoE2-CL150	15140089i15140090f1_x_at	SMb20226iSMb20227f1		Intergenic spacer	0.603992	5.80064	5.97635	8.68507e-07	2.44152e-05	4.7736
RpoE2-CL150	n15140090_at	SMb20227	ndiA-1	NdiA1	4.34936	8.29487	29.7694	3.14699e-26	1.58399e-23	49.8479
RpoE6-CL150	n15140090_at	SMb20227	ndiA-1	NdiA1	1.29061	8.29487	8.83367	2.18384e-10	9.09684e-08	13.7214
RpoE2-CL150	n15140091_at	SMb20228	ndiA-2	putative nutrient deprivation-induced protein	3.30869	7.9194	23.1475	1.25354e-22	2.22688e-20	41.6074
RpoE6-CL150	n15140091_at	SMb20228	ndiA-2	putative nutrient deprivation-induced protein	0.788826	7.9194	5.51862	3.45804e-06	0.000788171	4.26353
RpoE2-CL150	n15140092_at	SMb20229	ndiB	NdiB	3.17718	8.63802	17.4566	1.0149e-18	9.28788e-17	32.555
RpoE2-CL150	15140092i15140093f1_x_at	SMb20229iSMb20230f1		Intergenic spacer	1.35671	5.31287	10.9658	8.43676e-13	4.17689e-11	18.7492
RpoE2-CL150	n15140099_at	SMb20236		HYPOTHETICAL PROTEIN	1.06122	8.25162	6.54067	1.59669e-07	4.83409e-06	6.47098
RpoE2-CL150	c15140099i15140100f1_x_at	SMb20236iSMb20238f1		Intergenic spacer	0.660206	6.37369	7.88105	3.15422e-09	1.12731e-07	10.4226
RpoE2-CL150	15140099i15140100f1_x_at	SMb20236iSMb20238f1		Intergenic spacer	2.57165	7.37246	16.1597	1.10223e-17	9.20239e-16	30.1442
RpoE2-CL150	c15140100_at	SMb20238		3-demethylubiquinone-9 3-O-methyltransferase	0.775403	7.86328	5.76255	1.65533e-06	4.47346e-05	4.12896
RpoE2-CL150	c15140101_at	SMb20239	rmlB	putative dTDP-glucose 4,6-dehydratase protein	1.26052	7.44885	11.3459	3.33302e-13	1.72802e-11	19.6908
RpoE2-CL150	c15140102_at	SMb20240		CONSERVED HYPOTHETICAL PROTEIN	0.982613	8.2376	4.7556	3.4351e-05	0.000597065	1.11558
RpoE2-CL150	c15140103_at	SMb20241		CONSERVED HYPOTHETICAL PROTEIN	1.62236	7.43354	13.4674	2.58435e-15	1.60923e-13	24.6177
RpoE2-CL150	c15140104_at	SMb20242		CONSERVED HYPOTHETICAL PROTEIN	1.29919	7.66598	5.73146	1.81826e-06	4.84869e-05	4.03522
RpoE2-CL150	c15140105_at	SMb20243		putative glycosyltransferase protein	1.36814	6.90349	15.3034	5.78355e-17	4.5964e-15	28.4668
RpoE2-CL150	c15140106_at	SMb20244	tyv	putative CDP-tyvelose-2-epimerase	1.45997	8.33935	8.74918	2.75496e-10	1.09835e-08	12.8861
RpoE2-CL150	c15140107_at	SMb20245		UDP-glucose 4-epimerase	1.62123	8.37822	8.15152	1.4615e-09	5.33382e-08	11.1994
RpoE2-CL150	c15140107i15140108f1_x_at	SMb20245iSMb20246f1		Intergenic spacer	0.847855	5.36198	11.3744	3.11115e-13	1.62696e-11	19.7607
RpoE2-CL150	n15140108_at	SMb20246		putative oxidoreductase	2.54003	7.37895	24.3676	2.34561e-23	5.15181e-21	43.2828
RpoE2-CL150	n15140109_at	SMb20247		probable oxidoreductase	2.55953	8.26856	13.941	9.37481e-16	6.08858e-14	25.6454
RpoE2-CL150	c15140110_at	SMb20248		hypothetical protein	0.805821	8.69618	5.15922	1.02286e-05	0.000220253	2.31529
RpoE2-CL150	n15140111_at	SMb20249		putative myo-inositol-1-phosphate synthase	2.24403	8.56996	15.0065	1.04436e-16	7.78755e-15	27.8685
RpoE2-CL150	n15140112_at	SMb20250		CONSERVED HYPOTHETICAL PROTEIN	2.96074	8.06607	27.0707	7.36983e-25	2.61846e-22	46.7278
RpoE2-CL150	n15140113_at	SMb20251		HYPOTHETICAL PROTEIN	1.83857	7.45626	14.2349	5.05775e-16	3.39431e-14	26.2707
RpoE2-CL150	c15140114_at	SMb20252		putative oxidoreductase	1.36365	6.79201	7.80936	3.87303e-09	1.37606e-07	10.2154
RpoE2-CL150	c15140115_at	SMb20253		HYPOTHETICAL PROTEIN	1.79435	6.38014	14.1994	5.44658e-16	3.63506e-14	26.1956
RpoE2-CL150	15140115i15140116f1_x_at	SMb20253iSMb20254f1		Intergenic spacer	0.89697	9.04172	5.37728	5.29896e-06	0.000125267	2.96902
RpoE2-CL150	c15140115i15140116f1_x_at	SMb20253iSMb20254f1		Intergenic spacer	3.26207	6.54743	25.351	6.4101e-24	1.75987e-21	44.5767
RpoE2-CL150	c15140116_at	SMb20254		HYPOTHETICAL PROTEIN	2.92562	9.28889	25.0424	9.58391e-24	2.36273e-21	44.1758
RpoE2-CL150	c15140117_at	SMb20255		hypothetical protein	3.19189	8.0108	35.0495	1.328e-28	1.33685e-25	55.2021
RpoE10-CL150	n15140134_at	SMb20272		putative transporter protein	0.622141	8.27594	7.61463	6.78435e-09	1.6391e-05	9.55692
RpoE2-CL150	c15140135i15140136f1_x_at	SMb20273iSMb20274f1		Intergenic spacer	0.97879	7.48088	15.1964	7.14979e-17	5.50124e-15	28.2521
RpoE2-CL150	c15140136_at	SMb20274		HYPOTHETICAL PROTEIN	3.7906	6.58679	26.8351	9.83814e-25	3.30124e-22	46.441
RpoE2-CL150	c15140136i15140137f1_x_at	SMb20274iSMb20275f1		Intergenic spacer	2.11178	6.37953	21.0087	2.88191e-21	3.74339e-19	38.4634
RpoE2-CL150	n15140155_at	SMb20293		HYPOTHETICAL PROTEIN	2.63641	7.87985	29.303	5.32312e-26	2.57213e-23	49.3293
RpoE2-CL150	n15140157_at	SMb20295		putative ABC transporter	0.632862	8.55444	5.54172	3.22501e-06	8.13321e-05	3.46357
RpoE6-CL150	n15140158_at	SMb20296		putative TRAP dicarboxylate transporter	0.860094	6.82058	6.71466	9.5082e-08	2.9451e-05	7.77777
RpoE2-CL150	c15140163_at	SMb20301		putative oxidoreductase	1.18594	7.92878	11.3376	3.40059e-13	1.74805e-11	19.6705
RpoE2-CL150	c15140165_at	SMb20302		CONSERVED HYPOTHETICAL PROTEIN	1.82474	7.4674	9.94968	1.10687e-11	4.80971e-10	16.1404
RpoE2-CL150	n15140198_at	SMb20339		hypothetical TRANSMEMBRANE protein	0.911835	7.27204	9.88345	1.3152e-11	5.63389e-10	15.9657
RpoE2-CL150	n15140199_at	SMb20340		HYPOTHETICAL PROTEIN	2.45773	9.34029	22.1329	5.36694e-22	8.10407e-20	40.1505
RpoE2-CL150	15140199i15140200f1_x_at	SMb20340iSMb20341f1		Intergenic spacer	1.89411	8.94414	16.1586	1.10459e-17	9.20239e-16	30.142
RpoE2-CL150	n15140200_at	SMb20341		HYPOTHETICAL PROTEIN	1.85499	7.3167	21.3461	1.72633e-21	2.31712e-19	38.9781
RpoE2-CL150	15140200i15140201f1_x_at	SMb20341iSMb20342f1		Intergenic spacer	0.810026	8.4084	5.39909	4.96133e-06	0.000117978	3.03454
RpoE2-CL150	c15140256_at	SMb20397		probable oxidoreductase	0.594355	7.27079	4.00207	0.000315192	0.00364705	-1.05982
RpoE2-CL150	c15140259_at	SMb20400		hypothetical protein	1.17894	6.80485	5.277	7.17149e-06	0.000161025	2.66804
RpoE2-CL150	c15140260_at	SMb20401		HYPOTHETICAL PROTEIN	1.41084	8.6078	9.64066	2.48695e-11	1.05783e-09	15.3203
RpoE2-CL150	n15140261_at	SMb20402		putative alcohol dehydrogenase cytochrome c subunit precursor protein	0.767951	6.803	5.35335	5.69589e-06	0.000132575	2.89714
RpoE2-CL150	n15140262_at	SMb20403		putative oxidoreductase subunit protein	0.964853	7.30915	5.85522	1.25144e-06	3.43577e-05	4.40839
RpoE2-CL150	n15140263_at	SMb20404		putative aldehyde dehydrogenase protein	0.634178	8.59004	3.80317	0.000556875	0.00571542	-1.6129
RpoE2-CL150	c15140272i15140273f1_x_at	SMb20413iSMb20414f1		Intergenic spacer	1.68209	6.10796	14.7422	1.78081e-16	1.27291e-14	27.328
RpoE2-CL150	c15140273_at	SMb20414		HYPOTHETICAL PROTEIN	1.06899	7.37824	10.0778	7.94144e-12	3.51402e-10	16.4768
RpoE2-CL150	c15140274_at	SMb20415		putative oxidoreductase protein	1.85542	7.6074	15.1194	8.33356e-17	6.29184e-15	28.097
RpoE2-CL150	n15140309_at	SMb20454		CONSERVED HYPOTHETICAL PROTEIN	3.41769	9.14097	18.1852	2.82623e-19	2.75329e-17	33.8456
RpoE2-CL150	c15140319i15140320f1_x_at	SMb20464iSMb20465f1		Intergenic spacer	1.87667	6.09036	16.2566	9.17759e-18	7.75281e-16	30.3294
RpoE2-CL150	c15140320_at	SMb20465		probable glucokinase	3.21499	7.46974	23.0187	1.50296e-22	2.59369e-20	41.4257
RpoE10-CL150	c15140329_at	SMb20474		hypothetical protein	1.12156	7.29202	6.41632	2.31566e-07	0.000399616	6.56285
RpoE10-CL150	c15140330_at	SMb20475		CONSERVED HYPOTHETICAL PROTEIN	1.26025	9.23363	9.68095	2.23624e-11	6.75346e-08	14.2071
RpoE2-CL150	n15140336_at	SMb20481	asnO	AsnO	1.14182	10.1059	5.96594	8.96207e-07	2.51188e-05	4.7422
RpoE2-CL150	n15140337_at	SMb20482		probable D-alanine-D-alanine-ligase	0.728513	10.2164	4.84451	2.633e-05	0.000490087	1.37838
RpoE2-CL150	c15140345i15140346f4_x_at	SMb20490iSMb20491f4		Intergenic spacer	0.625341	5.69768	10.622	1.9859e-12	9.55766e-11	17.8814
RpoE2-CL150	c15140346_at	SMb20491		CONSERVED HYPOTHETICAL PROTEIN	1.78408	7.39135	23.6109	6.5735e-23	1.22166e-20	42.2531
RpoE2-CL150	c15140367i15140368f2_x_at	SMb20513iSMb20514f2		Intergenic spacer	0.823393	8.78651	3.83479	0.000508996	0.00534203	-1.52573
RpoE2-CL150	c15140368_at	SMb20514		protein-glutamate methylesterase	1.00835	7.38451	10.4843	2.80981e-12	1.32072e-10	17.5297
RpoE2-CL150	c15140373i15140374f1_x_at	SMb20519iSMb20520f1		Intergenic spacer	1.6647	6.45047	16.7312	3.78478e-18	3.24257e-16	31.225
RpoE2-CL150	c15140373i15140374f3_x_at	SMb20519iSMb20520f3		Intergenic spacer (SMb_sRNA_381)	2.31516	5.73728	35.1738	1.17879e-28	1.29453e-25	55.3179
RpoE2-CL150	n15140374_at	SMb20520		HYPOTHETICAL PROTEIN	1.68432	7.56679	13.2137	4.49459e-15	2.77013e-13	24.0568
RpoE2-CL150	n15140375_at	SMb20521		probable multimeric flavodoxin WrbA	1.04698	7.43645	12.4675	2.38878e-14	1.35476e-12	22.3632
RpoE2-CL150	15140375i15140376f1_x_at	SMb20521iSMb20522f1		Intergenic spacer	0.829646	7.3915	7.70912	5.16599e-09	1.80885e-07	9.9247
RpoE2-CL150	n15140376_at	SMb20522		HYPOTHETICAL PROTEIN	3.07603	7.84623	38.0043	8.66825e-30	1.74521e-26	57.842
RpoE6-CL150	n15140376_at	SMb20522		HYPOTHETICAL PROTEIN	1.87745	7.84623	23.1959	1.17126e-22	2.35813e-19	39.9151
RpoE2-CL150	c15140376i15140377f1_x_at	SMb20522iSMb20523f1		Intergenic spacer	0.797442	7.89665	7.38307	1.32828e-08	4.5199e-07	8.97245
RpoE2-CL150	15140376i15140377f1_x_at	SMb20522iSMb20523f1		Intergenic spacer	2.84802	8.33202	25.2893	6.94446e-24	1.8642e-21	44.4969
RpoE6-CL150	15140376i15140377f1_x_at	SMb20522iSMb20523f1		Intergenic spacer	1.57393	8.33202	13.9759	8.70908e-16	8.09274e-13	25.6784
RpoE2-CL150	15140376i15140377f2_x_at	SMb20522iSMb20523f2		Intergenic spacer	2.35836	7.66234	22.7339	2.25208e-22	3.67637e-20	41.0208
RpoE6-CL150	15140376i15140377f2_x_at	SMb20522iSMb20523f2		Intergenic spacer	1.02582	7.66234	9.88864	1.29751e-11	6.26958e-09	16.4695
RpoE7-CL150	c15140378i15140379f1_x_at	SMb20525iSMb20527f1		Intergenic spacer	2.8292	6.84939	24.1968	2.95228e-23	4.45795e-20	40.0208
RpoE7-CL150	15140378i15140379f2_x_at	SMb20525iSMb20527f2		Intergenic spacer	1.12545	7.20265	13.4637	2.60513e-15	3.147e-12	24.3708
RpoE7-CL150	c15140378i15140379f2_x_at	SMb20525iSMb20527f2		Intergenic spacer	4.57026	7.74336	41.0366	6.45272e-31	1.29915e-27	51.7032
RpoE7-CL150	c15140379_at	SMb20527		CONSERVED HYPOTHETICAL PROTEIN	4.74079	7.17306	65.2361	8.69744e-38	1.05065e-33	58.4121
RpoE7-CL150	c15140380_at	SMb20528		hypothetical protein	5.09377	6.33374	47.8369	3.51977e-33	1.4173e-29	54.3111
RpoE7-CL150	c15140381_at	SMb20529		CONSERVED HYPOTHETICAL PROTEIN	6.21484	7.75234	46.1127	1.22848e-32	3.71002e-29	53.7222
RpoE7-CL150	c15140382_at	SMb20530		HYPOTHETICAL PROTEIN	6.82205	8.87275	42.9717	1.35169e-31	3.26568e-28	52.5277
RpoE7-CL150	n15140383_at	SMb20531	rpoE7	RNA polymerase sigma factor, ECF subfamily protein	6.08864	9.09106	58.9142	2.86075e-36	1.72789e-32	57.2327
RpoE7-CL150	n15140384_at	SMb20532	ecfR7	hypothetical protein	3.47148	7.90059	29.1678	6.20815e-26	1.07135e-22	44.5707
RpoE7-CL150	15140384i15140385f1_x_at	SMb20532iSMb20533f1		Intergenic spacer	1.82457	5.23021	16.2018	1.01778e-17	1.36609e-14	29.3797
RpoE7-CL150	15140384i15140385f2_x_at	SMb20532iSMb20533f2		Intergenic spacer	0.910539	7.03768	7.0768	3.25694e-08	3.57671e-05	8.86566
RpoE2-CL150	c15140412i15140413f4_x_at	SMb20548iSMb20549f4		Intergenic spacer	1.78704	6.9709	17.3457	1.23768e-18	1.09935e-16	32.3545
RpoE2-CL150	c15140412i15140413f5_x_at	SMb20548iSMb20549f5		Intergenic spacer	1.16644	8.39234	10.9223	9.3934e-13	4.63152e-11	18.6403
RpoE2-CL150	n15140420_at	SMb20556		conserved hypothetical protein	1.00679	10.6786	3.25858	0.0025149	0.0180726	-3.0624
RpoE3-CL150	n15140420_at	SMb20556		conserved hypothetical protein	1.50812	10.6786	4.88117	2.35914e-05	0.0474974	2.37783
RpoE4-CL150	n15140420_at	SMb20556		conserved hypothetical protein	1.36372	10.6786	4.41383	9.47835e-05	0.0440379	1.27136
RpoE6-CL150	n15140420_at	SMb20556		conserved hypothetical protein	1.27835	10.6786	4.13751	0.000212951	0.0253396	0.268622
RpoE7-CL150	n15140420_at	SMb20556		conserved hypothetical protein	1.45404	10.6786	4.70614	3.98156e-05	0.0343551	1.99651
RpoE2-CL150	c15141375_at	SMb20575	pcaB	3-carboxy-cis,cis-muconate cycloisomerase protein	0.99193	9.10008	13.1426	5.25539e-15	3.1902e-13	23.8983
RpoE2-CL150	c15141389i15141390f1_x_at	SMb20589iSMb20590f1		Intergenic spacer	0.843223	7.9222	5.35567	5.65613e-06	0.000131904	2.90411
RpoE2-CL150	c15141390_at	SMb20590		putative acylphosphatase	0.862625	8.58309	6.3377	2.93058e-07	8.69813e-06	5.86169
RpoE8-CL150	n15141392_at	SMb20592	rpoE8	RNA polymerase sigma factor, ECF subfamily protein	7.01391	7.7059	63.4239	2.2854e-37	2.76076e-33	41.5954
RpoE2-CL150	c15141414_at	SMb20614		HYPOTHETICAL PROTEIN	-0.615386	9.22908	-3.85971	0.000474091	0.00507264	-1.45678
RpoE2-CL150	c15141247_at	SMb20652	asnB	putative asparagine synthetase protein	-0.641451	9.14337	-3.79247	0.000574043	0.00585185	-1.64233
RpoE2-CL150	15141248i15141249f1_x_at	SMb20654iSMb20655f1		Intergenic spacer	3.21685	6.34408	22.438	3.44491e-22	5.4756e-20	40.5949
RpoE10-CL150	n15141249_at	SMb20655		CONSERVED HYPOTHETICAL PROTEIN	0.784799	7.45706	7.38826	1.30837e-08	2.63419e-05	9.006
RpoE2-CL150	n15141249_at	SMb20655		CONSERVED HYPOTHETICAL PROTEIN	1.94965	7.45706	18.3544	2.11285e-19	2.10935e-17	34.1391
RpoE2-CL150	n15141299_at	SMb20704	glgA2	putative glycogen synthase protein	4.49371	7.46018	25.4427	5.69365e-24	1.6376e-21	44.6948
RpoE2-CL150	15141299i15141300f1_x_at	SMb20704iSMb20705f1		Intergenic spacer	3.62649	6.57624	38.6877	4.74589e-30	1.14661e-26	58.4213
RpoE2-CL150	c15141327_at	SMb20747		hypothetical enzyme, haloacid dehalogenaseepoxide hydrolase family protein	0.860315	10.1307	9.15261	9.16089e-11	3.76407e-09	14.0002
CL101-CL150	n15141339_at	SMb20759	phnG	probable protein PhnG	1.34269	7.98373	10.1243	7.04375e-12	1.81039e-09	17.0092
Rm1021-CL150	n15141339_at	SMb20759	phnG	probable protein PhnG	1.37198	7.98373	10.3452	3.99999e-12	6.80561e-10	17.4369
CL101-CL150	n15141340_at	SMb20760	phnH	probable protein PhnH	1.85547	7.27151	14.1968	5.47669e-16	1.89024e-13	26.4148
Rm1021-CL150	n15141340_at	SMb20760	phnH	probable protein PhnH	1.66573	7.27151	12.745	1.27386e-14	2.7479e-12	23.2199
CL101-CL150	n15141341_at	SMb20761	phnI	probable protein PhnI	1.78445	8.15885	12.5827	1.83783e-14	6.00026e-12	22.9346
Rm1021-CL150	n15141341_at	SMb20761	phnI	probable protein PhnI	1.75687	8.15885	12.3883	2.86309e-14	6.06775e-12	22.4062
CL101-CL150	n15141342_at	SMb20762	phnJ	probable protein PhnJ	2.11964	8.85944	14.7726	1.67412e-16	6.31979e-14	27.5843
Rm1021-CL150	n15141342_at	SMb20762	phnJ	probable protein PhnJ	2.05169	8.85944	14.299	4.42681e-16	1.06952e-13	26.5903
CL101-CL150	n15141343_at	SMb20763	phnK	putative phosphonate uptake ABC transporter ATP-binding protein	1.50251	8.68165	10.4022	3.45967e-12	9.08538e-10	17.7189
Rm1021-CL150	n15141343_at	SMb20763	phnK	putative phosphonate uptake ABC transporter ATP-binding protein	1.45065	8.68165	10.0432	8.68496e-12	1.43718e-09	16.6564
CL101-CL150	n15141344_at	SMb20764	phnL	putative phosphonate uptake ABC transporter ATP-binding protein	1.43506	8.48864	12.1916	4.50339e-14	1.43161e-11	22.0441
Rm1021-CL150	n15141344_at	SMb20764	phnL	putative phosphonate uptake ABC transporter ATP-binding protein	1.38821	8.48864	11.7936	1.14253e-13	2.33928e-11	21.0149
CL101-CL150	n15141345_at	SMb20765		chloramphenicol O-acetyltransferase	1.75644	8.8051	21.406	1.57735e-21	1.00286e-18	38.8274
Rm1021-CL150	n15141345_at	SMb20765		chloramphenicol O-acetyltransferase	1.67396	8.8051	20.4008	7.38715e-21	2.97456e-18	37.5303
RpoE2-CL150	n15140438_at	SMb20813		ABC transporter, ATP-binding and permease components	-0.62882	8.47414	-4.14301	0.000209571	0.00263436	-0.661642
RpoE2-CL150	n15140450_at	SMb20825		putative acetyltransferase, cysElacA/lpxA/nodL family protein	-0.709739	9.82554	-4.24943	0.000153643	0.00205311	-0.357979
RpoE6-CL150	n15141052_at	SMb20871		3-oxoacyl-[acyl-carrier-protein] reductase	0.735985	8.04992	6.76945	8.07973e-08	2.5685e-05	7.93718
CL101-CL150	c15141057_at	SMb20876		HYPOTHETICAL PROTEIN	3.25839	6.83474	24.7662	1.37888e-23	1.04106e-20	43.3009
Rm1021-CL150	c15141057_at	SMb20876		HYPOTHETICAL PROTEIN	3.2992	6.83474	25.0764	9.16657e-24	5.03328e-21	44.066
RpoE2-CL150	c15141060_at	SMb20879		putative protein required for attachment to host cells	2.1385	10.934	14.1535	5.99521e-16	3.97924e-14	26.0984
RpoE6-CL150	c15141062_at	SMb20881		conserved hypothetical exported protein	0.963984	9.66671	4.93874	1.98505e-05	0.00324046	2.56208
RpoE2-CL150	n15141067_at	SMb20886		conserved hypothetical protein	-0.602255	8.43632	-3.89338	0.000430622	0.00474627	-1.36339
RpoE2-CL150	c15141070_at	SMb20889		hypothetical glycine-rich protein	0.928969	8.82832	11.2437	4.2702e-13	2.18576e-11	19.4396
RpoE2-CL150	n15141085_at	SMb20902		ABC transporter, periplasmic solute-binding protein	-0.764565	8.81404	-2.91849	0.00614702	0.0359593	-3.90733
RpoE2-CL150	n15141086_at	SMb20903		ABC sugar transporter, permease	-0.645575	8.39601	-3.66049	0.000833057	0.00773727	-2.00254
RpoE2-CL150	c15141090i15141091f1_x_at	SMb20907iSMb20908f1		Intergenic spacer	1.91578	6.88358	13.8907	1.04301e-15	6.73771e-14	25.5373
RpoE2-CL150	c15141091_at	SMb20908		HYPOTHETICAL PROTEIN	2.31861	8.39601	20.0934	1.20004e-20	1.40742e-18	37.0291
RpoE2-CL150	c15141102i15141103f3_x_at	SMb20916iSMb20918f3		Intergenic spacer	0.606004	7.44205	4.53567	6.61065e-05	0.00104122	0.470092
RpoE2-CL150	15141102i15141103f3_x_at	SMb20916iSMb20918f3		Intergenic spacer (SMb_sRNA_432; SMb_sRNA_433)	2.86322	7.97802	10.3102	4.37327e-12	2.01638e-10	17.0813
RpoE2-CL150	c15140936_at	SMb20927		hypothetical exported protein	0.658284	7.21295	3.95901	0.000356769	0.00405054	-1.18045
RpoE2-CL150	n15140942_at	SMb20933	exsG	putative two-component sensor histidine kinase protein	3.59763	9.10715	30.2517	1.84187e-26	9.78339e-24	50.3758
RpoE6-CL150	n15140942_at	SMb20933	exsG	putative two-component sensor histidine kinase protein	1.16488	9.10715	9.79522	1.65635e-11	7.69565e-09	16.2323
RpoE2-CL150	n15140943_at	SMb20934	exsF	putative two-component response regulator protein	1.67796	8.85015	14.9341	1.20792e-16	8.89738e-15	27.7211
RpoE2-CL150	c15140949_at	SMb20940	exsB	probable succinoglycan biosynthesis regulator	-0.750357	8.99407	-3.20992	0.00286511	0.0200408	-3.18643
RpoE2-CL150	n15140962_at	SMb20951	exoI	probable exopolysaccharide biosynthesis protein	1.50198	9.08404	13.7593	1.37939e-15	8.77002e-14	25.254
RpoE2-CL150	n15140963_at	SMb20952		HYPOTHETICAL PROTEIN	0.988738	8.8586	10.5239	2.54219e-12	1.2043e-10	17.6311
RpoE2-CL150	n15140965_at	SMb20954	exoH	succinyltransferase protein	0.845498	10.1189	3.89267	0.000431498	0.00475159	-1.36537
RpoE2-CL150	n15140966_at	SMb20955	exoK	licheninase	0.790479	10.3717	3.69115	0.000764307	0.00725848	-1.91935
RpoE2-CL150	n15140969_at	SMb20958	exoM	probable exopolysaccharide biosynthesis protein ExoM	0.592696	8.41023	4.06868	0.00026002	0.00314734	-0.872238
RpoE4-CL150	15141000i15141001f1_x_at	SMb20988iSMb20989f1		Intergenic spacer	1.68785	7.55792	16.3999	7.00833e-18	8.46606e-15	28.9332
RpoE2-CL150	c15141008_at	SMb20995	engA	putative GTP-binding protein	-0.640583	9.11784	-4.00398	0.000313453	0.00363739	-1.05443
RpoE6-CL150	c15141010i15141011f1_x_at	SMb20997iSMb20998f1		Intergenic spacer	0.832396	11.6265	7.9485	2.60154e-09	9.24312e-07	11.3008
RpoE2-CL150	c15141019_at	SMb21006		hypothetical membrane protein	-0.60082	9.53353	-3.81965	0.000531399	0.00552529	-1.5675
RpoE2-CL150	c15141021_at	SMb21008		putative transcriptional regulator, arsR family protein	-0.682103	8.91998	-5.83078	1.34723e-06	3.68202e-05	4.33468
RpoE2-CL150	c15141021i15141022f1_x_at	SMb21008iSMb21009f1		Intergenic spacer	-0.895746	8.19871	-3.62809	0.000912191	0.00828516	-2.09011
RpoE2-CL150	c15141022_at	SMb21009	glpK	probable glycerol kinase, similar to sugar kinases protein	-0.766315	10.9756	-4.20213	0.000176413	0.00230886	-0.493244
RpoE2-CL150	c15140486_at	SMb21028		conserved hypothetical protein, similar to Y20302	0.935196	5.78583	6.76327	8.22936e-08	2.58882e-06	7.13678
RpoE2-CL150	c15140501i15140502f1_x_at	SMb21044iSMb21695f1		Intergenic spacer	0.84721	8.82564	7.70642	5.20629e-09	1.81769e-07	9.91686
RpoE2-CL150	n15140586_at	SMb21122	mccA	putative methylcrotonoyl-CoA carboxylase non-biotinylated subunit protein	0.625526	9.42355	4.30398	0.000130946	0.0018161	-0.201363
RpoE2-CL150	c15140719_at	SMb21167		reverse transcriptase	0.67477	8.00706	3.69667	0.000752523	0.00718037	-1.90433
RpoE2-CL150	c15140719i15140720f1_x_at	SMb21167iSMb21168f1		Intergenic spacer	0.966184	7.59219	6.67278	1.07696e-07	3.31878e-06	6.86646
CL101-CL150	c15140722_at	SMb21170	phnN	guanylate kinase	1.90531	9.69243	22.1144	5.51421e-22	3.91833e-19	39.8276
Rm1021-CL150	c15140722_at	SMb21170	phnN	guanylate kinase	1.96459	9.69243	22.8024	2.04249e-22	9.48974e-20	41.0495
CL101-CL150	c15140723_at	SMb21171	phnM	PhnM protein	1.92867	9.96284	19.8471	1.77825e-20	9.76418e-18	36.5066
Rm1021-CL150	c15140723_at	SMb21171	phnM	PhnM protein	2.06965	9.96284	21.2978	1.85673e-21	8.01045e-19	38.8883
CL101-CL150	n15140724_at	SMb21172		hypothetical protein	0.665188	7.88171	4.1353	0.000214326	0.0221287	-0.109223
Rm1021-CL150	n15140724_at	SMb21172		hypothetical protein	0.627834	7.88171	3.90308	0.000418837	0.0228939	-0.994324
CL101-CL150	c15140726_at	SMb21174	phoT	phosphate uptake ABC transporter permease protein	4.28002	7.04672	27.8054	3.03812e-25	3.05838e-22	46.8236
Rm1021-CL150	c15140726_at	SMb21174	phoT	phosphate uptake ABC transporter permease protein	4.32155	7.04672	28.0752	2.20608e-25	1.56761e-22	47.6471
CL101-CL150	c15140727_at	SMb21175	phoE	phosphate uptake ABC transporter permease protein	4.52897	7.82453	30.4856	1.42459e-26	1.56446e-23	49.5884
Rm1021-CL150	c15140727_at	SMb21175	phoE	phosphate uptake ABC transporter permease protein	4.84197	7.82453	32.5925	1.52476e-27	1.41686e-24	52.3409
CL101-CL150	15140727i15140728f1_x_at	SMb21175iSMb21176f1		Intergenic spacer	1.3557	6.84316	6.04726	7.01447e-07	0.00012461	5.52418
CL101-CL150	c15140727i15140728f1_x_at	SMb21175iSMb21176f1		Intergenic spacer	5.6174	6.34413	33.7202	4.8711e-28	5.88429e-25	52.5654
Rm1021-CL150	15140727i15140728f1_x_at	SMb21175iSMb21176f1		Intergenic spacer	1.33749	6.84316	5.966	8.96024e-07	9.66426e-05	5.06736
Rm1021-CL150	c15140727i15140728f1_x_at	SMb21175iSMb21176f1		Intergenic spacer	5.61169	6.34413	33.6859	5.04048e-28	6.0889e-25	53.3696
CL101-CL150	c15140728_at	SMb21176	phoD	phosphate uptake ABC transporter periplasmic solute-binding protein precursor	5.53219	8.79682	39.6143	2.13117e-30	1.28723e-26	57.1658
Rm1021-CL150	c15140728_at	SMb21176	phoD	phosphate uptake ABC transporter periplasmic solute-binding protein precursor	5.59589	8.79682	40.0704	1.44641e-30	5.8242e-27	58.6942
CL101-CL150	c15140729_at	SMb21177	phoC	phosphate uptake ABC transporter ATP-binding protein	6.05048	7.84038	43.5397	8.65349e-32	1.04534e-27	59.7516
Rm1021-CL150	c15140729_at	SMb21177	phoC	phosphate uptake ABC transporter ATP-binding protein	6.03466	7.84038	43.4259	9.45843e-32	5.71289e-28	61.0984
RpoE2-CL150	n15140748_at	SMb21197		ABC transporter, permease	-0.663583	9.19203	-3.1958	0.00297516	0.020596	-3.22225
RpoE2-CL150	n15140767_at	SMb21214	orf24	2-deoxyglucose-6-phosphatase	-0.610836	9.12834	-3.72678	0.000691312	0.00678947	-1.8223
Rm1021-CL150	n15140658_at	SMb21269		putative ABC transporter	0.736146	9.24069	8.11339	1.6281e-09	2.26063e-07	11.3899
CL101-CL150	n15140659_at	SMb21270		putative cAMP-dependent protein kinase	0.807349	9.97555	5.31138	6.46503e-06	0.000988577	3.32407
Rm1021-CL150	n15140659_at	SMb21270		putative cAMP-dependent protein kinase	0.985834	9.97555	6.48559	1.88225e-07	2.16549e-05	6.62535
RpoE2-CL150	n15140659_at	SMb21270		putative cAMP-dependent protein kinase	0.739185	9.97555	4.86294	2.4916e-05	0.000469556	1.43298
RpoE2-CL150	n15140664_at	SMb21275		ABC transporter, permease	-0.594603	8.35767	-3.70187	0.000741587	0.00712112	-1.89018
RpoE2-CL150	c15140684i15140685f1_x_at	SMb21295iSMb21296f1		Intergenic spacer	0.659516	7.38539	6.00602	7.94232e-07	2.25219e-05	4.86304
RpoE2-CL150	n15140685_at	SMb21296		HYPOTHETICAL PROTEIN	0.8834	10.422	5.75716	1.6825e-06	4.52664e-05	4.1127
Rm1021-CL150	c15140776_at	SMb21314	wgeA	putative Ca2+-binding protein WgeA (formerly ExpE1)	0.974567	9.93606	4.45617	8.36457e-05	0.00643592	0.576822
CL101-CL150	c15140778i15140779f1_x_at	SMb21316iSMb21317f1		Intergenic spacer	0.613688	5.02144	5.82043	1.39e-06	0.000236495	4.84547
CL101-CL150	15140778i15140779f1_x_at	SMb21316iSMb21317f1		Intergenic spacer	0.941071	7.06563	4.03081	0.000290106	0.0269576	-0.403018
Rm1021-CL150	15140778i15140779f1_x_at	SMb21316iSMb21317f1		Intergenic spacer	0.986881	7.06563	4.22703	0.000164044	0.0110707	-0.082222
CL101-CL150	n15140779_at	SMb21317	wggR	transcriptional regulator WggR (formerly ExpG)	0.83915	9.19517	11.3268	3.49067e-13	1.02847e-10	20.006
RpoE2-CL150	c15140790_at	SMb21328		putative protein deacetylase	2.81688	7.46615	23.7157	5.68924e-23	1.07384e-20	42.3976
RpoE2-CL150	n15140792_at	SMb21330		hypothetical protein with amino acid permeases signature	4.48987	9.50305	11.6293	1.68746e-13	8.97994e-12	20.3809
RpoE2-CL150	c15140792i15140793f1_x_at	SMb21330iSMb21331f1		Intergenic spacer	0.646825	8.08194	2.98982	0.00511431	0.0312973	-3.73454
RpoE2-CL150	15140792i15140793f1_x_at	SMb21330iSMb21331f1		Intergenic spacer	2.61237	8.19091	14.8326	1.48242e-16	1.07877e-14	27.5138
RpoE2-CL150	n15140793_at	SMb21331		HYPOTHETICAL PROTEIN	1.67223	10.3776	11.0399	7.03015e-13	3.52383e-11	18.9341
RpoE2-CL150	15140793i15140794f1_x_at	SMb21331iSMb21332f1		Intergenic spacer	2.29105	7.3639	12.4372	2.55966e-14	1.43817e-12	22.2932
RpoE2-CL150	n15140794_at	SMb21332		HYPOTHETICAL PROTEIN	2.13057	8.5803	14.5951	2.40374e-16	1.67845e-14	27.0242
RpoE2-CL150	n15140795_at	SMb21333		HYPOTHETICAL PROTEIN	2.04833	8.15091	15.2606	6.29474e-17	4.96997e-15	28.381
RpoE2-CL150	n15140796_at	SMb21334		hypothetical exported glutamine-rich protein	2.07367	8.07265	13.5794	2.02912e-15	1.28334e-13	24.8629
RpoE2-CL150	n15140819_at	SMb21357		hypothetical membrane protein	3.28141	6.55064	32.7275	1.32746e-27	1.0202e-24	52.9575
RpoE2-CL150	n15140823_at	SMb21361		hypothetical membrane-anchored protein	1.91434	7.86207	21.7816	9.00122e-22	1.31006e-19	39.6318
RpoE2-CL150	n15140824_at	SMb21362		hypothetical membrane-anchored protein	1.03444	6.84127	14.1426	6.13317e-16	4.04856e-14	26.0753
RpoE2-CL150	c15140827_at	SMb21364		putative membrane-anchored oxidoreductase,similar to L-sorbosone dehydrogenase protein	0.99006	7.92561	7.12417	2.8334e-08	9.3263e-07	8.20935
RpoE2-CL150	c15140828_at	SMb21365		hypothetical membrane protein	2.82942	6.55869	22.6421	2.56846e-22	4.13693e-20	40.8891
RpoE2-CL150	n15140830_at	SMb21366		hypothetical membrane protein	1.72654	6.57498	14.7875	1.62427e-16	1.16792e-14	27.4212
RpoE2-CL150	n15140831_at	SMb21367	cycA	putative cytochrome c class I protein, probably cytochrome c4	0.939394	7.00966	6.14526	5.22292e-07	1.52031e-05	5.28261
RpoE2-CL150	n15140833_at	SMb21369		conserved hypothetical protein	0.825106	8.28118	8.03051	2.05975e-09	7.38332e-08	10.8528
RpoE2-CL150	c15140842_at	SMb21378		HYPOTHETICAL PROTEIN	2.05717	6.354	22.82	1.99201e-22	3.38922e-20	41.1437
RpoE2-CL150	n15141114_r_at	SMb21400		HYPOTHETICAL PROTEIN	0.748536	8.54009	10.9186	9.47919e-13	4.65482e-11	18.6311
RpoE2-CL150	n15141114_i_at	SMb21400		HYPOTHETICAL PROTEIN	0.80686	6.90689	7.61446	6.78767e-09	2.34943e-07	9.6493
RpoE2-CL150	n15141114_f_at	SMb21400		HYPOTHETICAL PROTEIN	0.932329	7.38315	11.0171	7.43526e-13	3.71148e-11	18.8773
RpoE2-CL150	n15141120_at	SMb21406		conserved hypothetical protein	1.13639	6.88678	10.4704	2.91052e-12	1.36276e-10	17.494
RpoE2-CL150	n15141121_at	SMb21407		conserved hypothetical protein	1.03376	8.75165	5.41143	4.77978e-06	0.000114336	3.07165
RpoE2-CL150	c15141127_at	SMb21413		HYPOTHETICAL PROTEIN	0.892686	8.32266	5.63351	2.44409e-06	6.30867e-05	3.74003
RpoE2-CL150	c15141156i15141157f1_x_at	SMb21440iSMb21441f1		Intergenic spacer	1.35876	7.95286	11.0673	6.57113e-13	3.30747e-11	19.0026
RpoE2-CL150	c15141156i15141157f2_x_at	SMb21440iSMb21441f2		Intergenic spacer	2.8089	7.96302	23.8023	5.05144e-23	9.72861e-21	42.5164
RpoE6-CL150	c15141156i15141157f2_x_at	SMb21440iSMb21441f2		Intergenic spacer	0.592875	7.96302	5.02395	1.53681e-05	0.00279337	2.81077
RpoE2-CL150	c15141157_at	SMb21441		conserved hypothetical protein	3.801	9.70076	17.3914	1.1403e-18	1.02036e-16	32.4373
RpoE6-CL150	c15141157_at	SMb21441		conserved hypothetical protein	1.43883	9.70076	6.58335	1.40578e-07	4.24545e-05	7.39491
RpoE2-CL150	c15141158_at	SMb21442		HYPOTHETICAL PROTEIN	4.36293	9.92505	14.7123	1.89233e-16	1.3368e-14	27.2665
RpoE6-CL150	c15141158_at	SMb21442		HYPOTHETICAL PROTEIN	2.01881	9.92505	6.80765	7.21403e-08	2.35528e-05	8.04816
RpoE2-CL150	c15141159_at	SMb21443		HYPOTHETICAL PROTEIN	3.1813	8.67468	24.271	2.67116e-23	5.76208e-21	43.153
RpoE2-CL150	n15141160_at	SMb21444		hypothetical protein	3.71128	8.32248	23.9342	4.21728e-23	8.35159e-21	42.6968
RpoE2-CL150	15141160i15141161f1_x_at	SMb21444iSMb21445f1		Intergenic spacer	0.848567	9.28596	5.53136	3.32753e-06	8.33953e-05	3.43238
RpoE2-CL150	15141160i15141161f2_x_at	SMb21444iSMb21445f2		Intergenic spacer	0.726223	7.43355	7.57938	7.5122e-09	2.59278e-07	9.54702
RpoE2-CL150	c15141160i15141161f2_x_at	SMb21444iSMb21445f2		Intergenic spacer	2.00841	5.84064	21.8493	8.14278e-22	1.19957e-19	39.7323
RpoE2-CL150	c15141161_at	SMb21445		putative DNA topoisomerase I	2.85394	8.36498	24.56	1.81331e-23	4.05644e-21	43.5397
RpoE2-CL150	c15141162_at	SMb21446	glgX2	isoamylase	3.71876	9.01136	19.8298	1.82829e-20	2.1034e-18	36.6053
RpoE2-CL150	n15141163_at	SMb21447	glgB2	4-alpha-D-{(1->4)-alpha-D-glucano}trehalosetrehal ohydrolase	3.59083	8.2265	23.088	1.36305e-22	2.38632e-20	41.5235
RpoE2-CL150	n15141164_at	SMb21448		putative DNA polymerase related protein	2.86613	8.06931	21.0757	2.60155e-21	3.41595e-19	38.5662
RpoE2-CL150	c15141165_at	SMb21449	gst12	probable glutathione S-transferase protein	1.60793	7.62586	17.9325	4.38204e-19	4.13445e-17	33.403
RpoE2-CL150	15141165i15141166f1_x_at	SMb21449iSMb21450f1		Intergenic spacer	0.80299	6.66869	8.72259	2.96442e-10	1.17027e-08	12.812
RpoE2-CL150	c15141165i15141166f1_x_at	SMb21449iSMb21450f1		Intergenic spacer	2.46264	6.86306	26.5802	1.34827e-24	4.40193e-22	46.128
RpoE2-CL150	n15141166_at	SMb21450		conserved hypothetical protein	2.01516	9.21785	24.1291	3.23567e-23	6.62489e-21	42.9615
RpoE2-CL150	15141166i15141167f1_x_at	SMb21450iSMb21452f1		Intergenic spacer	1.49072	7.26449	12.9142	8.72079e-15	5.16407e-13	23.3849
RpoE2-CL150	c15141166i15141167f1_x_at	SMb21450iSMb21452f1		Intergenic spacer (SMb_ORF_15)	3.28058	7.87431	25.4632	5.54439e-24	1.63357e-21	44.7212
RpoE2-CL150	n15141167_at	SMb21452		putative chaperone	1.62069	8.51729	14.4648	3.14139e-16	2.18092e-14	26.7531
RpoE2-CL150	15141167i15141168f1_x_at	SMb21452iSMb21454f1		Intergenic spacer	0.698982	6.59555	7.48903	9.76049e-09	3.34962e-07	9.28303
RpoE2-CL150	c15141167i15141168f1_x_at	SMb21452iSMb21454f1		Intergenic spacer	2.47259	8.43188	20.384	7.58435e-21	9.25443e-19	37.4907
RpoE2-CL150	c15141168_at	SMb21454		hypothetical protein	3.10492	9.39398	18.2325	2.60503e-19	2.55843e-17	33.9278
RpoE2-CL150	c15141170_at	SMb21456		hypothetical protein	0.674756	9.48741	2.95578	0.0055849	0.0334651	-3.81731
RpoE2-CL150	n15141182_at	SMb21469		HYPOTHETICAL PROTEIN	0.675739	8.42737	6.39652	2.45708e-07	7.38345e-06	6.03843
RpoE2-CL150	n15141183_at	SMb21470		HYPOTHETICAL PROTEIN	1.32015	7.52327	12.307	3.45045e-14	1.92081e-12	21.9904
RpoE2-CL150	n15141184_at	SMb21471		HYPOTHETICAL PROTEIN	0.917312	7.98717	8.06327	1.87673e-09	6.76745e-08	10.9468
RpoE2-CL150	n15141185_at	SMb21472		HYPOTHETICAL PROTEIN	4.0121	7.07813	27.7791	3.13476e-25	1.22154e-22	47.5756
RpoE6-CL150	n15141185_at	SMb21472		HYPOTHETICAL PROTEIN	0.596434	7.07813	4.12961	0.000217897	0.0255553	0.246565
RpoE2-CL150	n15141186_at	SMb21473		conserved hypothetical protein	3.58817	9.01095	36.6726	2.88971e-29	4.5676e-26	56.6803
RpoE2-CL150	n15141187_at	SMb21474		putative dehydrogenase, possibly 3-oxoacyl-[acyl-carrier protein] reductase	2.98472	8.67267	23.7991	5.0737e-23	9.72861e-21	42.512
RpoE2-CL150	15141187i15141188f1_x_at	SMb21474iSMb21475f1		Intergenic spacer	1.05307	7.39508	7.34291	1.4933e-08	5.06715e-07	8.85445
RpoE2-CL150	c15141190_r_at	SMb21477		RNA-directed DNA polymerase	0.771839	6.90363	5.41492	4.72981e-06	0.000113365	3.08211
RpoE2-CL150	c15141190_i_at	SMb21477		RNA-directed DNA polymerase	0.896789	5.48877	8.18703	1.32195e-09	4.83914e-08	11.3008
RpoE2-CL150	c15141193_at	SMb21480		conserved hypothetical protein	3.49865	8.23148	26.5517	1.39687e-24	4.44057e-22	46.0928
RpoE2-CL150	c15141194_at	SMb21481		conserved hypothetical protein	3.95893	9.42223	25.1672	8.14101e-24	2.09241e-21	44.3385
RpoE6-CL150	c15141194_at	SMb21481		conserved hypothetical protein	0.740364	9.42223	4.70654	3.9768e-05	0.00623892	1.88802
RpoE2-CL150	15141194i15141195f1_x_at	SMb21481iSMb21482f1		Intergenic spacer	3.01391	5.64324	18.0915	3.32367e-19	3.1865e-17	33.682
RpoE2-CL150	c15141194i15141195f1_x_at	SMb21481iSMb21482f1		Intergenic spacer	4.73871	8.41327	13.5502	2.16068e-15	1.35943e-13	24.7992
RpoE2-CL150	c15141195_at	SMb21482		HYPOTHETICAL PROTEIN	3.05544	7.52191	22.3456	3.93767e-22	6.09834e-20	40.4609
RpoE2-CL150	c15141196_at	SMb21483		HYPOTHETICAL PROTEIN	4.13677	8.74394	16.5361	5.43459e-18	4.62323e-16	30.8593
RpoE2-CL150	n15141198_at	SMb21484	rpoE5	putative RNA polymerase sigma-E factor (sigma-24) protein	4.76129	8.7123	16.0029	1.48555e-17	1.22078e-15	29.8423
RpoE5-CL150	n15141198_at	SMb21484	rpoE5	putative RNA polymerase sigma-E factor (sigma-24) protein	5.92943	8.7123	19.9291	1.55936e-20	1.8837e-16	25.7975
Rm1021-CL150	c15141207_at	SMb21491		hypothetical exported protein	-0.671287	9.7299	-3.50993	0.00126707	0.047096	-2.06193
RpoE2-CL150	n15141224_at	SMb21507		putative amino acid exporter	1.24759	5.90813	14.3449	4.02403e-16	2.71566e-14	26.5023
Rm1021-CL150	c15140884_at	SMb21558		carbon-monoxide dehydrogenase (acceptor)	0.665883	6.61876	9.08057	1.11342e-10	1.72437e-08	14.0884
RpoE2-CL150	c15140892_at	SMb21566	groEL5	putative heat shock protein groEL	0.779247	10.5017	3.29396	0.00228627	0.0167585	-2.97157
RpoE2-CL150	n15140894_at	SMb21568		putative Usg protein	2.21768	6.35406	32.7102	1.35126e-27	1.0202e-24	52.9401
RpoE2-CL150	15140894i15140895f1_x_at	SMb21568iSMb21569f1		Intergenic spacer	0.72599	9.10279	8.50316	5.44645e-10	2.07549e-08	12.1969
RpoE2-CL150	n15140899_at	SMb21573		hypothetical exported protein	2.60435	7.99806	25.3667	6.28117e-24	1.75987e-21	44.5969
RpoE2-CL150	15140899i15140900f1_x_at	SMb21573iSMb21574f1		Intergenic spacer	1.21596	6.72409	8.92565	1.69758e-10	6.83558e-09	13.3759
RpoE2-CL150	c15140902i15140903f2_x_at	SMb21576iSMb21577f2		Intergenic spacer	1.40824	5.6197	17.2546	1.4578e-18	1.28542e-16	32.1892
RpoE2-CL150	15140902i15140903f2_x_at	SMb21576iSMb21577f2		Intergenic spacer (SMb_ORF12)	4.62418	9.11098	22.7988	2.05303e-22	3.39734e-20	41.1134
RpoE2-CL150	15140903i15140904f1_x_at	SMb21577iSMb21578f1		Intergenic spacer	0.644327	5.89572	10.1987	5.81744e-12	2.62219e-10	16.7921
RpoE2-CL150	n15140907_at	SMb21581		putative glycosyltransferase, similar to smb20117 protein	3.56006	7.52882	33.4402	6.44496e-28	5.56108e-25	53.6636
RpoE2-CL150	n15140908_at	SMb21582		putative exoD-like membrane protein	0.864849	5.83196	7.45762	1.06929e-08	3.64888e-07	9.19105
RpoE2-CL150	n15140909_at	SMb21583		HYPOTHETICAL PROTEIN	2.9008	7.22395	28.8018	9.44702e-26	4.38923e-23	48.7627
RpoE2-CL150	n15140910_at	SMb21584		HYPOTHETICAL PROTEIN	1.53093	7.15652	10.5176	2.58285e-12	1.21878e-10	17.615
RpoE2-CL150	n15140911_at	SMb21585		CONSERVED HYPOTHETICAL PROTEIN	0.696855	6.65062	4.44523	8.63931e-05	0.00129002	0.206848
RpoE6-CL150	15141455i15141456f1_x_at	SMb21648iSMb21649f1		Intergenic spacer	2.19669	9.79057	5.38661	5.15177e-06	0.00111131	3.87477
RpoE2-CL150	15140504i15140505f1_x_at	SMb21662iSMb21696f1		Intergenic spacer (SMb_ORF_9)	2.79184	6.65636	19.1906	5.17744e-20	5.43329e-18	35.557
RpoE2-CL150	15140504i15140505f2_x_at	SMb21662iSMb21696f2		Intergenic spacer	1.22911	7.33229	10.1461	6.65936e-12	2.96845e-10	16.6552
RpoE2-CL150	15140504i15140505f7_x_at	SMb21662iSMb21696f7		Intergenic spacer	2.35633	7.08576	24.8674	1.20628e-23	2.80227e-21	43.9464
RpoE2-CL150	15140504i15140505f8_x_at	SMb21662iSMb21696f8		Intergenic spacer	1.86792	6.49194	19.0769	6.24996e-20	6.45296e-18	35.3672
RpoE2-CL150	n15140825_at	SMb21668		HYPOTHETICAL PROTEIN	0.618475	5.97869	5.56042	3.04788e-06	7.73497e-05	3.51987
RpoE2-CL150	n15140961_at	SMb21673		hypothetical protein	3.27382	7.18663	14.8271	1.49913e-16	1.0844e-14	27.5024
RpoE2-CL150	c15141113_at	SMb21683		HYPOTHETICAL PROTEIN	1.55998	9.03414	6.35684	2.76716e-07	8.23334e-06	5.91923
RpoE2-CL150	n15141199_at	SMb21687		HYPOTHETICAL PROTEIN	4.09284	7.49749	24.9032	1.15062e-23	2.72539e-21	43.9935
RpoE2-CL150	n15140505_at	SMb21696		HYPOTHETICAL PROTEIN	0.641018	6.80773	4.5917	5.5977e-05	0.000906438	0.633883
RpoE2-CL150	n15964654_at	SMc00007	aroC	Probable chorismate synthase	-0.661167	9.03287	-7.1522	2.60948e-08	8.66003e-07	8.29224
RpoE2-CL150	n15964698_at	SMc00030		Hypothetical/unknown signal peptide protein	0.803285	8.97383	8.09037	1.73783e-09	6.3232e-08	11.0245
CL101-CL150	n15964705_at	SMc00033		Diguanylate cyclase/phosphodiesterase	3.68387	9.03695	34.48	2.30401e-28	3.47905e-25	53.2141
Rm1021-CL150	n15964705_at	SMc00033		Diguanylate cyclase/phosphodiesterase	3.43885	9.03695	32.1867	2.31984e-27	2.00169e-24	51.9493
RpoE2-CL150	n15964741_at	SMc00049		Hypothetical protein	0.658315	10.1247	4.92666	2.05833e-05	0.000401042	1.62201
RpoE2-CL150	n15964746_at	SMc00052	phaB2	Probable Na(+)/H(+) antiporter	-0.600304	9.90629	-5.46974	4.00816e-06	9.82122e-05	3.24696
RpoE2-CL150	n15964760_at	SMc00063		Hypothetical protein	3.70377	9.96517	28.0579	2.25142e-25	9.71328e-23	47.9035
RpoE2-CL150	c15964760i15964761f1_x_at	SMc00063iSMc00128f1		Intergenic spacer	1.33513	5.46016	20.831	3.78514e-21	4.81311e-19	38.1894
RpoE2-CL150	15964760i15964761f1_x_at	SMc00063iSMc00128f1		Intergenic spacer	4.05034	9.74045	12.2953	3.54484e-14	1.9643e-12	21.963
RpoE2-CL150	15964760i15964761f2_x_at	SMc00063iSMc00128f2		Intergenic spacer	1.96616	9.69913	14.6191	2.2886e-16	1.60735e-14	27.0739
RpoE2-CL150	c15964692_at	SMc00088		Hypothetical/unknown transmembrane protein	-0.705356	9.92241	-4.21181	0.000171501	0.00225925	-0.465613
RpoE2-CL150	c15964695_at	SMc00090	cysN	Putative sulfate adenylate transferase cysteine biosynthesis protein	-0.599575	10.4372	-4.47637	7.87957e-05	0.00120183	0.29734
RpoE2-CL150	c15964696_at	SMc00091	cysD	Putative sulfate adenylate transferase subunit 2 cysteine biosynthesis protein	-0.617582	11.6897	-4.64503	4.77679e-05	0.000799218	0.790191
RpoE2-CL150	c15964697_at	SMc00092	cysH	Phosphoadenosine phosphosulfate reductase	-0.602954	10.6651	-3.41032	0.00166641	0.0130631	-2.66932
RpoE2-CL150	c15964725_at	SMc00106		Conserved hypothetical protein	1.15786	8.22863	11.0051	7.65809e-13	3.80698e-11	18.8474
RpoE2-CL150	rna2_f_at	SMc00126		tRNA-PRO_CGG	-1.08059	10.2227	-4.46833	8.06919e-05	0.0012215	0.273958
RpoE2-CL150	c15965628_at	SMc00135		Hypothetical transmembrane protein	0.742848	8.83296	7.05246	3.4989e-08	1.14544e-06	7.99699
RpoE2-CL150	c15965621_at	SMc00141		Hypothetical protein	1.09192	11.4577	4.64286	4.80775e-05	0.000803287	0.78382
RpoE2-CL150	c15965609_at	SMc00152	rpiA	Probable ribose 5-phosphate isomerase	-0.587892	10.1334	-6.67974	1.05488e-07	3.25906e-06	6.88727
RpoE2-CL150	n15965604_at	SMc00157		Conserved hypothetical protein	1.34447	8.85213	14.0306	7.75937e-16	5.06666e-14	25.837
CL101-CL150	c15965589_at	SMc00171		Conserved hypothetical protein	2.99813	7.73181	18.6672	1.24086e-19	5.76521e-17	34.6311
Rm1021-CL150	c15965589_at	SMc00171		Conserved hypothetical protein	2.56441	7.73181	15.9668	1.59175e-17	4.47172e-15	29.9157
CL101-CL150	c15965588i15965589f1_x_at	SMc00172iSMc00171f1		Intergenic spacer	0.668831	7.48467	4.70602	3.98302e-05	0.0053461	1.53407
RpoE2-CL150	n15965581_at	SMc00179		Hypothetical protein	1.30812	8.55302	15.2238	6.77e-17	5.24241e-15	28.3073
RpoE2-CL150	n15965580_at	SMc00180	hemF	Probable coproporphyrinogen III oxidase, aerobic protein	-0.747595	8.97991	-4.51706	6.9854e-05	0.00109589	0.415824
CL101-CL150	n15965601_r_at	SMc00195	cgmA	Cyclic beta-1,2-glucan modification transmembrane protein	-2.86129	7.92275	-10.841	1.14923e-12	3.3054e-10	18.8183
CL101-CL150	n15965601_s_at	SMc00195	cgmA	Cyclic beta-1,2-glucan modification transmembrane protein	-2.29566	9.10492	-10.4803	2.83855e-12	7.61994e-10	17.9163
CL101-CL150	n15965601_i_at	SMc00195	cgmA	Cyclic beta-1,2-glucan modification transmembrane protein	-2.09154	8.16236	-7.28075	1.79058e-08	3.60504e-06	9.1768
Rm1021-CL150	n15965601_r_at	SMc00195	cgmA	Cyclic beta-1,2-glucan modification transmembrane protein	-2.78932	7.92275	-10.5683	2.27316e-12	4.0382e-10	18.0058
Rm1021-CL150	n15965601_s_at	SMc00195	cgmA	Cyclic beta-1,2-glucan modification transmembrane protein	-2.66394	9.10492	-12.1615	4.82847e-14	1.00565e-11	21.8809
Rm1021-CL150	n15965601_i_at	SMc00195	cgmA	Cyclic beta-1,2-glucan modification transmembrane protein	-2.0435	8.16236	-7.11354	2.92337e-08	3.6035e-06	8.49024
RpoE2-CL150	n15965601_r_at	SMc00195	cgmA	Cyclic beta-1,2-glucan modification transmembrane protein	0.756516	7.92275	2.86631	0.00702311	0.0398868	-4.0321
RpoE2-CL150	c15965622_at	SMc00198		Hypothetical/unknown protein	1.43835	10.7207	4.46609	8.1229e-05	0.00122656	0.267436
RpoE2-CL150	c15965405_at	SMc00227		Conserved hypothetical protein	-0.59235	9.91107	-4.76685	3.32149e-05	0.000582345	1.1488
RpoE2-CL150	n15965433_at	SMc00253		Hypothetical signal peptide protein	1.60759	6.93983	12.1641	4.79996e-14	2.61187e-12	21.6557
RpoE2-CL150	15965433i15965434f1_x_at	SMc00253iSMc00254f1		Intergenic spacer (SMc_sRNA_259)	1.78358	6.64011	12.2273	4.14648e-14	2.28719e-12	21.8041
RpoE2-CL150	n15965434_at	SMc00254		Conserved hypothetical protein	1.19418	7.50465	11.5809	1.89401e-13	9.9911e-12	20.2639
RpoE2-CL150	15965465i15965466f2_x_at	SMc00284iSMc00285f2		Intergenic spacer	3.67782	6.82762	14.0796	7.00069e-16	4.5961e-14	25.9413
RpoE2-CL150	15965472i15965473f2_x_at	SMc00290iSMc00291f2		Intergenic spacer	-0.620733	9.59626	-3.85618	0.000478892	0.00511044	-1.46657
RpoE2-CL150	rna3_f_at	SMc00303		tRNA-LYS_TTT	-0.684422	6.02504	-2.75968	0.00918917	0.0494896	-4.28273
RpoE2-CL150	n15963998_at	SMc00325	rsmC	Probable ribosomal RNA small subunit methyltransferase C	-0.593765	8.3866	-3.14438	0.00341089	0.0228909	-3.35193
RpoE2-CL150	15964007i15964008f1_x_at	SMc00334iSMc00335f1		Intergenic spacer	-0.688675	11.8843	-6.02321	7.54153e-07	2.14862e-05	4.91485
RpoE2-CL150	n15964030_at	SMc00357	efp	Probable elongation factor P	-0.777007	11.3599	-5.4505	4.24793e-06	0.000103458	3.1891
RpoE2-CL150	c15964040_at	SMc00367		Conserved hypothetical protein	1.11298	8.86492	6.94783	4.76393e-08	1.53462e-06	7.68645
RpoE2-CL150	c15964044_at	SMc00371		Conserved hypothetical protein	4.63062	10.1319	10.1679	6.29632e-12	2.81702e-10	16.712
RpoE2-CL150	c15964044i15964045f1_x_at	SMc00371iSMc00372f1		Intergenic spacer	0.700202	7.12061	4.17299	0.000192062	0.00246585	-0.576365
RpoE2-CL150	c15964077_at	SMc00404		Hypothetical protein	-0.598499	11.2176	-3.48159	0.00137018	0.0112904	-2.48164
RpoE2-CL150	c15964080_at	SMc00407	gst4	Putative glutathione S-transferase	-0.650778	10.4065	-4.90151	2.2196e-05	0.000426276	1.54735
RpoE2-CL150	n15964099_at	SMc00427	prfC	Probable peptide chain release factor RF-3 protein	-0.623949	9.72204	-4.89635	2.25417e-05	0.000430861	1.53205
RpoE2-CL150	c15964103_at	SMc00431		Conserved hypothetical protein	0.706146	9.58188	9.08597	1.09725e-10	4.46287e-09	13.8175
RpoE2-CL150	crna10_f_at	SMc00435		tRNA-ALA_GGC	-1.05979	10.1665	-3.86629	0.000465275	0.00502281	-1.43856
RpoE2-CL150	crna10i15964005f1_x_at	SMc00435iSMc00332f1		Intergenic spacer	-0.897898	10.5865	-4.47131	7.99851e-05	0.0012169	0.282608
RpoE2-CL150	n15964659_at	SMc00450	ctaB	Putative heme O synthase transmembrane protein	-0.599928	11.0672	-5.84877	1.27605e-06	3.49538e-05	4.38893
RpoE2-CL150	c15965557i15965558f1_x_at	SMc00469iSMc00468f1		Intergenic spacer	0.954473	9.41884	3.44234	0.00152642	0.0122033	-2.58524
RpoE2-CL150	n15965554_at	SMc00472		Conserved hypothetical protein	-0.645916	9.82628	-4.43614	8.87445e-05	0.00131367	0.180459
RpoE2-CL150	c15965543_at	SMc00482		Hypothetical tRNA/rRNA methyltransferase	-0.651048	9.14953	-5.20573	8.89096e-06	0.000195492	2.45448
RpoE2-CL150	n15965512_at	SMc00508	purB	Putative adenylosuccinate lyase	-0.661644	11.1836	-5.34184	5.89723e-06	0.000136472	2.86258
RpoE2-CL150	n15965490_at	SMc00528		Conserved hypothetical protein	-0.662349	11.7274	-6.32198	3.07203e-07	9.09563e-06	5.81442
RpoE2-CL150	15965490i15965491f1_x_at	SMc00528iSMc00527f1		Intergenic spacer	-0.624908	10.4504	-4.25597	0.000150728	0.00202761	-0.33922
RpoE6-CL150	c15965497i15965498f1_x_at	SMc00539iSMc00522f1		Intergenic spacer	-0.597972	6.38926	-4.63027	4.99131e-05	0.00753688	1.66798
RpoE2-CL150	c15964889_at	SMc00566		Hypothetical transmembrane protein	-0.825395	9.86459	-4.96834	1.81628e-05	0.000359682	1.7459
RpoE2-CL150	c15964889i15964890f1_x_at	SMc00566iSMc00567f1		Intergenic spacer	-0.912867	10.5956	-4.50371	7.26717e-05	0.00113128	0.376917
RpoE2-CL150	c15964890_at	SMc00567	rpsR	Putative 30S ribosomal protein S18	-0.768197	12.2234	-5.33829	5.96083e-06	0.000137418	2.85191
RpoE2-CL150	c15964891_at	SMc00568	rpsF	Putative 30S ribosomal protein S6	-0.592327	12.9621	-5.69127	2.05285e-06	5.39096e-05	3.91409
RpoE2-CL150	n15964892_at	SMc00569		Conserved hypothetical protein	2.07164	7.89151	21.5169	1.33536e-21	1.83308e-19	39.2359
RpoE2-CL150	n15964894_at	SMc00571	fabD	Probable malonyl CoA-acyl carrier protein transacylase	-0.629998	10.9968	-5.8989	1.09697e-06	3.05332e-05	4.54007
RpoE2-CL150	n15964895_at	SMc00572	fabG	Probable 3-oxoacyl-acyl-carrier protein reductase	-0.58609	10.9746	-4.99626	1.67014e-05	0.000333476	1.82899
RpoE2-CL150	15964896i15964897f1_x_at	SMc00573iSMc00574f1		Intergenic spacer	-0.62816	11.9782	-6.93211	4.99037e-08	1.59481e-06	7.63974
CL101-CL150	n15964901_f_at	SMc00578		Hypothetical protein	0.930087	9.3507	9.2154	7.73265e-11	1.79635e-08	14.616
Rm1021-CL150	n15964901_f_at	SMc00578		Hypothetical protein	1.14507	9.3507	11.3455	3.3361e-13	6.50001e-11	19.937
RpoE2-CL150	15964909i15964910f1_x_at	SMc00586iSMc00588f1		Intergenic spacer	-0.752663	9.56307	-3.04768	0.00439922	0.0277943	-3.5926
RpoE2-CL150	n15964911_at	SMc00589		Conserved hypothetical protein	0.721725	9.84803	5.32445	6.21505e-06	0.000142612	2.81037
RpoE2-CL150	n15964913_at	SMc00591		Hypothetical/unknown signal peptide protein	0.675851	8.93137	4.47933	7.81085e-05	0.00119588	0.305954
RpoE6-CL150	n15964913_at	SMc00591		Hypothetical/unknown signal peptide protein	0.752417	8.93137	4.98679	1.71835e-05	0.0030526	2.70225
RpoE2-CL150	n15964917_at	SMc00595	ndk	Probable nucleoside diphosphate kinase	-0.622319	11.6772	-4.72416	3.77311e-05	0.000646513	1.0229
CL101-CL150	n15964940_at	SMc00618	ppk	Putative polyphosphate kinase	1.99646	10.4045	21.4816	1.4079e-21	9.44859e-19	38.9358
Rm1021-CL150	n15964940_at	SMc00618	ppk	Putative polyphosphate kinase	2.09913	10.4045	22.5862	2.78263e-22	1.24497e-19	40.7475
CL101-CL150	c15964942_at	SMc00620		Hypothetical signal peptide protein	3.0014	8.08695	19.1141	5.87587e-20	3.08611e-17	35.3541
Rm1021-CL150	c15964942_at	SMc00620		Hypothetical signal peptide protein	2.94467	8.08695	18.7529	1.07406e-19	3.60408e-17	34.8863
RpoE2-CL150	c15966465_at	SMc00660		Hypothetical signal peptide protein	3.28427	7.97798	30.6996	1.12796e-26	6.81287e-24	50.8584
RpoE2-CL150	c15966465irna11f1_x_at	SMc00660iSMc00758f1		Intergenic spacer	1.82741	7.42317	19.8122	1.88065e-20	2.14323e-18	36.5769
RpoE2-CL150	c15966464i15966465f1_x_at	SMc00661iSMc00660f1		Intergenic spacer	0.85128	7.39574	8.46922	5.98686e-10	2.27406e-08	12.1013
RpoE2-CL150	c15966462_at	SMc00663		Hypothetical protein	0.690252	9.1898	3.56783	0.00107915	0.00937174	-2.25208
RpoE2-CL150	n15966461_at	SMc00664		Hypothetical signal peptide protein	0.879606	6.71456	7.32249	1.58499e-08	5.34822e-07	8.79441
RpoE2-CL150	c15966460_at	SMc00665		Hypothetical/unknown protein	4.39267	8.29946	25.0031	1.00907e-23	2.43791e-21	44.1244
RpoE2-CL150	c15966459_at	SMc00666		Hypothetical transmembrane protein	1.72305	6.76409	14.448	3.25193e-16	2.23201e-14	26.7181
RpoE2-CL150	n15966422_at	SMc00703		Hypothetical transmembrane protein	-0.837389	10.003	-3.62351	0.000923947	0.00835758	-2.10246
RpoE2-CL150	n15966398_at	SMc00727	hbdA	Probable 3-hydroxybutyryl-CoA dehydrogenase	-0.591286	10.5615	-5.11412	1.17165e-05	0.000247008	2.1805
CL101-CL150	c15966388_at	SMc00737		Conserved hypothetical protein	0.818996	11.9401	4.12645	0.000219907	0.022273	-0.134194
Rm1021-CL150	c15966388_at	SMc00737		Conserved hypothetical protein	0.798843	11.9401	4.02491	0.000295088	0.0175773	-0.65431
RpoE2-CL150	n15964462_at	SMc00765	mcpZ	Probable methyl-accepting chemotaxis protein	-0.609998	9.32446	-3.2946	0.00228234	0.0167399	-2.96992
RpoE6-CL150	c15964464_at	SMc00767		Hypothetical protein	1.51615	8.92599	10.4062	3.42522e-12	1.97032e-09	17.7608
RpoE6-CL150	c15964465_at	SMc00768	aceA	Probable isocitrate lyase	1.70829	9.26616	11.0594	6.70098e-13	4.04739e-10	19.3372
RpoE2-CL150	n15964485_at	SMc00787	dppB1	Putative amino acid or peptide ABC transporter, permease component	-0.634639	12.0389	-3.90544	0.000416016	0.00463605	-1.32986
RpoE2-CL150	n15964487_at	SMc00789	dppD1	Putative amino acid or peptide ABC transporter, ATP-binding component	-0.685707	11.6193	-3.46868	0.00141979	0.0115964	-2.51577
RpoE2-CL150	n15964490_at	SMc00792		Hypothetical transmembrane protein	4.97499	8.48726	30.6113	1.24181e-26	7.14336e-24	50.7638
RpoE6-CL150	n15964490_at	SMc00792		Hypothetical transmembrane protein	0.678	8.48726	4.17176	0.000192747	0.0232838	0.364414
RpoE2-CL150	n15964491_at	SMc00793		Putative permease	2.12737	7.36291	16.9724	2.43117e-18	2.09775e-16	31.6724
RpoE2-CL150	c15964492i15964493f1_x_at	SMc00794iSMc00795f1		Intergenic spacer	2.68389	6.03687	20.5731	5.64368e-21	6.9567e-19	37.7879
RpoE2-CL150	15964492i15964493f2_x_at	SMc00794iSMc00795f2		Intergenic spacer	-0.877762	10.989	-8.07104	1.8358e-09	6.63967e-08	10.9691
RpoE2-CL150	c15964492i15964493f2_x_at	SMc00794iSMc00795f2		Intergenic spacer	3.54295	8.52335	36.3293	3.96821e-29	5.32622e-26	56.3735
RpoE2-CL150	c15964493_at	SMc00795		Conserved hypothetical protein	4.08688	9.96073	17.4365	1.05199e-18	9.55488e-17	32.5187
RpoE2-CL150	15964493i15964494f1_x_at	SMc00795iSMc00796f1		Intergenic spacer	0.822962	5.5411	12.5943	1.78998e-14	1.01995e-12	22.6558
RpoE2-CL150	c15964493i15964494f1_x_at	SMc00795iSMc00796f1		Intergenic spacer	4.1091	8.03343	27.6913	3.48164e-25	1.31432e-22	47.4716
RpoE2-CL150	n15964494_at	SMc00796		Hypothetical transmembrane protein	3.88163	8.10668	19.5838	2.72005e-20	3.04243e-18	36.2053
RpoE2-CL150	n15964496_at	SMc00798		Conserved hypothetical protein	3.25639	10.1259	19.186	5.21739e-20	5.43329e-18	35.5492
RpoE2-CL150	c15964497_at	SMc00799		Hypothetical transmembrane protein	2.18136	7.75489	21.5407	1.28861e-21	1.78925e-19	39.2717
RpoE2-CL150	c15964498_at	SMc00800		Hypothetical transmembrane protein	4.03032	9.89579	17.5917	7.98229e-19	7.41739e-17	32.7975
RpoE6-CL150	c15964498_at	SMc00800		Hypothetical transmembrane protein	0.912616	9.89579	3.98341	0.00033259	0.0335247	-0.159056
RpoE2-CL150	c15964498i15964499f1_x_at	SMc00800iSMc00801f1		Intergenic spacer	0.585966	7.77988	4.3358	0.000119263	0.00168306	-0.109725
CL101-CL150	n15964499_at	SMc00801		Hypothetical protein	-1.08423	7.30208	-5.36101	5.56578e-06	0.000861983	3.47203
Rm1021-CL150	n15964499_at	SMc00801		Hypothetical protein	-1.28906	7.30208	-6.37377	2.63029e-07	2.96952e-05	6.29084
RpoE2-CL150	n15964504_at	SMc00806		Conserved hypothetical protein	1.1691	7.0211	11.862	9.72278e-14	5.24336e-12	20.94
RpoE2-CL150	c15964504i15964505f1_x_at	SMc00806iSMc00807f1		Intergenic spacer	1.15021	7.65145	9.61182	2.68383e-11	1.13359e-09	15.2432
RpoE6-CL150	c15964504i15964505f1_x_at	SMc00806iSMc00807f1		Intergenic spacer	0.640273	7.65145	5.35048	5.74538e-06	0.00121762	3.76847
RpoE2-CL150	c15964507_at	SMc00809		Putative signal peptide protein	0.989937	10.9249	3.36582	0.00188158	0.0143585	-2.78554
RpoE2-CL150	n15964512_at	SMc00814		Hypothetical signal peptide protein	1.98373	9.87974	8.87201	1.96593e-10	7.86374e-09	13.2275
CL101-CL150	n15964517_at	SMc00819	katA	Catalase	1.89559	8.57247	12.1651	4.78897e-14	1.48335e-11	21.983
Rm1021-CL150	n15964517_at	SMc00819	katA	Catalase	2.16583	8.57247	13.8993	1.024e-15	2.42548e-13	25.7498
RpoE2-CL150	n15964528_at	SMc00830		Hypothetical transmembrane protein	-0.626473	9.92328	-4.76905	3.29981e-05	0.000580229	1.15527
RpoE2-CL150	n15964608_at	SMc00851	glyS	Probable glycyl-tRNA synthetase beta chain	-0.602144	10.4201	-5.60713	2.64681e-06	6.77405e-05	3.66055
RpoE2-CL150	15964605i15964606f1_x_at	SMc00854iSMc00853f1		Intergenic spacer	-0.595242	9.29339	-2.93309	0.00592085	0.0350264	-3.87216
RpoE2-CL150	c15964592i15964593f1_x_at	SMc00867iSMc00866f1		Intergenic spacer	-0.714025	9.03156	-3.45657	0.00146789	0.0118689	-2.54774
RpoE2-CL150	15964592i15964593f1_x_at	SMc00867iSMc00866f1		Intergenic spacer	0.690333	7.40902	3.25554	0.00253549	0.0181924	-3.07016
RpoE2-CL150	n15964588_at	SMc00871	atpB	Probable ATP synthase A chain transmembrane protein	-0.615508	12.1453	-6.04214	7.1235e-07	2.03914e-05	4.97191
RpoE2-CL150	c15964574_at	SMc00885		Hypothetical transmembrane signal peptide protein	3.42809	11.8357	9.91261	1.21895e-11	5.25888e-10	16.0427
RpoE2-CL150	c15964574i15964575f1_x_at	SMc00885iSMc00884f1		Intergenic spacer	0.645494	9.97315	5.97613	8.69082e-07	2.44152e-05	4.77294
RpoE2-CL150	n15964570_at	SMc00888		Putative 2-component receiver domain protein	-0.725871	9.13204	-3.62212	0.000927552	0.00836806	-2.10622
RpoE2-CL150	n15964561_at	SMc00896		Inositol monophosphatase family protein	0.634151	9.47209	4.47701	7.86467e-05	0.00120108	0.299201
RpoE2-CL150	n15964550_at	SMc00908	ileS	Probable isoleucyl-tRNA synthetase	-0.649424	10.6545	-4.90203	2.21615e-05	0.000426276	1.54889
RpoE4-CL150	c15964544i15964545f1_x_at	SMc00914iSMc00913f1		Intergenic spacer	1.78588	8.35019	13.2704	3.96952e-15	3.99599e-12	23.5061
RpoE2-CL150	c15964537_at	SMc00921		Hypothetical signal peptide protein	3.25639	8.37802	21.9149	7.39083e-22	1.10224e-19	39.8295
RpoE2-CL150	15964536i15964537f1_x_at	SMc00922iSMc00921f1		Intergenic spacer	0.598356	6.86721	7.15394	2.59624e-08	8.63982e-07	8.29736
RpoE2-CL150	c15964536i15964537f1_x_at	SMc00922iSMc00921f1		Intergenic spacer	4.16905	6.93384	27.8386	2.9205e-25	1.17599e-22	47.6457
RpoE2-CL150	c15964533_at	SMc00925		Conserved hypothetical protein	-0.782916	11.5393	-4.35751	0.00011189	0.00159767	-0.0471142
RpoE2-CL150	c15964532i15964533f1_x_at	SMc00926iSMc00925f1		Intergenic spacer	-0.857353	9.62843	-4.72217	3.79565e-05	0.000649454	1.01702
RpoE2-CL150	c15964538_at	SMc00931		Hypothetical/unknown protein	3.98819	8.28887	38.8708	4.04578e-30	1.14661e-26	58.5745
RpoE2-CL150	c15965384i15965385f1_x_at	SMc00939iSMc00940f1		Intergenic spacer	1.32805	10.0163	10.9107	9.66762e-13	4.72813e-11	18.6112
RpoE2-CL150	c15965385_at	SMc00940		Hypothetical protein	1.42877	9.10916	10.0255	9.09107e-12	3.99346e-10	16.3398
RpoE2-CL150	n15965402_at	SMc00956	xthA1	Probable exodeoxyribonuclease III	2.5961	7.67561	25.0805	9.11722e-24	2.2945e-21	44.2256
RpoE2-CL150	n15965403_at	SMc00958		Hypothetical/unknown protein	1.38309	7.68238	12.0623	6.08048e-14	3.29382e-12	21.4159
RpoE2-CL150	15965403i15965404f1_x_at	SMc00958iSMc04450f1		Intergenic spacer	2.19523	7.91257	18.1732	2.88512e-19	2.78818e-17	33.8248
RpoE2-CL150	n15965401_at	SMc00959		Hypothetical/unknown protein	1.81468	10.9588	9.98576	1.00787e-11	4.39532e-10	16.2353
CL101-CL150	c15964627_at	SMc00978		Hypothetical transmembrane protein	0.726885	7.31456	6.26903	3.60091e-07	6.59076e-05	6.18677
Rm1021-CL150	c15964627_at	SMc00978		Hypothetical transmembrane protein	0.845785	7.31456	7.29448	1.72012e-08	2.18727e-06	9.02214
RpoE4-CL150	c15964626i15964627f1_x_at	SMc00979iSMc00978f1		Intergenic spacer	1.15216	7.61034	11.5127	2.23007e-13	2.07225e-10	19.91
Rm1021-CL150	c15964626i15964627f2_x_at	SMc00979iSMc00978f2		Intergenic spacer	0.816427	8.1229	7.44231	1.11795e-08	1.45213e-06	9.45454
RpoE2-CL150	n15965178_at	SMc01010	thrS	Probable threonyl-tRNA synthetase	-0.797287	10.1335	-4.90286	2.21065e-05	0.000425911	1.55135
RpoE2-CL150	15965178i15965179f1_x_at	SMc01010iSMc01011f1		Intergenic spacer	-0.599381	8.88979	-5.62736	2.48989e-06	6.4132e-05	3.72151
Rm1021-CL150	c15965189_at	SMc01021		Hypothetical transmembrane protein	1.64938	8.57459	11.1182	5.80118e-13	1.11235e-10	19.3803
Rm1021-CL150	c15965190_at	SMc01022		Putative cytochrome B transmembrane protein	4.11825	7.27135	24.8764	1.192e-23	6.26059e-21	43.8119
RpoE1-CL150	c15965190_at	SMc01022		Putative cytochrome B transmembrane protein	1.63271	7.27135	9.86245	1.38927e-11	2.0978e-08	14.2297
RpoE3-CL150	c15965190_at	SMc01022		Putative cytochrome B transmembrane protein	1.88644	7.27135	11.3951	2.95937e-13	1.78746e-09	16.2208
RpoE2-CL150	n15965204_at	SMc01036		Hypothetical transmembrane protein	1.07302	9.80533	8.71548	3.02314e-10	1.18956e-08	12.7922
RpoE2-CL150	c15964184_at	SMc01090	deaD	Putative ATP-dependent RNA helicase	-0.696923	8.43011	-4.26325	0.000147553	0.00200049	-0.318364
RpoE2-CL150	c15964184i15964185f1_x_at	SMc01090iSMc01089f1		Intergenic spacer	-0.85142	9.3713	-4.81802	2.85031e-05	0.000522485	1.29997
RpoE2-CL150	n15964152_at	SMc01121	trpS	Probable tryptophanyl-tRNA synthetase	-0.667326	10.0796	-7.06276	3.39441e-08	1.11425e-06	8.0275
CL101-CL150	n15964146_at	SMc01127	olsB	Protein required for first step of ornithine-containing lipid biosynthesis (N-acylation of ornithine forming lyso-ornithine lipid)	2.13153	9.52033	27.6881	3.49495e-25	3.24762e-22	46.6957
Rm1021-CL150	n15964146_at	SMc01127	olsB	Protein required for first step of ornithine-containing lipid biosynthesis (N-acylation of ornithine forming lyso-ornithine lipid)	2.15548	9.52033	27.9992	2.41352e-25	1.61974e-22	47.5613
CL101-CL150	15964146i15964147f1_x_at	SMc01127iSMc01126f1		Intergenic spacer	2.04307	8.02421	5.86724	1.20687e-06	0.000208271	4.98559
Rm1021-CL150	15964146i15964147f1_x_at	SMc01127iSMc01126f1		Intergenic spacer	2.19855	8.02421	6.31374	3.14881e-07	3.522e-05	6.11105
RpoE2-CL150	c15964129_at	SMc01144	rph	Probable ribonuclease PH protein	-0.595843	10.6978	-4.47001	8.02929e-05	0.00122005	0.278832
RpoE10-CL150	n15964125_at	SMc01148		Hypothetical protein	1.84939	7.36929	19.5334	2.95219e-20	1.18875e-16	27.8372
RpoE10-CL150	n15964124_at	SMc01149		Conserved hypothetical protein	1.60499	8.2735	20.4116	7.26277e-21	4.38671e-17	28.5618
RpoE10-CL150	n15964123_at	SMc01150	rpoE10	Conserved hypothetical protein	4.90735	9.76941	54.4553	4.22493e-35	5.10371e-31	38.2201
CL101-CL150	15964120i15964121f1_x_at	SMc01152iSMc01167f1		Intergenic spacer	-0.681645	8.48847	-3.99477	0.000321886	0.029236	-0.503743
RpoE2-CL150	n15964113_at	SMc01159		Hypothetical protein	0.879707	8.7716	10.3451	4.00077e-12	1.8517e-10	17.1715
RpoE2-CL150	15965337i15965338f1_x_at	SMc01208iSMc01207f1		Intergenic spacer	-0.620888	9.30594	-5.64837	2.33681e-06	6.08377e-05	3.78481
RpoE2-CL150	n15965335_at	SMc01209	coaD	Probable phosphopantetheine adenylyltransferase	-0.628216	10.4145	-4.63696	4.89296e-05	0.000815268	0.766499
RpoE2-CL150	c15965334_at	SMc01210		Hypothetical protein	0.876567	7.45602	7.72396	4.94989e-09	1.74329e-07	9.96781
RpoE2-CL150	c15965334i15965335f1_x_at	SMc01210iSMc01209f1		Intergenic spacer	2.41722	6.72036	11.6186	1.73132e-13	9.17298e-12	20.3549
RpoE2-CL150	c15965334i15965335f2_x_at	SMc01210iSMc01209f2		Intergenic spacer	0.842863	10.6365	3.94448	0.000371976	0.00418387	-1.22107
RpoE2-CL150	c15965329_at	SMc01215	carB	Probable carbamoyl-phosphate synthase large chain (ammonia chain arginine biosynthesis) protein	-0.716192	9.92966	-3.51078	0.0012641	0.0106044	-2.40424
RpoE2-CL150	c15965308_at	SMc01237	nrdJ	Vitamin B12-dependent ribonucleotide reductase	0.722046	13.6268	2.86098	0.0071189	0.0402625	-4.04476
RpoE2-CL150	c15965308i15965309f1_x_at	SMc01237iSMc01236f1		Intergenic spacer	0.806886	13.1579	2.86332	0.00707664	0.0401342	-4.0392
RpoE2-CL150	rna16_r_at	SMc01243		tRNA-SER_TGA	-0.622024	10.0249	-2.93393	0.00590811	0.0349682	-3.87014
RpoE2-CL150	rna19_at	SMc01251		tRNA-CYS_GCA	-0.835562	9.95313	-3.01956	0.0047341	0.0294783	-3.66179
RpoE2-CL150	c15965153_at	SMc01264		Hypothetical transmembrane protein	2.08388	9.96722	27.045	7.60522e-25	2.62489e-22	46.6966
RpoE2-CL150	c15965153i15965154f1_x_at	SMc01264iSMc01263f1		Intergenic spacer	0.919921	10.2626	5.30322	6.6261e-06	0.000151285	2.74668
RpoE2-CL150	n15965152_at	SMc01265		Conserved hypothetical protein	1.07079	8.7707	5.5083	3.56748e-06	8.84911e-05	3.36299
RpoE2-CL150	c15965152i15965153f1_x_at	SMc01265iSMc01264f1		Intergenic spacer	2.33238	8.56144	17.0508	2.10775e-18	1.83177e-16	31.8167
RpoE2-CL150	n15965151_at	SMc01266		Conserved hypothetical protein	1.09199	10.2943	4.14674	0.000207311	0.00261892	-0.651045
RpoE2-CL150	n15965150_at	SMc01267		Conserved hypothetical protein	1.34777	11.1169	5.05056	1.41862e-05	0.000289964	1.99078
RpoE2-CL150	n15965095_at	SMc01323	secE	Putative preprotein translocase SecE subunit transmembrane	-0.605958	11.6511	-5.24911	7.80095e-06	0.00017392	2.58442
RpoE2-CL150	c15965054_at	SMc01363	smf	Conserved hypothetical protein	-0.608506	9.29709	-6.93268	4.982e-08	1.59481e-06	7.64142
RpoE2-CL150	15965045i15965046f1_x_at	SMc01372iSMc01371f1		Intergenic spacer	0.800548	9.71492	3.69767	0.000750417	0.00717112	-1.90162
RpoE2-CL150	rna24i15965095f1_x_at	SMc01381iSMc01323f1		Intergenic spacer	-0.687388	10.7525	-5.13299	1.10694e-05	0.000237089	2.23688
RpoE2-CL150	c15965833_at	SMc01403		Transcription regulator, AsnC family	1.08407	7.15204	8.6631	3.49387e-10	1.36589e-08	12.6458
RpoE2-CL150	c15965833i15965834f1_x_at	SMc01403iSMc01404f1		Intergenic spacer	0.672008	5.39712	7.51434	9.06962e-09	3.1214e-07	9.35704
RpoE2-CL150	n15965834_at	SMc01404		Putative aspartate racemase	0.618738	9.12567	5.53517	3.28939e-06	8.2611e-05	3.44386
Rm1021-CL150	n15965854_at	SMc01418		Hypothetical signal peptide protein	6.82379	9.0764	15.0913	8.81318e-17	2.31442e-14	28.2058
RpoE1-CL150	n15965854_at	SMc01418		Hypothetical signal peptide protein	5.94426	9.0764	13.1462	5.2145e-15	1.04985e-11	19.8438
RpoE4-CL150	n15965854_at	SMc01418		Hypothetical signal peptide protein	2.70463	9.0764	5.9815	8.55148e-07	0.000491914	5.74373
Rm1021-CL150	n15965855_at	SMc01419	rpoE1	Probable RNA polymerase sigma factor	6.03512	9.10509	13.5168	2.32263e-15	5.29384e-13	24.9285
RpoE1-CL150	n15965855_at	SMc01419	rpoE1	Probable RNA polymerase sigma factor	5.91197	9.10509	13.241	4.234e-15	1.02294e-11	19.9816
Rm1021-CL150	n15965856_at	SMc01420	ecfR1	Transmembrane regulator (anti-sigma factor)	5.62688	8.8766	24.2391	2.78866e-23	1.34748e-20	42.988
RpoE1-CL150	n15965856_at	SMc01420	ecfR1	Transmembrane regulator (anti-sigma factor)	4.10977	8.8766	17.7038	6.54677e-19	3.95425e-15	25.2395
Rm1021-CL150	n15965857_at	SMc01421	ecfR1	Hypothetical protein	4.566	8.80537	36.2509	4.26805e-29	6.44476e-26	55.6403
RpoE1-CL150	n15965857_at	SMc01421	ecfR1	Hypothetical protein	3.01711	8.80537	23.9537	4.10639e-23	4.96052e-19	29.7439
Rm1021-CL150	c15965863i15965864f1_x_at	SMc01427iSMc01428f1		Intergenic spacer	-0.608452	10.2011	-4.31363	0.000127288	0.00902905	0.165675
RpoE2-CL150	n15965865_at	SMc01429		Putative oxidoreductase	1.17083	9.42123	13.5381	2.21821e-15	1.38839e-13	24.7726
RpoE2-CL150	c15965865i15965866f1_x_at	SMc01429iSMc01430f1		Intergenic spacer	-0.657719	11.6307	-7.7867	4.13321e-09	1.45992e-07	10.1497
RpoE2-CL150	15965865i15965866f1_x_at	SMc01429iSMc01430f1		Intergenic spacer	0.747961	8.70114	5.75728	1.68186e-06	4.52664e-05	4.11308
RpoE2-CL150	n15965869_at	SMc01433		Hypothetical protein	2.06519	8.34407	15.6974	2.67464e-17	2.16843e-15	29.2473
RpoE2-CL150	n15965870_at	SMc01434		Hypothetical protein	0.755658	6.86438	5.09648	1.23557e-05	0.00025823	2.1278
RpoE2-CL150	c15965880i15965881f1_x_at	SMc01444iSMc01445f1		Intergenic spacer	2.4633	8.74592	20.2366	9.56471e-21	1.14398e-18	37.2573
RpoE2-CL150	c15965881_at	SMc01445		Hypothetical protein	2.32871	10.2307	23.5849	6.81367e-23	1.24711e-20	42.2173
RpoE2-CL150	c15965882_at	SMc01446		Hypothetical protein	2.44911	10.0176	23.9717	4.00688e-23	8.06718e-21	42.748
RpoE2-CL150	c15965883_at	SMc01447		Hypothetical protein	2.10026	9.6812	27.9542	2.54574e-25	1.06043e-22	47.7818
RpoE2-CL150	n15965884_at	SMc01448		Conserved hypothetical protein	1.2112	8.06636	12.3572	3.07442e-14	1.7194e-12	22.1074
RpoE2-CL150	c15965891i15965892f1_x_at	SMc01455iSMc01456f1		Intergenic spacer	-0.666574	9.04876	-3.3463	0.00198415	0.0149337	-2.83628
RpoE2-CL150	n15965901_at	SMc01465	creA	Putative CreA protein	0.589953	9.78786	6.71865	9.3961e-08	2.92538e-06	7.00354
RpoE2-CL150	c15965903_at	SMc01467		Conserved hypothetical protein	3.32421	8.35815	13.8227	1.20516e-15	7.74381e-14	25.3909
RpoE2-CL150	c15965904_at	SMc01468	cheW2	Probable chemotaxis protein	-0.599956	10.4594	-3.02809	0.00463007	0.0289649	-3.64084
RpoE2-CL150	n15966190_at	SMc01504		Receiver domain	3.65112	10.3485	9.00347	1.37297e-10	5.56559e-09	13.5907
RpoE2-CL150	c15966190i15966191f1_x_at	SMc01504iSMc01503f1		Intergenic spacer (SMc_sRNA_298)	2.63205	8.88677	12.2026	4.39059e-14	2.39992e-12	21.7461
RpoE2-CL150	15966190i15966191f1_x_at	SMc01504iSMc01503f1		Intergenic spacer	2.72509	9.98356	9.42157	4.44838e-11	1.86585e-09	14.7315
RpoE2-CL150	c15966190i15966191f2_x_at	SMc01504iSMc01503f2		Intergenic spacer (SMc_sRNA_298)	1.04115	10.7561	3.77972	0.00059519	0.00601665	-1.67738
RpoE2-CL150	15966190i15966191f2_x_at	SMc01504iSMc01503f2		Intergenic spacer	1.08126	7.35067	3.81579	0.000537259	0.00556713	-1.57814
RpoE2-CL150	c15966189_at	SMc01505		Anti-sigma factor	3.75992	10.687	9.59929	2.77423e-11	1.16769e-09	15.2096
RpoE2-CL150	c15966188_at	SMc01506	rpoE2	RNA polymerase sigma-E factor (Sigma-24).	4.31245	10.9042	14.7158	1.87895e-16	1.33516e-14	27.2737
RpoE2-CL150	c15966187_at	SMc01507		Sensor histidine kinase	1.20287	9.18077	12.8752	9.51355e-15	5.57889e-13	23.2967
RpoE2-CL150	c15966187i15966188f1_x_at	SMc01507iSMc01506f1		Intergenic spacer	2.66965	10.1793	11.1839	4.94075e-13	2.51832e-11	19.2917
RpoE2-CL150	n15966186_at	SMc01508		Hypothetical transmembrane protein	2.60036	8.66283	19.03	6.75567e-20	6.91598e-18	35.2888
RpoE6-CL150	n15966186_at	SMc01508		Hypothetical transmembrane protein	1.3911	8.66283	10.1804	6.09767e-12	3.34817e-09	17.202
RpoE2-CL150	15966186i15966187f1_x_at	SMc01508iSMc01507f1		Intergenic spacer	1.06726	9.46384	6.75774	8.36578e-08	2.6249e-06	7.12026
RpoE2-CL150	n15966185_at	SMc01509		Hypothetical transmembrane protein	4.4909	9.26366	25.727	3.95072e-24	1.19312e-21	45.0587
RpoE6-CL150	n15966185_at	SMc01509		Hypothetical transmembrane protein	2.90522	9.26366	16.6431	4.45459e-18	5.97905e-15	30.5889
RpoE2-CL150	c15966184i15966185f1_x_at	SMc01510iSMc01509f1		Intergenic spacer	0.684618	6.49661	4.50625	7.21275e-05	0.00112571	0.384312
RpoE2-CL150	15966184i15966185f1_x_at	SMc01510iSMc01509f1		Intergenic spacer	3.77814	8.77557	21.7253	9.78571e-22	1.40728e-19	39.5479
RpoE6-CL150	15966184i15966185f1_x_at	SMc01510iSMc01509f1		Intergenic spacer	2.70774	8.77557	15.5702	3.42507e-17	4.13749e-14	28.7058
RpoE2-CL150	c15966177_at	SMc01516		Conserved hypothetical protein	0.679834	8.37827	2.95731	0.00556288	0.0333955	-3.8136
RpoE2-CL150	c15966176_at	SMc01517		Conserved hypothetical protein	2.0441	8.13474	8.38486	7.57881e-10	2.84323e-08	11.8629
RpoE2-CL150	c15966042i15966043f1_x_at	SMc01545iSMc01546f1		Intergenic spacer	-0.717272	9.6566	-2.92513	0.00604318	0.0355239	-3.89135
RpoE2-CL150	c15966067i15966068f2_x_at	SMc01563iSMc01564f2		Intergenic spacer	0.812999	9.87969	3.41333	0.00165275	0.0129982	-2.66144
RpoE2-CL150	n15966073_at	SMc01569	carA	Probable carbamoyl-phosphate synthetase, glutamine-hydrolyzing protein	-0.604563	11.6264	-5.49703	3.69106e-06	9.1182e-05	3.32906
RpoE2-CL150	c15966086_at	SMc01589		Hypothetical protein	2.14154	8.07812	20.848	3.68778e-21	4.73919e-19	38.2156
RpoE2-CL150	n15966087_at	SMc01590		Hypothetical protein	3.63008	9.16982	38.7416	4.52797e-30	1.14661e-26	58.4664
RpoE2-CL150	15966087i15966088f1_x_at	SMc01590iSMc01591f1		Intergenic spacer	3.91981	8.08838	33.7084	4.92903e-28	4.5802e-25	53.9253
CL101-CL150	n15965970_at	SMc01605		Putative periplasmic binding ABC transporter	1.07654	10.0927	16.2559	9.18864e-18	3.58061e-15	30.4369
Rm1021-CL150	n15965970_at	SMc01605		Putative periplasmic binding ABC transporter	1.12674	10.0927	17.0141	2.25357e-18	6.80579e-16	31.8642
CL101-CL150	15965970i15965971f1_x_at	SMc01605iSMc01606f1		Intergenic spacer	1.12778	9.1519	5.05151	1.41456e-05	0.00203428	2.55172
Rm1021-CL150	15965970i15965971f1_x_at	SMc01605iSMc01606f1		Intergenic spacer	1.19478	9.1519	5.35164	5.72538e-06	0.000548909	3.22282
CL101-CL150	n15965971_at	SMc01606		Transport system permease	0.741312	8.95839	8.18264	1.33846e-09	3.04942e-07	11.7668
Rm1021-CL150	n15965971_at	SMc01606		Transport system permease	0.790312	8.95839	8.7235	2.957e-10	4.46508e-08	13.1055
RpoE6-CL150	n15965974_at	SMc01609	ribH2	Putative 6,7-dimethyl-8-ribityllumazine synthase	-0.628362	11.9529	-5.07192	1.33035e-05	0.00255089	2.95103
RpoE2-CL150	15964215i15964216f2_x_at	SMc01704iSMc01703f2		Intergenic spacer	1.03116	6.49527	8.31491	9.22138e-10	3.40655e-08	11.6647
CL101-CL150	c15964195_at	SMc01723		Hypothetical transmembrane protein	2.04891	10.1295	6.45703	2.05008e-07	3.80999e-05	6.7471
Rm1021-CL150	c15964195_at	SMc01723		Hypothetical transmembrane protein	2.06088	10.1295	6.49476	1.83138e-07	2.12722e-05	6.65275
RpoE2-CL150	c15964195_at	SMc01723		Hypothetical transmembrane protein	2.70516	10.1295	8.52517	5.12259e-10	1.96447e-08	12.2589
RpoE2-CL150	rna26_f_at	SMc01733		tRNA-ARG_ACG	-0.881817	9.89035	-3.70811	0.000728685	0.00703076	-1.87321
RpoE2-CL150	n15964947_at	SMc01756	aspS	Probable aspartyl-tRNA synthetase	-0.663661	10.0615	-5.74033	1.77021e-06	4.73099e-05	4.06196
RpoE2-CL150	c15964949_at	SMc01758	groEL4	60 KD chaperonin B (GroEL) protein	0.906071	7.34033	11.1438	5.44842e-13	2.75385e-11	19.1925
RpoE2-CL150	c15964950_at	SMc01759		Conserved hypothetical protein	1.08918	9.83933	5.12773	1.12462e-05	0.000239233	2.22116
RpoE2-CL150	n15964980_at	SMc01789		Hypothetical signal peptide protein	1.08074	6.79505	11.1771	5.02264e-13	2.54931e-11	19.275
RpoE2-CL150	15964980i15964981f1_x_at	SMc01789iSMc01902f1		Intergenic spacer	1.07399	8.22785	7.84722	3.47485e-09	1.23824e-07	10.3249
Rm1021-CL150	15965002i15965003f1_x_at	SMc01810iSMc04433f1		Intergenic spacer	2.65724	9.84191	19.797	1.92744e-20	7.05561e-18	36.5847
Rm1021-CL150	15965002i15965003f2_x_at	SMc01810iSMc04433f2		Intergenic spacer	1.74597	7.90091	12.8549	9.95444e-15	2.18636e-12	23.4676
RpoE2-CL150	n15965949_at	SMc01846		Putative hydrolase glycosidase	-0.625425	10.2392	-3.937	0.000380045	0.00426271	-1.24194
CL101-CL150	n15965948_at	SMc01847	btaB	S-adenosylmethionine: diacylgycerolhomoserine-N-methyltransferase	2.49311	8.2586	18.688	1.19804e-19	5.76521e-17	34.6651
Rm1021-CL150	n15965948_at	SMc01847	btaB	S-adenosylmethionine: diacylgycerolhomoserine-N-methyltransferase	2.51784	8.2586	18.8734	8.77337e-20	3.02806e-17	35.0866
CL101-CL150	n15965947_at	SMc01848	btaA	Protein required for diacylglyceryl-N,N,N-trimethylhomoserine biosynthesis	4.08643	7.54492	35.2917	1.0533e-28	2.54478e-25	53.8876
Rm1021-CL150	n15965947_at	SMc01848	btaA	Protein required for diacylglyceryl-N,N,N-trimethylhomoserine biosynthesis	4.20882	7.54492	36.3486	3.89766e-29	6.44476e-26	55.7232
Rm1021-CL150	c15965940_at	SMc01855		Putative lysozyme	-1.00614	9.87851	-4.34868	0.000114833	0.00826122	0.266419
RpoE2-CL150	c15965940_at	SMc01855		Putative lysozyme	-1.32248	9.87851	-5.71596	1.90534e-06	5.03643e-05	3.98852
RpoE2-CL150	n15965926_at	SMc01869		Probable MFS permease	-0.758345	10.3218	-4.58195	5.7622e-05	0.000929042	0.60535
RpoE2-CL150	15965925i15965926f2_x_at	SMc01870iSMc01869f2		Intergenic spacer	-0.620993	9.46884	-4.18921	0.000183193	0.00237518	-0.530134
RpoE2-CL150	c15965913i15965914f1_x_at	SMc01882iSMc01881f1		Intergenic spacer	-0.65993	9.01884	-3.29588	0.00227448	0.0166937	-2.96664
CL101-CL150	n15965012_at	SMc01907		Hypothetical transmembrane protein	4.65428	8.10805	35.3472	9.9904e-29	2.54478e-25	53.933
Rm1021-CL150	n15965012_at	SMc01907		Hypothetical transmembrane protein	4.94901	8.10805	37.5855	1.26038e-29	3.04508e-26	56.7492
RpoE2-CL150	15965024i15965025f1_x_at	SMc01919iSMc01920f1		Intergenic spacer	-0.599951	10.2951	-4.31874	0.000125395	0.00175118	-0.158893
RpoE2-CL150	c15966234_at	SMc01947		Conserved hypothetical transmembrane protein	-0.909809	9.7907	-2.91911	0.00613718	0.0359192	-3.90583
RpoE2-CL150	c15966235_at	SMc01948	livF	Probable high-affinity branched-chain amino acid transport ATP-binding ABC transporter	-0.843249	9.46961	-3.63849	0.000886026	0.00810489	-2.06204
RpoE2-CL150	c15966236_at	SMc01949	livG	Probable high-affinity branched-chain amino acid transport ATP-binding ABC transporter	-0.734848	10.2063	-2.83603	0.00758393	0.0424138	-4.10388
RpoE2-CL150	c15966237_at	SMc01950	livM	ABC-type branched-chain amino acid transport system, permease component	-0.834182	9.31319	-3.95949	0.000356274	0.00404872	-1.1791
RpoE2-CL150	c15966238_at	SMc01951	livH	Probable high-affinity branched-chain amino acid transport permease ABC transporter	-0.776193	11.1919	-4.0749	0.000255379	0.00309736	-0.854665
RpoE2-CL150	c15966246i15966247f1_x_at	SMc01959iSMc01960f1		Intergenic spacer	0.688281	8.77851	3.33366	0.00205343	0.0153499	-2.86906
RpoE2-CL150	c15966247_at	SMc01960		Oxidoreductase	0.757318	9.28715	8.08767	1.75118e-09	6.35264e-08	11.0167
RpoE2-CL150	c15966248i15966249f1_x_at	SMc01961iSMc01962f1		Intergenic spacer	0.59361	9.06551	5.07448	1.32014e-05	0.000273404	2.06213
RpoE2-CL150	n15966269_at	SMc01982	coxM	Probable alternative cytochrome C oxidase polypeptide II transmembrane protein	0.60163	8.98278	4.28822	0.000137141	0.00188043	-0.246669
RpoE2-CL150	n15965288_at	SMc02061	bioS	Biotin-regulated protein	-0.594865	9.65254	-3.22632	0.00274223	0.0193607	-3.14475
RpoE2-CL150	n15965284_at	SMc02065	tatC	Putative Sec-independent translocase transmembrane protein	-0.587991	10.4491	-3.83139	0.000513933	0.00538448	-1.53509
RpoE2-CL150	n15965276_at	SMc02073	argS	Probable arginyl-tRNA synthetase (arginine--tRNA ligase)	-0.618915	9.67042	-3.63042	0.00090626	0.00825613	-2.08382
RpoE2-CL150	n15965249_at	SMc02100	tsf	Probable elongation factor TS (EF-TS) protein	-0.838018	10.6475	-4.75913	3.39909e-05	0.00059251	1.12599
RpoE6-CL150	n15965226_at	SMc02122	fpr	Probable ferredoxin--NADP reductase	1.03919	11.0589	8.57842	4.41784e-10	1.77892e-07	13.0337
RpoE6-CL150	15965226i15965227f1_x_at	SMc02122iSMc04436f1		Intergenic spacer	0.601297	9.20225	4.84936	2.59505e-05	0.00412476	2.30193
RpoE2-CL150	n15965225_at	SMc02123		Conserved hypothetical protein	-0.588568	11.2669	-4.09517	0.00024081	0.00295628	-0.79734
RpoE6-CL150	n15965225_at	SMc02123		Conserved hypothetical protein	1.43443	11.2669	9.98056	1.02155e-11	5.14178e-09	16.7016
RpoE6-CL150	n15965224_at	SMc02124	cysI	Putative sulfite reductase	1.36858	11.8642	11.4177	2.80273e-13	1.82966e-10	20.1767
RpoE2-CL150	rna31_at	SMc02125		tRNA-LEU_TAG	-0.815741	10.7384	-5.00244	1.63942e-05	0.000327885	1.84739
CL101-CL150	n15964268_at	SMc02140	phoB	Phosphate regulon transcriptional regulatory protein	1.04619	8.69853	8.12983	1.554e-09	3.41315e-07	11.6176
Rm1021-CL150	n15964268_at	SMc02140	phoB	Phosphate regulon transcriptional regulatory protein	1.10582	8.69853	8.59314	4.24095e-10	6.24764e-08	12.7427
CL101-CL150	n15964267_at	SMc02141	phoU	Probable phosphate transport system transcriptional regulator	1.25642	8.94306	18.6884	1.19727e-19	5.76521e-17	34.6657
Rm1021-CL150	n15964267_at	SMc02141	phoU	Probable phosphate transport system transcriptional regulator	1.11562	8.94306	16.5941	4.87842e-18	1.43735e-15	31.0951
CL101-CL150	n15964266_at	SMc02142	pstB	Probable phosphate import ATP-binding ABC transporter	1.30719	10.7055	10.6441	1.87873e-12	5.15797e-10	18.3281
Rm1021-CL150	n15964266_at	SMc02142	pstB	Probable phosphate import ATP-binding ABC transporter	1.33802	10.7055	10.8951	1.00484e-12	1.86746e-10	18.8275
CL101-CL150	n15964265_at	SMc02143	pstA	Putative phosphate transport system permease ABC transporter	0.942424	8.42414	8.01213	2.17031e-09	4.59953e-07	11.2839
Rm1021-CL150	n15964265_at	SMc02143	pstA	Putative phosphate transport system permease ABC transporter	1.05342	8.42414	8.95579	1.56347e-10	2.39073e-08	13.7468
CL101-CL150	n15964264_at	SMc02144		Truncated 'pstC	1.18615	10.0991	9.31541	5.90958e-11	1.39976e-08	14.8847
Rm1021-CL150	n15964264_at	SMc02144		Truncated 'pstC	1.33502	10.0991	10.4845	2.80806e-12	4.88649e-10	17.7931
CL101-CL150	n15964263_at	SMc02145		Truncated pstC'	3.74086	9.74983	33.748	4.73851e-28	5.88429e-25	52.5894
Rm1021-CL150	n15964263_at	SMc02145		Truncated pstC'	3.65008	9.74983	32.929	1.08061e-27	1.12428e-24	52.6615
CL101-CL150	n15964262_at	SMc02146	pstS	Phosphate binding periplasmic protein	3.26153	11.4552	34.5776	2.09512e-28	3.47905e-25	53.2962
Rm1021-CL150	n15964262_at	SMc02146	pstS	Phosphate binding periplasmic protein	3.34258	11.4552	35.4369	9.17286e-29	1.2312e-25	54.9403
CL101-CL150	n15964261_at	SMc02147	phoR	Probable phosphate regulon sensor histidine kinase transmembrane protein	0.948902	9.65679	11.6683	1.53768e-13	4.64378e-11	20.8224
Rm1021-CL150	n15964261_at	SMc02147	phoR	Probable phosphate regulon sensor histidine kinase transmembrane protein	0.940279	9.65679	11.5623	1.98029e-13	3.92163e-11	20.4617
CL101-CL150	15964261i15964262f1_x_at	SMc02147iSMc02146f1		Intergenic spacer	1.1646	8.89127	14.4194	3.44926e-16	1.2255e-13	26.8713
Rm1021-CL150	15964261i15964262f1_x_at	SMc02147iSMc02146f1		Intergenic spacer	1.32679	8.89127	16.4276	6.65495e-18	1.91409e-15	30.7856
Rm1021-CL150	n15964243_at	SMc02156		Putative major antigenic peptide PEB	6.2787	8.22967	28.1831	1.94253e-25	1.46661e-22	47.7684
RpoE1-CL150	n15964243_at	SMc02156		Putative major antigenic peptide PEB	3.56294	8.22967	15.9929	1.51428e-17	6.09751e-14	23.4829
RpoE4-CL150	n15964243_at	SMc02156		Putative major antigenic peptide PEB	2.05174	8.22967	9.20959	7.8548e-11	6.32573e-08	14.5209
Rm1021-CL150	c15964243i15964244f1_x_at	SMc02156iSMc02187f1		Intergenic spacer	1.54596	5.5355	25.4851	5.39002e-24	3.10054e-21	44.5792
Rm1021-CL150	15964243i15964244f1_x_at	SMc02156iSMc02187f1		Intergenic spacer	4.65306	5.67973	46.298	1.07178e-32	1.29471e-28	62.9774
RpoE1-CL150	15964243i15964244f1_x_at	SMc02156iSMc02187f1		Intergenic spacer	0.732858	5.67973	7.29194	1.73295e-08	2.32601e-05	8.58639
CL101-CL150	15964238i15964239f1_x_at	SMc02161iSMc02160f1		Intergenic spacer	0.680231	7.09346	6.26125	3.68604e-07	6.64588e-05	6.16353
RpoE2-CL150	n15964233_at	SMc02166	pyrC	Probable dihydroorotase	-0.620389	10.3923	-4.76935	3.29685e-05	0.000580229	1.15615
RpoE2-CL150	n15964229_at	SMc02171	frcB	Putative fructose ABC-type transport system, periplasmic component	-0.747468	9.71673	-4.90398	2.20323e-05	0.00042516	1.55467
Rm1021-CL150	n15964244_at	SMc02187	int	Integrase	1.96634	10.0248	10.8673	1.07655e-12	1.97041e-10	18.7581
Rm1021-CL150	n15964246_at	SMc02201		Conserved hypothetical protein	1.33915	7.60948	4.73463	3.65704e-05	0.00320124	1.3898
Rm1021-CL150	15964246i15964247f1_x_at	SMc02201iSMc02189f1		Intergenic spacer	1.0639	7.79022	7.45681	1.07181e-08	1.40733e-06	9.49684
Rm1021-CL150	15964246i15964247f2_x_at	SMc02201iSMc02189f2		Intergenic spacer	0.837654	7.63493	8.55106	4.76671e-10	6.93757e-08	12.6252
Rm1021-CL150	15964246i15964247f3_x_at	SMc02201iSMc02189f3		Intergenic spacer	0.82813	9.47407	5.84093	1.30659e-06	0.000138453	4.69149
Rm1021-CL150	15964246i15964247f4_x_at	SMc02201iSMc02189f4		Intergenic spacer	0.660951	9.13545	4.47893	7.82014e-05	0.00617433	0.642822
Rm1021-CL150	15964246i15964247f5_x_at	SMc02201iSMc02189f5		Intergenic spacer	0.656732	7.01113	5.02271	1.54254e-05	0.00141166	2.24144
Rm1021-CL150	n15964245_at	SMc02202		Hypothetical protein	1.11808	9.50152	6.70708	9.725e-08	1.16315e-05	7.28603
Rm1021-CL150	15964245i15964246f1_x_at	SMc02202iSMc02201f1		Intergenic spacer	0.794057	5.81355	4.13532	0.000214315	0.0139942	-0.342981
RpoE2-CL150	rna34_f_at	SMc02207		tRNA-PHE_GAA	-0.786739	9.26275	-2.81096	0.00807962	0.0445264	-4.16295
RpoE2-CL150	15964320i15964321f1_x_at	SMc02263iSMc02264f1		Intergenic spacer	-0.610759	10.2422	-4.56575	6.04622e-05	0.000966115	0.557963
RpoE2-CL150	15964347i15964348f2_x_at	SMc02287iSMc02289f2		Intergenic spacer	-0.639858	10.4953	-3.74026	0.000665488	0.00657326	-1.78547
RpoE2-CL150	15964787i15964788f1_x_at	SMc02378iSMc02379f1		Intergenic spacer	-0.988205	9.10658	-3.49056	0.0013367	0.0110826	-2.45788
RpoE2-CL150	n15964788_at	SMc02379		Probable glycine betaine ABC transporter, permease	-0.608461	9.87848	-4.29097	0.00013604	0.00187166	-0.238773
RpoE2-CL150	n15964791_at	SMc02382		Conserved hypothetical protein	0.886733	9.05695	8.33692	8.66878e-10	3.22212e-08	11.7271
RpoE2-CL150	n15964799_at	SMc02390	gst7	Putative glutathione S-transferase	0.700471	11.1803	5.05537	1.39823e-05	0.000287255	2.00514
RpoE2-CL150	c15964809i15964810f1_x_at	SMc02400iSMc02401f1		Intergenic spacer	0.613903	6.49924	4.85867	2.52367e-05	0.000473562	1.42032
RpoE2-CL150	c15964810_at	SMc02401		Hypothetical transmembrane protein	2.26325	8.49447	12.6636	1.53048e-14	8.76218e-13	22.8146
RpoE2-CL150	c15964816_at	SMc02407		Conserved hypothetical protein	-0.618911	11.4044	-4.82011	2.83252e-05	0.000520013	1.30616
RpoE2-CL150	rna39i15964803f1_x_at	SMc02409iSMc02394f1		Intergenic spacer	-0.612064	9.22649	-3.89594	0.000427486	0.00472464	-1.35629
RpoE2-CL150	c15966356_at	SMc02428		Putative oxidoreductase	1.92703	6.63925	15.1719	7.50553e-17	5.73841e-15	28.2029
RpoE2-CL150	c15966361_at	SMc02433	clpB	Probable ATP-dependent protease (heat shock protein)	0.742702	10.3714	6.62809	1.23026e-07	3.76241e-06	6.73278
RpoE2-CL150	c15966366_at	SMc02438	lysC	Probable aspartokinase	-0.757715	10.4004	-4.81029	2.917e-05	0.000531484	1.27711
Rm1021-CL150	c15966798_at	SMc02490		Putative acyltransferase	0.782967	9.09232	4.33948	0.000117981	0.00843322	0.239948
RpoE2-CL150	n15966775_at	SMc02513		Putative permease transmembrane protein	-0.609503	8.07403	-2.76704	0.0090216	0.0486739	-4.26562
RpoE2-CL150	n15966773_at	SMc02515		Putative glycerol-3-phosphate and glycerol transport protein	-0.616276	12.247	-4.5264	6.79466e-05	0.00106735	0.443069
RpoE2-CL150	n15966772_at	SMc02516		Putative glycerol-3-phosphate and glycerol ABC transporter, permease component	-0.637176	12.4042	-4.26014	0.000148903	0.00201053	-0.327286
RpoE2-CL150	n15966770_at	SMc02518		Putative glycerol-3-phosphate and glycerol ABC transporter, ATP-binding component	-0.689164	11.8137	-4.03086	0.000290063	0.00341517	-0.978862
RpoE2-CL150	c15964863_at	SMc02552		Hypothetical unknown protein	0.757381	11.2767	7.19911	2.27397e-08	7.58826e-07	8.43082
RpoE2-CL150	n15964850_at	SMc02597	sodC	Putative superoxide dismutase CU-ZN precursor (bacteriocuprein) transmembrane protein	1.49124	9.49086	14.46	3.17207e-16	2.18964e-14	26.7433
RpoE2-CL150	15964850i15964851f1_x_at	SMc02597iSMc02661f1		Intergenic spacer	1.1146	7.42943	11.3382	3.39569e-13	1.74805e-11	19.6719
RpoE2-CL150	rna41_f_at	SMc02622		tRNA-ALA_TGC	-0.635925	12.2655	-4.31319	0.000127454	0.00177379	-0.174866
CL101-CL150	c15964842_at	SMc02634		Hypothetical transmembrane protein	4.41662	9.4737	34.6322	1.98691e-28	3.47905e-25	53.3419
Rm1021-CL150	c15964842_at	SMc02634		Hypothetical transmembrane protein	4.19528	9.4737	32.8966	1.11683e-27	1.12428e-24	52.6308
CL101-CL150	15964841i15964842f1_x_at	SMc02635iSMc02634f1		Intergenic spacer	1.32287	7.22426	10.0971	7.55582e-12	1.90155e-09	16.9391
CL101-CL150	c15964841i15964842f1_x_at	SMc02635iSMc02634f1		Intergenic spacer	4.80193	8.14446	38.4835	5.67577e-30	2.28544e-26	56.3553
Rm1021-CL150	15964841i15964842f1_x_at	SMc02635iSMc02634f1		Intergenic spacer	1.27423	7.22426	9.72587	1.98691e-11	3.20025e-09	15.8233
Rm1021-CL150	c15964841i15964842f1_x_at	SMc02635iSMc02634f1		Intergenic spacer	4.64938	8.14446	37.261	1.68892e-29	3.40036e-26	56.484
RpoE2-CL150	c15964840_at	SMc02636		Conserved hypothetical protein	-0.742261	10.2144	-4.14745	0.000206882	0.0026169	-0.649025
RpoE2-CL150	n15964834_at	SMc02642		Hypothetical protein	1.19326	8.5477	8.70795	3.08661e-10	1.21059e-08	12.7711
RpoE2-CL150	15964833i15964834f1_x_at	SMc02644iSMc02642f1		Intergenic spacer	1.47414	8.97648	15.2304	6.68198e-17	5.23014e-15	28.3206
RpoE2-CL150	n15966101_at	SMc02686	prsA	Probable ribose-phosphate pyrophosphokinase	-0.765307	12.0534	-7.24925	1.96341e-08	6.58834e-07	8.57871
RpoE2-CL150	c15966103_at	SMc02688		Conserved hypothetical protein	-0.623137	9.28206	-2.99127	0.00509522	0.0312279	-3.73102
RpoE2-CL150	15966110i15966111f1_x_at	SMc02695iSMc02696f1		Intergenic spacer	-0.612979	8.58246	-4.19723	0.000178954	0.00233452	-0.507233
RpoE2-CL150	c15966122_at	SMc02707		Acetyltransferase	-0.779025	10.6088	-2.86843	0.00698544	0.0397289	-4.02707
RpoE3-CL150	n15966128_at	SMc02713	rpoE3	RNA polymerase sigma-E factor (sigma-24)	3.69471	10.4998	31.066	7.59027e-27	9.16905e-23	30.111
RpoE2-CL150	n15966142_at	SMc02727		Hypothetical protein	1.9171	8.81918	15.1366	8.05188e-17	6.1174e-15	28.1318
RpoE6-CL150	n15966142_at	SMc02727		Hypothetical protein	0.635957	8.81918	5.02125	1.54931e-05	0.00279337	2.8029
RpoE2-CL150	c15967094_at	SMc02794	hemE	Probable uroporphyrinogen decarboxylase	-0.594766	10.1728	-4.51079	7.11646e-05	0.00111356	0.397535
CL101-CL150	c15967091i15967092f1_x_at	SMc02797iSMc02796f1		Intergenic spacer	-0.883148	8.5661	-4.03423	0.000287256	0.0268996	-0.393448
RpoE2-CL150	c15967091i15967092f1_x_at	SMc02797iSMc02796f1		Intergenic spacer	-0.74196	8.5661	-3.38928	0.00176502	0.0136413	-2.72436
RpoE2-CL150	c15967090_at	SMc02798	gidA	Probable glucose inhibited division protein A	-0.614428	8.87324	-5.27549	7.20427e-06	0.000161461	2.66351
RpoE2-CL150	15963925i15963926f1_x_at	SMc02847iSMc02848f1		Intergenic spacer	-0.655692	8.59599	-3.22153	0.0027776	0.0195647	-3.15694
CL101-CL150	c15963939_at	SMc02861	pit	Phosphate transport transmembrane protein	-1.90887	9.82889	-12.5894	1.81009e-14	6.00026e-12	22.9497
Rm1021-CL150	c15963939_at	SMc02861	pit	Phosphate transport transmembrane protein	-2.0298	9.82889	-13.3869	3.07819e-15	6.88603e-13	24.6459
RpoE2-CL150	c15963939_at	SMc02861	pit	Phosphate transport transmembrane protein	-0.607212	9.82889	-4.00469	0.000312821	0.00363353	-1.05246
CL101-CL150	c15963940_at	SMc02862		Conserved hypothetical protein	-2.37306	11.1151	-19.8528	1.76216e-20	9.76418e-18	36.5153
Rm1021-CL150	c15963940_at	SMc02862		Conserved hypothetical protein	-2.37691	11.1151	-19.885	1.67343e-20	6.3172e-18	36.7242
RpoE2-CL150	c15963940_at	SMc02862		Conserved hypothetical protein	-0.603588	11.1151	-5.04955	1.42294e-05	0.000290356	1.98777
CL101-CL150	c15963944_at	SMc02866		Putative transcriptional regulator	-0.624495	8.85715	-4.13038	0.000217411	0.022257	-0.123104
CL101-CL150	c15963945_at	SMc02867		Putative multidrug-efflux system transmembrane protein	-0.636277	10.0078	-5.70529	1.96775e-06	0.000321221	4.50091
RpoE2-CL150	c15963972_at	SMc02894		Hypothetical protein	3.35798	8.32786	23.3209	9.83304e-23	1.77288e-20	41.8503
RpoE2-CL150	n15963976_at	SMc02898	kdsB	Probable 3-deoxy-manno-octulosonate cytidylyltransferase (CMP-KDO synthetase)	-0.624486	10.9981	-5.49131	3.75534e-06	9.25807e-05	3.31186
RpoE2-CL150	15963992i15963993f1_x_at	SMc02914iSMc00320f1		Intergenic spacer	-0.687955	11.1409	-3.14994	0.00336104	0.0226748	-3.33798
RpoE2-CL150	c15966491i15966492f1_x_at	SMc02942iSMc04461f1		Intergenic spacer	-0.758828	8.84896	-3.73214	0.00068093	0.00669294	-1.80766
RpoE2-CL150	c15966628_at	SMc02983		Putative ornithine, DAP, or arginine decarboxylase	-0.69838	10.0961	-3.09309	0.00390545	0.0254054	-3.48012
RpoE2-CL150	15966628i15966629f1_x_at	SMc02983iSMc02984f1		Intergenic spacer	-0.628459	7.23169	-2.90532	0.00635782	0.0368711	-3.93894
RpoE2-CL150	c15966628i15966629f1_x_at	SMc02983iSMc02984f1		Intergenic spacer	-0.619733	11.7355	-3.29767	0.00226348	0.0166319	-2.96201
RpoE2-CL150	n15964391_at	SMc03006	cheY1	Chemotaxis regulator protein	-0.643771	11.4679	-3.05146	0.00435599	0.0275972	-3.58328
RpoE2-CL150	c15964407_at	SMc03022	motA	Chemotaxis (motility protein A) transmembrane	-0.619757	10.5444	-3.02351	0.00468566	0.029282	-3.65209
RpoE2-CL150	n15964416_at	SMc03031	flgA	Flagellar precursor transmembrane protein	-0.6201	10.7527	-2.92631	0.00602487	0.0354604	-3.8885
RpoE2-CL150	n15964429_at	SMc03044	fliK	FliK hook length control protein	-0.596846	9.41397	-2.83639	0.00757696	0.0423945	-4.10302
RpoE2-CL150	n15964433_at	SMc03048	flgK	Putative flagellar hook-associated protein	-0.60747	10.9577	-3.28341	0.00235226	0.017088	-2.9987
RpoE2-CL150	n15964443_at	SMc03072		Conserved hypothetical protein	-0.730654	10.0687	-3.76782	0.000615592	0.00617637	-1.71002
Rm1021-CL150	n15966738_at	SMc03108		Calcium-binding protein	-0.604231	10.0191	-4.286	0.000138037	0.00969469	0.0864108
RpoE2-CL150	n15966725_at	SMc03121		Putative methionine ABC transporter, periplasmic solute-binding component	0.766602	9.14605	8.04401	1.98225e-09	7.12666e-08	10.8916
CL101-CL150	c15966722_at	SMc03124		Putative arginine ABC transporter, periplasmic solute-binding component	4.34327	7.72116	26.3924	1.70348e-24	1.46986e-21	45.2414
Rm1021-CL150	c15966722_at	SMc03124		Putative arginine ABC transporter, periplasmic solute-binding component	4.05578	7.72116	24.6454	1.61831e-23	8.14548e-21	43.5157
CL101-CL150	15966722i15966723f1_x_at	SMc03124iSMc03123f1		Intergenic spacer	1.03237	5.51046	10.8062	1.25282e-12	3.51956e-10	18.7322
CL101-CL150	c15966722i15966723f1_x_at	SMc03124iSMc03123f1		Intergenic spacer	3.37467	8.35354	14.7343	1.80962e-16	6.6243e-14	27.5076
Rm1021-CL150	15966722i15966723f1_x_at	SMc03124iSMc03123f1		Intergenic spacer	1.32232	5.51046	13.8414	1.15816e-15	2.69049e-13	25.6264
Rm1021-CL150	c15966722i15966723f1_x_at	SMc03124iSMc03123f1		Intergenic spacer	3.43233	8.35354	14.986	1.08828e-16	2.79711e-14	27.9948
CL101-CL150	c15966721_at	SMc03125		Putative arginine ABC transporter, ATP-binding component	3.39809	7.12214	25.2025	7.77514e-24	6.26158e-21	43.8347
Rm1021-CL150	c15966721_at	SMc03125		Putative arginine ABC transporter, ATP-binding component	3.61466	7.12214	26.8086	1.01639e-24	6.46212e-22	46.1852
CL101-CL150	c15966720_at	SMc03126		Putative arginine ABC transporter, ATP-binding component	1.19655	8.25346	5.90998	1.0609e-06	0.000185735	5.11348
Rm1021-CL150	c15966720_at	SMc03126		Putative arginine ABC transporter, ATP-binding component	1.14303	8.25346	5.64562	2.35631e-06	0.000238656	4.10461
CL101-CL150	c15966719_at	SMc03127		Putative arginine ABC transporter, permease component	2.09834	6.50422	17.4326	1.05934e-18	4.57028e-16	32.5478
Rm1021-CL150	c15966719_at	SMc03127		Putative arginine ABC transporter, permease component	2.44675	6.50422	20.3272	8.29308e-21	3.23162e-18	37.4163
CL101-CL150	c15966718_at	SMc03128		Putative amino acid ABC transporter, permease component	1.04875	8.01115	8.17617	1.36315e-09	3.04942e-07	11.7485
Rm1021-CL150	c15966718_at	SMc03128		Putative amino acid ABC transporter, permease component	1.06187	8.01115	8.27843	1.02172e-09	1.45205e-07	11.8584
CL101-CL150	c15966717_at	SMc03129		Conserved hypothetical protein	1.07653	7.9519	7.29119	1.73675e-08	3.55592e-06	9.20726
Rm1021-CL150	c15966717_at	SMc03129		Conserved hypothetical protein	1.06786	7.9519	7.23245	2.06237e-08	2.59515e-06	8.84011
CL101-CL150	c15966716_at	SMc03130		Conserved hypothetical protein	1.66968	9.26393	18.3855	2.0033e-19	8.96292e-17	34.1669
Rm1021-CL150	c15966716_at	SMc03130		Conserved hypothetical protein	1.5938	9.26393	17.5499	8.59582e-19	2.73256e-16	32.8229
CL101-CL150	c15966703_at	SMc03143		Hypothetical protein	-0.977153	8.98815	-5.00249	1.6392e-05	0.00230251	2.40658
Rm1021-CL150	c15966703_at	SMc03143		Hypothetical protein	-0.906272	8.98815	-4.63961	4.8544e-05	0.00410078	1.1111
RpoE2-CL150	n15966656_at	SMc03172	gltX	Glutamyl-tRNA synthetase	-0.61749	10.5315	-4.34264	0.000116891	0.00165733	-0.0900193
RpoE2-CL150	n15966660_at	SMc03176		Hypothetical protein	0.975472	8.31322	10.1777	6.14028e-12	2.75742e-10	16.7374
RpoE2-CL150	n15966661_at	SMc03177		Putative DNA ligase	0.744074	7.99005	10.582	2.19574e-12	1.05256e-10	17.7796
RpoE4-CL150	n15966680_at	SMc03196	modA	Putative molybdate-binding periplasmic ABC transporter	0.996517	9.21047	10.3748	3.70934e-12	3.20063e-09	17.3462
RpoE4-CL150	15966680i15966681f1_x_at	SMc03196iSMc03197f1		Intergenic spacer	1.1228	8.72757	8.94738	1.59978e-10	1.20783e-07	13.8572
RpoE4-CL150	n15966681_at	SMc03197	modB	Putative molybdenum transport system permease ABC transporter	0.818302	7.31111	6.93738	4.91336e-08	2.96767e-05	8.45942
RpoE2-CL150	c15966689_at	SMc03205	purU1	Putative formyltetrahydrofolate deformylase	-0.595058	9.44043	-3.7853	0.000585837	0.00594698	-1.66203
RpoE2-CL150	c15966831i15966832f1_x_at	SMc03230iSMc03231f1		Intergenic spacer	-0.873089	9.66522	-3.37783	0.00182103	0.0139759	-2.75425
RpoE2-CL150	c15966838i15966839f1_x_at	SMc03237iSMc03238f1		Intergenic spacer	-1.09034	7.40687	-4.46728	8.09432e-05	0.00122377	0.270901
RpoE2-CL150	c15966843_at	SMc03242	typA	Predicted membrane GTPase	-0.625067	10.5574	-4.83407	2.71657e-05	0.000504089	1.34748
CL101-CL150	c15966844_at	SMc03243		Putative alkaline phosphatase transmembrane protein	1.04176	8.0556	6.75686	8.38773e-08	1.60831e-05	7.637
Rm1021-CL150	c15966844_at	SMc03243		Putative alkaline phosphatase transmembrane protein	0.834412	8.0556	5.41201	4.77141e-06	0.000461109	3.40365
RpoE2-CL150	n15966938_at	SMc03802		ATP-dependent protease	1.33503	10.1237	9.62786	2.57244e-11	1.09035e-09	15.2861
RpoE2-CL150	n15966939_at	SMc03803		Conserved hypothetical protein	1.14184	10.2169	10.2785	4.74251e-12	2.17006e-10	16.9992
RpoE2-CL150	15966939i15966940f1_x_at	SMc03803iSMc03804f1		Intergenic spacer	0.848381	8.74121	6.74386	8.71777e-08	2.72826e-06	7.07884
RpoE2-CL150	n15966954_at	SMc03818	xthA3	Putative exodeoxyribonuclease III	-0.603017	10.0568	-4.15605	0.000201772	0.00256299	-0.624579
RpoE2-CL150	c15966959_at	SMc03823	leuC	Probable 3-isopropylmalate dehydratase large subunit	-0.646876	10.8352	-4.26723	0.000145843	0.00197953	-0.306949
RpoE6-CL150	c15966959_at	SMc03823	leuC	Probable 3-isopropylmalate dehydratase large subunit	-0.641775	10.8352	-4.23358	0.000160932	0.0206815	0.537917
RpoE2-CL150	c15966965_at	SMc03829		Putative transport system permease ABC transporter	-0.690154	10.2465	-3.79805	0.000565029	0.00578436	-1.62699
RpoE2-CL150	c15966965i15966966f1_x_at	SMc03829iSMc03830f1		Intergenic spacer	-0.842017	9.79358	-3.17435	0.00315005	0.0215351	-3.27648
RpoE2-CL150	c15966970_at	SMc03834	pcbD	Putative pterin-4-alpha-carbinolamine dehydratase	0.63772	8.99395	4.25301	0.000152041	0.00204072	-0.34771
RpoE2-CL150	c15966972_at	SMc03836		Putative arylesterase	0.834952	9.13316	9.90825	1.23286e-11	5.29996e-10	16.0312
RpoE2-CL150	n15966996_at	SMc03860	rimM	Probable 16S rRNA processing protein	-0.588797	9.53422	-3.74813	0.00065085	0.00645506	-1.76394
RpoE2-CL150	c15967008i15967009f1_x_at	SMc03872iSMc03873f1		Intergenic spacer	1.29367	9.10593	12.8318	1.04831e-14	6.08825e-13	23.1983
RpoE2-CL150	c15967009_at	SMc03873	rpoH2	RNA polymerase sigma factor (Sigma-32)	3.97355	8.76805	21.406	1.57717e-21	2.1407e-19	39.0688
RpoE6-CL150	c15967009_at	SMc03873	rpoH2	RNA polymerase sigma factor (Sigma-32)	1.16795	8.76805	6.29191	3.36194e-07	9.23006e-05	6.54143
RpoE2-CL150	15967009i15967010f1_x_at	SMc03873iSMc03874f1		Intergenic spacer	2.56901	9.37857	12.8752	9.51368e-15	5.57889e-13	23.2966
RpoE2-CL150	c15967009i15967010f1_x_at	SMc03873iSMc03874f1		Intergenic spacer	4.49723	9.51049	8.42307	6.81041e-10	2.56292e-08	11.971
RpoE2-CL150	15967009i15967010f2_x_at	SMc03873iSMc03874f2		Intergenic spacer	2.30234	8.69239	8.61934	3.94381e-10	1.52208e-08	12.5233
RpoE2-CL150	c15966608_at	SMc03933	soxB2	Putative sarcosine oxidase subunit B	-0.598021	9.74673	-4.62514	5.06802e-05	0.000837505	0.731846
RpoE2-CL150	n15966611_at	SMc03936		Conserved hypothetical signal peptide protein	2.57996	7.99569	18.5817	1.43406e-19	1.44362e-17	34.53
RpoE6-CL150	n15966611_at	SMc03936		Conserved hypothetical signal peptide protein	0.876042	7.99569	6.30956	3.18859e-07	8.9577e-05	6.59323
RpoE2-CL150	c15966613_at	SMc03938	pntB	Probable NAD(P) transhydrogenase subunit beta transmembrane protein	-0.783728	11.2216	-4.90977	2.16529e-05	0.000419578	1.57187
RpoE2-CL150	c15966614_at	SMc03939	pntAb	Probable NAD(P) transhydrogenase subunit alpha part 2 transmembrane protein	-0.862567	11.2956	-4.68546	4.23484e-05	0.000716017	0.908968
RpoE2-CL150	c15966615_at	SMc03950	pntAa	NAD(P) transhydrogenase subunit alpha part 1	-0.769388	10.7017	-5.34698	5.8064e-06	0.000134887	2.87803
RpoE2-CL150	n15966496_at	SMc03959		Probable ATP-dependent DNA ligase	2.51449	8.13507	26.3414	1.81582e-24	5.62438e-22	45.8321
CL101-CL150	n15966498_at	SMc03961	sqdB	UDP-sulfoquinovose synthase	0.764982	11.6228	5.07482	1.31879e-05	0.0019194	2.62079
Rm1021-CL150	n15966498_at	SMc03961	sqdB	UDP-sulfoquinovose synthase	0.622581	11.6228	4.13014	0.000217561	0.0140542	-0.357632
RpoE2-CL150	n15966505_at	SMc03968		Oxidoreductase	0.9951	9.29321	8.7237	2.95539e-10	1.17027e-08	12.8151
RpoE2-CL150	c15966506_at	SMc03969		Conserved hypothetical protein	-0.586323	11.4359	-4.94975	1.92052e-05	0.000377848	1.69063
Rm1021-CL150	c15966507i15966508f1_x_at	SMc03970iSMc03971f1		Intergenic spacer	0.704009	10.3826	3.68565	0.000776217	0.0334882	-1.59079
RpoE6-CL150	c15966507i15966508f1_x_at	SMc03970iSMc03971f1		Intergenic spacer	0.7494	10.3826	3.92328	0.000395292	0.0388222	-0.324371
Rm1021-CL150	c15966508_at	SMc03971	mexF2	Probable multidrug-efflux system transmembrane protein	0.695643	10.306	4.42991	9.03906e-05	0.0067826	0.500805
Rm1021-CL150	c15966509_at	SMc03972	mexE2	Putative multidrug efflux system transmembrane protein	0.734085	10.7418	3.85192	0.000484742	0.0247691	-1.13591
RpoE2-CL150	15966540i15966541f1_x_at	SMc04003iSMc04004f1		Intergenic spacer	-0.703457	10.0055	-3.58143	0.00103907	0.00912101	-2.21564
RpoE2-CL150	c15966563_at	SMc04026	gltD	Probable glutamate synthase small chain	-0.652244	10.2007	-4.3778	0.000105402	0.00152486	0.0115072
RpoE2-CL150	c15966564i15966565f1_x_at	SMc04028iSMc04029f1		Intergenic spacer	-0.681331	11.1232	-3.28689	0.00233031	0.0169681	-2.98976
RpoE2-CL150	15966564i15966565f1_x_at	SMc04028iSMc04029f1		Intergenic spacer	-0.624386	8.01197	-3.2657	0.00246722	0.0177934	-3.04416
RpoE2-CL150	n15966566_at	SMc04030		Hypothetical transmembrane protein	-0.613156	10.2617	-5.09055	1.25781e-05	0.000261971	2.1101
RpoE4-CL150	c15966581i15966582f1_x_at	SMc04045iSMc04046f1		Intergenic spacer	3.0919	6.47277	25.6137	4.5678e-24	9.19651e-21	39.6886
RpoE4-CL150	c15966582_at	SMc04046		Conserved hypothetical protein	2.16258	9.24791	19.8561	1.75275e-20	2.35258e-17	33.7339
Rm1021-CL150	c15966582i15966583f1_x_at	SMc04046iSMc04047f1		Intergenic spacer	0.897163	8.21199	7.12142	2.85643e-08	3.55728e-06	8.51346
RpoE4-CL150	15966582i15966583f1_x_at	SMc04046iSMc04047f1		Intergenic spacer	0.613065	6.03848	7.28329	1.77731e-08	1.12999e-05	9.42348
RpoE4-CL150	c15966582i15966583f1_x_at	SMc04046iSMc04047f1		Intergenic spacer	3.77536	8.21199	29.9677	2.52236e-26	1.5235e-22	42.9817
RpoE6-CL150	c15966582i15966583f1_x_at	SMc04046iSMc04047f1		Intergenic spacer	0.998293	8.21199	7.92416	2.78869e-09	9.62496e-07	11.2329
Rm1021-CL150	c15966582i15966583f2_x_at	SMc04046iSMc04047f2		Intergenic spacer	1.65867	8.75518	10.8427	1.14433e-12	2.06321e-10	18.6967
RpoE4-CL150	15966582i15966583f2_x_at	SMc04046iSMc04047f2		Intergenic spacer	1.49803	7.22872	13.7596	1.37861e-15	1.51397e-12	24.4327
RpoE4-CL150	c15966582i15966583f2_x_at	SMc04046iSMc04047f2		Intergenic spacer	4.45403	8.75518	29.1159	6.58691e-26	1.98925e-22	42.4023
RpoE6-CL150	c15966582i15966583f2_x_at	SMc04046iSMc04047f2		Intergenic spacer	1.53019	8.75518	10.0028	9.64242e-12	5.06437e-09	16.7576
FecI-CL150	c15966583_at	SMc04047	azu2	Probable pseudoazurin (blue copper protein)	0.88227	10.773	5.33699	5.98417e-06	0.0361444	3.30877
Rm1021-CL150	c15966583_at	SMc04047	azu2	Probable pseudoazurin (blue copper protein)	2.40021	10.773	14.5193	2.80812e-16	7.06711e-14	27.0461
RpoE1-CL150	c15966583_at	SMc04047	azu2	Probable pseudoazurin (blue copper protein)	0.834431	10.773	5.0476	1.4313e-05	0.0133	2.92382
RpoE2-CL150	c15966583_at	SMc04047	azu2	Probable pseudoazurin (blue copper protein)	0.734072	10.773	4.44052	8.76038e-05	0.00130488	0.193172
RpoE4-CL150	c15966583_at	SMc04047	azu2	Probable pseudoazurin (blue copper protein)	4.4649	10.773	27.0089	7.94865e-25	1.92039e-21	40.8382
RpoE6-CL150	c15966583_at	SMc04047	azu2	Probable pseudoazurin (blue copper protein)	2.27544	10.773	13.7645	1.36428e-15	1.17718e-12	25.2549
Rm1021-CL150	c15966584_at	SMc04048	sorU	Putative cytochrome C	2.41412	10.1938	11.0294	7.2133e-13	1.36151e-10	19.1611
RpoE2-CL150	c15966584_at	SMc04048	sorU	Putative cytochrome C	0.780985	10.1938	3.56809	0.00107835	0.00937156	-2.25137
RpoE4-CL150	c15966584_at	SMc04048	sorU	Putative cytochrome C	4.86135	10.1938	22.2101	4.79481e-22	8.27448e-19	36.433
RpoE6-CL150	c15966584_at	SMc04048	sorU	Putative cytochrome C	2.4967	10.1938	11.4067	2.87778e-13	1.82966e-10	20.1513
FecI-CL150	c15966585_at	SMc04049	sorT	Sulfite oxidase	1.0925	10.9584	5.02508	1.5316e-05	0.049872	2.56263
Rm1021-CL150	c15966585_at	SMc04049	sorT	Putative sulfite oxidase	2.53432	10.9584	11.6569	1.5803e-13	3.18167e-11	20.6887
RpoE1-CL150	c15966585_at	SMc04049	sorT	Putative sulfite oxidase	1.14535	10.9584	5.26818	7.36502e-06	0.00741412	3.49382
RpoE2-CL150	c15966585_at	SMc04049	sorT	Putative sulfite oxidase	0.90179	10.9584	4.14788	0.000206628	0.00261642	-0.647823
RpoE4-CL150	c15966585_at	SMc04049	sorT	Putative sulfite oxidase	4.37411	10.9584	20.1192	1.1519e-20	1.73937e-17	34.0564
RpoE6-CL150	c15966585_at	SMc04049	sorT	Putative sulfite oxidase	2.70293	10.9584	12.4324	2.5879e-14	1.95386e-11	22.4601
Rm1021-CL150	c15966586_at	SMc04050	ecfR4	Hypothetical transmembrane protein	4.10465	9.13754	29.6917	3.43313e-26	2.76481e-23	49.4151
RpoE1-CL150	c15966586_at	SMc04050	ecfR4	Hypothetical transmembrane protein	1.66006	9.13754	12.0083	6.89827e-14	1.19044e-10	18.089
RpoE3-CL150	c15966586_at	SMc04050	ecfR4	Hypothetical transmembrane protein	0.875404	9.13754	6.33238	2.9777e-07	0.000899267	5.96788
RpoE4-CL150	c15966586_at	SMc04050	ecfR4	Hypothetical transmembrane protein	4.05098	9.13754	29.3034	5.32066e-26	1.98925e-22	42.5323
RpoE6-CL150	c15966586_at	SMc04050	ecfR4	Hypothetical transmembrane protein	1.58827	9.13754	11.489	2.36068e-13	1.67747e-10	20.3418
Rm1021-CL150	c15966587_at	SMc04051	rpoE4	Putative RNA polymerase sigma-E factor (sigma-24) protein	4.46203	9.27085	37.883	9.65696e-30	2.9164e-26	56.9901
RpoE1-CL150	c15966587_at	SMc04051	rpoE4	Putative RNA polymerase sigma-E factor (sigma-24) protein	1.76437	9.27085	14.9797	1.10224e-16	3.32877e-13	22.2996
RpoE3-CL150	c15966587_at	SMc04051	rpoE4	Putative RNA polymerase sigma-E factor (sigma-24) protein	0.764252	9.27085	6.48857	1.86561e-07	0.000751218	6.34468
RpoE4-CL150	c15966587_at	SMc04051	rpoE4	Putative RNA polymerase sigma-E factor (sigma-24) protein	6.11115	9.27085	51.8842	2.20524e-34	2.66393e-30	51.5391
RpoE6-CL150	c15966587_at	SMc04051	rpoE4	Putative RNA polymerase sigma-E factor (sigma-24) protein	1.65448	9.27085	14.0467	7.50192e-16	7.55193e-13	25.819
RpoE2-CL150	n15966589_at	SMc04053		Hypothetical protein	2.4933	8.68017	19.2773	4.48802e-20	4.79781e-18	35.7009
RpoE2-CL150	15966589i15966590f1_x_at	SMc04053iSMc04054f1		Intergenic spacer	2.08915	7.38851	12.2142	4.27441e-14	2.34704e-12	21.7733
RpoE2-CL150	n15966590_at	SMc04054		Conserved hypothetical protein	1.57683	9.30216	20.2427	9.47395e-21	1.14398e-18	37.2669
CL101-CL150	rna50i15966581f2_x_at	SMc04060iSMc04045f2		Intergenic spacer	0.654759	6.90066	5.58922	2.79393e-06	0.000444088	4.1537
Rm1021-CL150	rna50i15966581f2_x_at	SMc04060iSMc04045f2		Intergenic spacer	0.716443	6.90066	6.11577	5.70738e-07	6.26775e-05	5.51722
RpoE2-CL150	n15967081_at	SMc04094		Conserved hypothetical protein	-0.598785	11.7411	-7.33478	1.52913e-08	5.1742e-07	8.83055
RpoE4-CL150	15963877i15963878f1_x_at	SMc04128iSMc04127f1		Intergenic spacer	0.641858	6.33557	7.69971	5.30789e-09	3.77173e-06	10.5666
RpoE2-CL150	c15963859_at	SMc04146		Putative phosphoketolase	1.85206	7.8079	11.3666	3.17056e-13	1.65088e-11	19.7415
RpoE2-CL150	c15963859i15963860f1_x_at	SMc04146iSMc04145f1		Intergenic spacer	0.617776	7.98831	5.08671	1.27244e-05	0.000264561	2.09863
RpoE2-CL150	n15965757_at	SMc04175		Hypothetical transmembrane protein	-0.690082	10.3877	-5.0041	1.63129e-05	0.000326799	1.85232
RpoE2-CL150	15965763i15965764f1_x_at	SMc04181iSMc04182f1		Intergenic spacer	0.617412	7.18313	6.58077	1.41664e-07	4.29975e-06	6.59111
RpoE2-CL150	c15965771_at	SMc04189		Hypothetical transmembrane protein	4.49784	6.79553	20.0666	1.25233e-20	1.45463e-18	36.9861
RpoE2-CL150	c15965771i15965772f1_x_at	SMc04189iSMc04190f1		Intergenic spacer	0.706228	6.96526	5.48132	3.87036e-06	9.5222e-05	3.28181
RpoE2-CL150	n15965774_at	SMc04194		Putative transmembrane protein	3.29642	10.1566	12.9528	8.00233e-15	4.80936e-13	23.472
RpoE2-CL150	15965774i15965775f1_x_at	SMc04194iSMc04195f1		Intergenic spacer	1.80293	10.5801	13.1884	4.75154e-15	2.91364e-13	24.0004
RpoE2-CL150	15965774i15965775f2_x_at	SMc04194iSMc04195f2		Intergenic spacer	0.732263	9.92105	6.05438	6.86577e-07	1.97004e-05	5.0088
FecI-CL150	n15965784_at	SMc04203	fecI	Putative RNA polymerase sigma factor FecI protein	5.70461	8.83654	26.0241	2.70714e-24	3.27022e-20	26.1256
FecI-CL150	15965786i15965787f1_x_at	SMc04205iSMc04206f1		Intergenic spacer	0.631039	8.12837	4.95729	1.87756e-05	0.049872	2.40027
FecI-CL150	n15965787_at	SMc04206	SMc04206	Putative hemolysin-type calcium-binding protein	0.675098	7.5309	4.9257	2.06424e-05	0.049872	2.32463
Rm1021-CL150	n15965787_at	SMc04206		Putative hemolysin-type calcium-binding protein	0.936446	7.5309	6.83257	6.70011e-08	8.09374e-06	7.65909
RpoE2-CL150	c15965636i15965637f1_x_at	SMc04213iSMc04214f1		Intergenic spacer	-0.723957	10.453	-6.49352	1.8382e-07	5.55136e-06	6.3296
RpoE2-CL150	c15965650_at	SMc04227	mcpV	Probable chemoreceptor (methyl-accepting chemotaxis) transmembrane protein	-0.616907	11.0854	-4.02955	0.000291169	0.0034241	-0.98257
RpoE2-CL150	n15965655_at	SMc04232		Putative glycine-rich protein	3.40585	10.5911	14.3689	3.82941e-16	2.59884e-14	26.5525
RpoE2-CL150	15965655i15965656f1_x_at	SMc04232iSMc04233f1		Intergenic spacer	1.99457	7.67961	15.0013	1.05536e-16	7.82133e-15	27.8578
RpoE2-CL150	n15965661_at	SMc04238		Conserved hypothetical protein	0.947836	10.4233	7.20931	2.20699e-08	7.38518e-07	8.46093
RpoE2-CL150	15965661i15965662f1_x_at	SMc04238iSMc04239f1		Intergenic spacer	0.693174	9.44716	8.3402	8.58942e-10	3.20247e-08	11.7364
CL101-CL150	n15965662_at	SMc04239		Hypothetical protein	1.1177	11.3459	9.7145	2.04723e-11	4.9461e-09	15.9437
Rm1021-CL150	n15965662_at	SMc04239		Hypothetical protein	0.974241	11.3459	8.46762	6.01363e-10	8.64818e-08	12.3914
CL101-CL150	15965662i15965663f1_x_at	SMc04239iSMc04240f1		Intergenic spacer	0.658355	11.1654	3.805	0.000553988	0.0390489	-1.02846
RpoE2-CL150	n15965671_at	SMc04248		Hypothetical transmembrane protein	-0.632936	10.3497	-4.28844	0.000137053	0.00188043	-0.246044
RpoE2-CL150	n15965672_at	SMc04249		Probable TRAP permease	-0.599788	9.48301	-4.01991	0.000299379	0.00350436	-1.00967
RpoE2-CL150	c15965685i15965686f2_x_at	SMc04262iSMc04263f2		Intergenic spacer	0.722967	6.24758	5.12365	1.13852e-05	0.000240865	2.20896
Rm1021-CL150	c15965797i15965798f1_x_at	SMc04276iSMc04280f1		Intergenic spacer	-0.854522	10.423	-4.00316	0.0003142	0.018336	-0.71531
Rm1021-CL150	n15965802_at	SMc04291		Putative L-sorbosone dehydrogenase (sndh) protein	3.28897	7.87871	21.0742	2.60739e-21	1.08611e-18	38.5548
RpoE1-CL150	n15965802_at	SMc04291		Putative L-sorbosone dehydrogenase (sndh) protein	0.837597	7.87871	5.36694	5.467e-06	0.00600377	3.74899
Rm1021-CL150	c15965802i15965803f1_x_at	SMc04291iSMc04292f1		Intergenic spacer	0.787317	7.01959	6.46883	1.97901e-07	2.25533e-05	6.57522
Rm1021-CL150	15965802i15965803f1_x_at	SMc04291iSMc04292f1		Intergenic spacer	1.6719	10.077	10.4812	2.83157e-12	4.88649e-10	17.7847
Rm1021-CL150	n15965803_at	SMc04292	cyaF3	Probable adenylate/guanylate cyclase	1.20371	9.49102	7.57045	7.7088e-09	1.02332e-06	9.82769
RpoE2-CL150	n15965805_at	SMc04298		Hypothetical protein	2.85504	8.99067	24.244	2.7701e-23	5.87067e-21	43.1167
CL101-CL150	c15965806_at	SMc04299		Hypothetical protein	0.802934	8.16382	8.09595	1.71058e-09	3.68996e-07	11.5217
Rm1021-CL150	c15965806_at	SMc04299		Hypothetical protein	0.81539	8.16382	8.22154	1.1993e-09	1.6846e-07	11.6972
RpoE2-CL150	c15965806_at	SMc04299		Hypothetical protein	1.37011	8.16382	13.8148	1.2255e-15	7.83282e-14	25.3739
CL101-CL150	c15965806i15965807f1_x_at	SMc04299iSMc04300f1		Intergenic spacer	1.12422	8.94232	6.78972	7.60799e-08	1.48233e-05	7.73422
Rm1021-CL150	c15965806i15965807f1_x_at	SMc04299iSMc04300f1		Intergenic spacer	1.17018	8.94232	7.06731	3.3492e-08	4.0867e-06	8.3539
RpoE2-CL150	c15965806i15965807f1_x_at	SMc04299iSMc04300f1		Intergenic spacer	0.743233	8.94232	4.48875	7.59618e-05	0.00116745	0.333362
CL101-CL150	c15965807_at	SMc04300		ABC transport protein, ATP-binding component	1.63098	7.20369	9.85364	1.4216e-11	3.50469e-09	16.308
Rm1021-CL150	c15965807_at	SMc04300		ABC transport protein, ATP-binding component	1.62495	7.20369	9.81721	1.56365e-11	2.55255e-09	16.0644
RpoE2-CL150	c15965716i15965717f1_x_at	SMc04309iSMc04310f1		Intergenic spacer	-0.652199	7.82447	-2.9262	0.0060265	0.0354604	-3.88876
CL101-CL150	c15965808_at	SMc04316		Transport system permease	1.62399	8.601	7.06827	3.33978e-08	6.61387e-06	8.55495
Rm1021-CL150	c15965808_at	SMc04316		Transport system permease	1.29666	8.601	5.6436	2.37076e-06	0.000238656	4.09853
CL101-CL150	c15965809_at	SMc04317		Solute-binding periplasmic protein precursor	3.6954	8.33517	20.2874	8.82897e-21	5.3327e-18	37.1795
Rm1021-CL150	c15965809_at	SMc04317		Solute-binding periplasmic protein precursor	3.46859	8.33517	19.0423	6.61968e-20	2.35193e-17	35.3654
CL101-CL150	n15965810_at	SMc04318	cspA1	Cold shock transcriptional regulator	-0.762414	11.0441	-3.76527	0.000620042	0.042317	-1.13701
RpoE2-CL150	n15965810_at	SMc04318	cspA1	Cold shock transcriptional regulator	-0.589655	11.0441	-2.91208	0.00624873	0.0364308	-3.92271
Rm1021-CL150	15965810i15965811f1_x_at	SMc04318iSMc04319f1		Intergenic spacer	-0.731098	8.962	-4.73561	3.64642e-05	0.00320124	1.39267
RpoE2-CL150	c15965733i15965734f1_x_at	SMc04334iSMc04335f1		Intergenic spacer	0.707089	6.50285	4.82547	2.78741e-05	0.000514076	1.32203
RpoE2-CL150	n15965737_at	SMc04339		Hypothetical protein	0.752455	8.13489	5.88241	1.1529e-06	3.17969e-05	4.49036
RpoE2-CL150	n15965820_at	SMc04344		Hypothetical signal peptide protein	2.1172	8.69826	18.2709	2.43836e-19	2.41438e-17	33.9945
RpoE2-CL150	c15965821_at	SMc04346	ilvC	Ketol-acid reductoisomerase	-0.766692	12.9142	-4.26232	0.000147954	0.00200368	-0.321024
RpoE6-CL150	c15965821_at	SMc04346	ilvC	Ketol-acid reductoisomerase	-0.734738	12.9142	-4.08467	0.00024825	0.0272623	0.121354
RpoE2-CL150	c15965822_at	SMc04348		Transcription regulator, TetR family	-0.98277	9.94541	-4.49905	7.36804e-05	0.00113818	0.363356
CL101-CL150	c15967038_at	SMc04381	opgC	Putative protein involved in succinyl modification of osmoregulated periplasmic glucans	2.23665	7.52877	16.3647	7.48757e-18	3.01499e-15	30.6375
Rm1021-CL150	c15967038_at	SMc04381	opgC	Putative protein involved in succinyl modification of osmoregulated periplasmic glucans	2.35563	7.52877	17.2352	1.50965e-18	4.67605e-16	32.2629
CL101-CL150	c15967038i15967039f1_x_at	SMc04381iSMc04382f1		Intergenic spacer	2.31847	9.1418	16.5174	5.62708e-18	2.34397e-15	30.9171
Rm1021-CL150	c15967038i15967039f1_x_at	SMc04381iSMc04382f1		Intergenic spacer	2.13681	9.1418	15.2232	6.77825e-17	1.81958e-14	28.4683
Rm1021-CL150	c15967054i15967055f1_x_at	SMc04396iSMc04397f1		Intergenic spacer	-0.786952	8.13064	-3.76531	0.000619985	0.0291417	-1.37391
RpoE2-CL150	n15965435_at	SMc04437		Hypothetical protein	0.676172	6.01979	10.5271	2.52183e-12	1.19936e-10	17.6393
Rm1021-CL150	c15963796i15963797f2_x_at	SMc04446iSMc02560f2		Intergenic spacer	-0.711666	10.4653	-5.47293	3.96966e-06	0.000386721	3.58628
CL101-CL150	c15965958i15965959f1_x_at	SMc04455iSMc01573f1		Intergenic spacer	-0.621496	9.08379	-4.1591	0.000199989	0.0211919	-0.0419477
RpoE2-CL150	15966380i15966381f1_x_at	SMc04458iSMc00744f1		Intergenic spacer	-0.603285	10.6663	-4.55021	6.33151e-05	0.00100374	0.512564
RpoE2-CL150	n15965467_at	SMc04866		Hypothetical protein	1.01456	7.12835	9.92318	1.18587e-11	5.13452e-10	16.0705
