# Supplementary material for: Most Sinorhizobium meliloti Extracytoplasmic Function Sigma Factors Control Accessory Functions
Source: mSphere. 2018 Oct 10;3(5):e00454-18. doi: 10.1128/mSphereDirect.00454-18 (PMC6180224; doi:10.1128/mSphereDirect.00454-18)
Supplement: DATA SET S2 [file sph005182653sd2.xlsx]

## Sheet: Data Set S2
Data Set S2. ECF sigma factor target genes with putative TSS but no predicted promoter motifs.
ECF sigma factor increasing expression	Gene ID	Gene Name	Description	Log FC	Downstream genes in operon (predictions from Schlüter 2013, BMC Genomics 14:156)	TSS sequence TSS are in bold underline. TSS identified in Schlüter 2013 are in black, TSS identified by 5'-RACE mapping in blue, and TSS identified by both methods in red.	TSS identifier from Schlüter 2013
RpoE4, E6	SMa0142		Serine protease	0.7 E4; 4.7 E6	-	TTCTGACACAATCTACAGGTAGCGGTCTCATCGTCCAATGAATGCGCTATCCTCCTAGGA	SMa_TSS0225
RpoE4, E6	SMa0142		Serine protease	0.7 E4; 4.7 E6	-	GGCTAGAAGAGGGAATAGACCGACGACTCAGCCGTTCTGACACAATCTACAGGTAGCGGT	SMa_TSS0226
RpoE6	SMa0148		Conserved hypothetical protein	6.5 E6	-	CAGCTCACGCAAGGGGCCGGCCGACTGCCGCCGCCGCTCGTTCACGTCCTCGATCGTGCT	SMa_TSS0238
RpoE6	SMa0148		Conserved hypothetical protein	6.5 E6	-	CGTTTCGGCACTTTCTTCCTTGATGAAGGCAACGCTCATCGGCGAACTCCGTTTAGACGT	SMa_TSS0234
RpoE2, E6	SMa0187		Short chain dehydrogenase	3.3 E2; 2.5 E6	-	GTTGCAACGGTGACGCTCCTTCTTCTCGCGATCGTCGCCCGGCGGGTATATGCCACCGCA	SMa_TSS0304
RpoE7, E9	SMb20029	ecfR9	Carboxymuconolactone decarboxylase	0.8 E7; 1.9 E9	rpoE9 (SMb20030)	CGACAAAAAAATTCGCATCCATGTCACACCGGCGGCCGCTGTCTCGTCATGGTGTCGGAA	SMb_TSS0067
RpoE2, E6	SMb20065		Hypothetical protein	3.3 E2; 0.7 E6	-	CATCAGATCCAAATTCGACCTCAAAAGGAACTCCGGGCCCCCGGCCGCCGTTTCCGGGTT	SMb_TSS0158
RpoE2, E6	SMb20074		Hypothetical protein	4.6 E2; 0.9 E6	SMb20075	CATGGCGGCCTTGAGAAGGCCGCCGATGGAACTTCGCCTACGGCTTCACGTTGCCCTCCT	SMb_TSS0180
RpoE2, E5	SMb20091		Ferritin-like metal-binding protein	1.4 E2; 0.8 E5	-	CCTTCCGACGATTGTCGAGACCGAACCGCGAAACCTGCGGTTTTCCGGTCTCCAATCACC	SMb_TSS0208
RpoE10	SMb20475		Conserved hypothetical protein	1.3 E10	SMb20474	CGAGGGCTATTTATAACGATAAATATTCGCCTTGCAATGATTTATCATGATTGAATTACA	SMb_TSS0872
RpoE10	SMb20475		Conserved hypothetical protein	1.3 E10	SMb20474	AGGGCTATTTATAACGATAAATATTCGCCTTGCAATGATTTATCATGATTGAATTACAGA	SMb_TSS0872
RpoE2, E6	SMb20522		PRC-barrel-domain protein	3.1 E2; 1.9 E6	-	CCACGGCAAAAGTAGTCGAAGGTTTGAGGTTATTTACGCCTTTGCAGGAGATTACCCCTG	SMb_TSS0982
RpoE2, E6	SMb20522		PRC-barrel-domain protein	3.1 E2; 1.9 E6	-	GAGTGCAGCGCTCAGCCCGCGAAGATTGCTCTATCCGACCGCCTCGCCAATGATTCTGGC	SMb_TSS0983
RpoE7	SMb20531	rpoE7	RpoE7 sigma factor	6.1 E7	ecfR7 (SMb21532)	CACGCTTTCGTGAGTGCCGCCCCATTTGAATTTGCGGCGAATTTGGGAAGACTAAGAAGA	5'-RACE
RpoE2, E3, E4, E6, E7	SMb20556		Conserved hypothetical protein	1.0 E2; 1.5 E3; 1.4 E4; 1.3 E6; 1.5 E7	-	TCTTGTGGATAGAACATTTTCCGTTGTTTTCTGGCCAGCGTGAGCATACCAGATCATGTG	SMb_TSS1069
RpoE2, E3, E4, E6, E7	SMb20556		Conserved hypothetical protein	1.0 E2; 1.5 E3; 1.4 E4; 1.3 E6; 1.5 E7	-	AGAACATTTTCCGTTGTTTTCTGGCCAGCGTGAGCATACCAGATCATGTGATGGTTCCGC	SMb_TSS1070
RpoE2	SMb20590	acyP	Acylphosphatase (located near rpoE8)	0.9 E2	-	GCATCGGCAGCGTCACGAAGACGCTTGCCTTAGCCGCCATATGCGCCAGATTCGAAAGGG	5'-RACE
RpoE8	SMb20592	rpoE8	RpoE8 sigma factor	7 E8	SMb20593, 20594	CGGCGGCGATCCCGAATTCCGTTATCCTTACAAGACAACACCGCGGTAAGATCCGAAACT	5'-RACE
RpoE2, E6	SMb20933	exsG	Sensor histidine kinase	3.6 E2; 1.2 E6	exsF	AACCCCCAAGAGTTTGGGGGACGGACGGGGAACAAAGCAGCGGTCACTGCGTTTTTTGAA	SMb_TSS2483
RpoE2, E6	SMb21481		Conserved hypothetical protein	3.0 E2; 0.7 E6	SMb21480	CCCGCATGTCCACGCAAGAGAAGGGAGCGTATCGTGCGCGTTCGACTGAAACAGAAGCGT	SMb_TSS3077
RpoE2, E6	SMb21481		Conserved hypothetical protein	3.0 E2; 0.7 E6	SMb21480	CCAGCCCGATTTTGCCTATGCCATCGTCAACGATAAGCGCGTTGTCGTAAATCCGAAGAC	SMb_TSS3078
RpoE2	SMb21687		Hypothetical protein	4.1 E2	-	TACGATCAAGAGCCGGCTCAGCCGGGCACGCGACGAACTGACGGCGCAAATGCACGGAAA	5'-RACE
RpoE2	SMb21687		Hypothetical protein	4.1 E2	-	CGAGTCTCAAGTCCTGGCTGTTCACGATCATGCGCAATGCGTTTCGCACGCAGTACAAGA	5'-RACE
RpoE2	SMb21687		Hypothetical protein	4.1 E2	-	CCTCGTGCTCGTTGCCGGGTTCGGAATGAGCTATAAGGAAGCCGCTGACATATGCGACTG	SMb_TSS3085
None identified	SMb23398		RsiA-like protein	n/a	-	CCTTTCACGCCCGCCGTTTTGATGATTTACAGCGCTAAGCGGGAACAATATTCTGTAGCA	5'-RACE
RpoE2, E6	SMc00591		Hypothetical protein	0.7 E2; 0.8 E6	-	CTTCTGACCCTTTGATCGGACCGGGCGCCATCGGCGAGGCCACCGCGTCCGGAATGGTGC	SMc_TSS03464
RpoE6	SMc00768	aceA	Isocitrate lyase	1.7 E6	SMc00767	CAGCGCAATGTAAAAACTGTCACATGATCTTTCGGCCTAGAGAAGCCGTAAGACGAAAGC	SMc_TSS01984
RpoE6	SMc00768	aceA	Isocitrate lyase	1.7 E6	SMc00767	GCCGGCTTGAAACGGGAATTCGATAGCGGGATTCTGCAGCGCAATGTAAAAACTGTCACA	SMc_TSS01985
RpoE2, E6	SMc00792		Hypothetical protein	5.0 E2; 0.7 E6	-	TATCTCGTCGAAGTCATCGTGACGGCAGCTCTCTAAGCCGTTTCACGCAAGCAGATATAC	SMc_TSS02105
RpoE2, E6	SMc00792		Hypothetical protein	5.0 E2; 0.7 E6	-	TGGGCCGGCGGCGTTTTGCTGCCGTCCTTACACGCGTGTCGCGCAGGAACGATTTCCGCA	SMc_TSS02106
RpoE2, E6	SMc00792		Hypothetical protein	5.0 E2; 0.7 E6	-	TGCTGCCGTCCTTACACGCGTGTCGCGCAGGAACGATTTCCGCAGTTGCGGCGTTTATCG	SMc_TSS02107
RpoE2, E6	SMc00800		Hypothetical protein	4.0 E2; 0.9 E6	-	GGACGCGCGGCACGGTCCCGCACACAACGGAACCTTGCAGGTTTTCGGACGTTAATCGTT	SMc_TSS02134
RpoE1, E3	SMc01022		Cytochrome B-like protein	1.6 E1; 1.9 E3	SMc01021	CGAATAAAAACGAGGCCGCGGGCGTCTAATCGGAGACGCTCTACCATCACGTAGACGTAC	SMc_TSS04491
RpoE1, E3	SMc01022		Cytochrome B-like protein	1.6 E1; 1.9 E3	SMc01021	AATCGACCGGGCGAAAGCGAATAAAAACGAGGCCGCGGGCGTCTAATCGGAGACGCTCTA	SMc_TSS04492
RpoE10	SMc01149		Conserved hypothetical protein	1.6 E10	SMc01148	GGAAGAAGAAAAGCGATAAATTTTTTCTGGCCCCTGTCGGCAGGCGGCATCCTCCTTCGTC	SMc_TSS00874
RpoE2, E6	SMc01509		Hypothetical protein	4.5 E2; 2.9 E6	SMc01508	CTATCGGGCGCACAAAAGAGCCGGGGAGTGTGCCTTCGCCGGCCAATTCGCATGAACCGA	5'-RACE
RpoE6	SMc01609	ribH2	6,7-dimethyl-8-ribityllumazine synthase	0.6 E6	-	GCGAATAGAGCGGCCGGAATGAATTGTTCAGGGGCGTGAAATCCTTGGAAAATTCTGTCG	SMc_TSS07115
RpoE6	SMc01609	ribH2	6,7-dimethyl-8-ribityllumazine synthase	0.6 E6	-	TTCGCTTTCACGTCGCAGCACAGATTTGACGGCGGCGAAACAGCCGCTATAGTCGCAAGC	SMc_TSS07116
RpoE6	SMc02122	fpr	Ferredoxin--NADP reductase	1 E6	-	CTTCGCCGTAACCAACGCCACGGCGATCAAACGGCTTTCGGAGGGCCGGCTGCCAGGCAT	SMc_TSS04615
RpoE6	SMc02122	fpr	Ferredoxin--NADP reductase	1 E6	-	GACGGCAAAGCCGTCCGCCAACATCAATTCCTACAGCTGGCGCCGCGTCTCTTGAAAGGT	SMc_TSS04616
RpoE6	SMc02122	fpr	Ferredoxin--NADP reductase	1 E6	-	CGCCAACATCAATTCCTACAGCTGGCGCCGCGTCTCTTGAAAGGTGCAGGCCGCGACAGT	SMc_TSS04617
RpoE6	SMc02122	fpr	Ferredoxin--NADP reductase	1 E6	-	GGTGCAGGCCGCGACAGTGTGAAGCAAGCCGAAATCCTCGAAAGCGACTATATTTGGAAG	SMc_TSS04618
RpoE6	SMc02122	fpr	Ferredoxin--NADP reductase	1 E6	-	ACAGTGTGAAGCAAGCCGAAATCCTCGAAAGCGACTATATTTGGAAGGGATTTCCTTTCA	SMc_TSS04619
RpoE6	SMc02122	fpr	Ferredoxin--NADP reductase	1 E6	-	ATCCTCGAAAGCGACTATATTTGGAAGGGATTTCCTTTCAATTCGGCATGGGTTGGAATA	SMc_TSS04620
RpoE6	SMc02122	fpr	Ferredoxin--NADP reductase	1 E6	-	GAAAGCGACTATATTTGGAAGGGATTTCCTTTCAATTCGGCATGGGTTGGAATATCCGCT	SMc_TSS04621
RpoE6	SMc02122	fpr	Ferredoxin--NADP reductase	1 E6	-	CGACTATATTTGGAAGGGATTTCCTTTCAATTCGGCATGGGTTGGAATATCCGCTTGTAG	SMc_TSS04622
RpoE6	SMc02122	fpr	Ferredoxin--NADP reductase	1 E6	-	GACTATATTTGGAAGGGATTTCCTTTCAATTCGGCATGGGTTGGAATATCCGCTTGTAGT	SMc_TSS04623
RpoE6	SMc02122	fpr	Ferredoxin--NADP reductase	1 E6	-	TGGAAGGGATTTCCTTTCAATTCGGCATGGGTTGGAATATCCGCTTGTAGTTGATAAACA	SMc_TSS04624
RpoE6	SMc02122	fpr	Ferredoxin--NADP reductase	1 E6	-	GATTTCCTTTCAATTCGGCATGGGTTGGAATATCCGCTTGTAGTTGATAAACAGCGTCA	SMc_TSS04625
RpoE6	SMc02122	fpr	Ferredoxin--NADP reductase	1 E6	-	TATATTTGGAAGGGATTTCCTTTCAATTCGGCATGGGTTGGAATATCCGCTTGTAGTTGA	SMc_TSS04626
RpoE6	SMc02122	fpr	Ferredoxin--NADP reductase	1 E6	-	CTTTCAATTCGGCATGGGTTGGAATATCCGCTTGTAGTTGATAAACAGCGTCACCATTTA	SMc_TSS04627
RpoE6	SMc02122	fpr	Ferredoxin--NADP reductase	1 E6	-	TTCGGCATGGGTTGGAATATCCGCTTGTAGTTGATAAACAGCGTCACCATTTACAGGACT	SMc_TSS04628
None identified	SMc02714	ecfR3	EcfR3 anti-sigma (located near rpoE3)	n/a	-	CACAGCTATCGGGAAACGGCGGAGATCCTCGGCATCCCGGTCGGTACGGTCATGAGCAGA	5'-RACE
RpoE4	SMc03196	modA	Molybdate-binding periplasmic ABC transporter	1 E4	modB, modC	TTTGATTACGGCGCAACGGCCGCATTGTATTTCTACGAATATAGCGGTAACCAAAATACC	SMc_TSS08993
RpoE2, E6	SMc03873	rpoH2	RpoH2 sigma factor	4.0 E2; 1.2 E6	-	CCACAATCAAAAATCGCGACCGCCCGCGGAACTTTTCGCGCCCGCGCACGTTTAACACTC	5'-RACE; SMc_TSS10170
RpoE6	SMc03936		Conserved hypothetical protein, DUF992 family	2.6 E2; 0.9 E6	-	GTAGCGGTTTTCCGTCCGGAAGCGCGCAGTTTCAAAGGGGTTCGAGCGTTTCACAGTTTG	5'-RACE
RpoE4	SMc04046		Conserved hypothetical protein	2.2 E4	-	AAGTGTGTGCGGTTTTCCGCCCGCATCCCGCTCTTACTTATTAGAATGGATCACCTTCAT	5'-RACE
RpoE4	SMc04046		Conserved hypothetical protein	2.2 E4	-	TTCATGATTTACGTTGACCGACCTAAATCATGAAGGTGATCCAGATCTCGAAAATCTAGA	SMc_TSS08733
RpoE4	SMc04046		Conserved hypothetical protein	2.2 E4	-	TCACCTTCATGATTTACGTTGACCGACCTAAATCATGAAGGTGATCCAGATCTCGAAAAT	SMc_TSS08734
RpoE4	SMc04046		Conserved hypothetical protein	2.2 E4	-	TGAGGAAAAGTGTGTGCGGTTTTCCGCCCGCATCCCGCTCTTACTTATTAGAATGGATCA	SMc_TSS08736
RpoE1, E4, E6, FecI	SMc04049		Sulfite oxidase	0.8 E1; 4.4 E4; 2.7 E6; 1.1 FecI	SMc04048, 4047	CGAGGGAATTTTCCGGGGCGTCAGTCGTCTCTTCCAGTCATTTCGAGGGCGATCGGATCG	SMc_TSS08741
None identified	SMc04204		FecR anti-sigma	n/a	SMc04205	CGGATCGCATGAGACGGGCATTCGAACTGTACCGCTTCGAGGGGTCGACTTTGAAGGACA	5'-RACE
None identified	SMc04205		Iron/heme transport protein (located near fecI)	n/a	-	TTTCAAGTTTTTTCCATGACCCCGTGAAAAAACCGATCTGCCGCTTTGTCTATTTGGTCG	5'-RACE
