# Supplementary material for: Most Sinorhizobium meliloti Extracytoplasmic Function Sigma Factors Control Accessory Functions
Source: mSphere. 2018 Oct 10;3(5):e00454-18. doi: 10.1128/mSphereDirect.00454-18 (PMC6180224; doi:10.1128/mSphereDirect.00454-18)
Supplement: DATA SET S3 [file sph005182653sd3.xlsx]

## Sheet: all ECF del. vs CL150
Data Set S3. Affymetrix GeneChip expression changes for bacteria in nodules elicited by the all ECF deletion strain vs wild type CL150
Affymetrix Probe Set ID	Locus Tag	Gene	Description	logFC	AveExpr	t	adj.P.Val	B
n14523099_at	SMa0082		ABC transporter	-0.166486	4.45754	-2.23105	0.0373773	-3.81582
n14523119_at	SMa0116		DnaJ/CbpA-type protein	-0.175908	4.04189	-2.33738	0.0300121	-3.62927
c14523131_at	SMa0134		conserved hypothetical protein	-0.448549	7.19463	-4.59298	0.000179274	0.898452
c14523134i14523135f2_x_at	SMa0139iSMa0142f2		Intergenic spacer	0.282753	4.36154	3.37929	0.00300391	-1.61408
c14523160_at	SMa0181	cspA7	CspA7 cold shock protein	0.446906	6.6058	2.86235	0.00967704	-2.64813
14523217i14523218f1_x_at	SMa0278iSMa0279f1		Intergenic spacer	-0.175524	4.41282	-2.59859	0.0172445	-3.1523
n14523312_at	SMa0450		hypothetical protein	-0.191019	4.04574	-2.53274	0.0198663	-3.27484
c14523338_at	SMa0493		ABC transporter	0.15279	5.2284	2.10902	0.0478466	-4.02372
14523363i14523364f1_x_at	SMa0538iSMa0541f1		Intergenic spacer	-0.171921	5.31997	-2.38814	0.026992	-3.53859
c14523363i14523364f2_x_at	SMa0538iSMa0541f2		Intergenic spacer	-0.405209	6.03419	-4.56705	0.000190375	0.845018
n14523364_at	SMa0541		Hypothetical protein	-0.234503	3.88583	-2.41368	0.0255811	-3.49257
14523384i14523385f1_x_at	SMa0576iSMa0579f1		Intergenic spacer	0.252818	7.01614	2.10598	0.0481377	-4.0288
14523418i14523419f1_x_at	SMa0633iSMa0636f1		Intergenic spacer	-0.234553	5.06013	-4.04212	0.000645653	-0.243545
14523419i14523420f1_x_at	SMa0636iSMa0637f1		Intergenic spacer	0.275423	4.34612	2.5972	0.0172962	-3.1549
n14523420_at	SMa0637		hypothetical protein	-0.14822	5.46082	-2.3186	0.0312068	-3.66256
n14523421_at	SMa0638		hypothetical protein	0.194367	7.17092	2.12627	0.0462202	-3.99475
n14523423_at	SMa0640		hypothetical protein	0.143095	3.05005	2.23479	0.0370923	-3.80934
c14523429i14523430f1_x_at	SMa0653iSMa0656f1		Intergenic spacer	0.264101	5.101	2.66966	0.0147825	-3.01846
n14523439_at	SMa0667		conserved hypothetical protein	0.223223	5.81729	2.21168	0.0388856	-3.84927
c14523444i14523445f1_x_at	SMa0675iSMa0677f1		Intergenic spacer	0.24512	7.58478	2.42817	0.0248115	-3.46635
c14523451i14523452f1_x_at	SMa0684iSMa0687f1		Intergenic spacer	0.286498	5.88818	2.111	0.0476574	-4.02041
c14523453_at	SMa0689		conserved hypothetical protein	0.329063	6.01218	2.78056	0.0115953	-2.80656
n14523456_at	SMa0695	arcB	ArcB	0.294179	4.50503	2.50934	0.0208854	-3.31805
n14523459_at	SMa0699		hypothetical protein	0.181173	4.21515	2.48403	0.0220423	-3.36454
n14523477_at	SMa0728		hypothetical protein	0.164615	4.5962	2.162	0.0430114	-3.93431
14523558i14523560f1_x_at	SMa0849iSMa0850f1		Intergenic spacer	-0.219163	6.83976	-2.18119	0.0413721	-3.90158
n14523566_s_at	SMa0857	nodQ1	NodQ1 ATP-sulfurylase large subunit-APS kinase	-0.1897	6.40424	-2.44943	0.0237214	-3.42774
c14523578_at	SMa0875	nolG	NolG efflux transporter	0.257726	4.68607	4.73537	0.000128979	1.19102
c14523580i14523582f1_x_at	SMa0878iSMa0882f1		Intergenic spacer	-0.195731	4.70363	-2.26381	0.0349476	-3.75885
c14523597i14523598f1_x_at	SMa0911iSMa0914f1		Intergenic spacer	0.177747	6.83802	2.54627	0.0192988	-3.24979
n14523613_at	SMa0945		conserved hypothetical protein	0.144183	5.55089	2.32845	0.0305749	-3.64512
c14523636_at	SMa0988		hypothetical protein	0.175859	5.17111	3.11693	0.00546661	-2.14499
c14523647i14523648f1_x_at	SMa1005iSMa1007f1		Intergenic spacer, putative sRNA	-0.193647	7.31291	-2.17595	0.0418144	-3.91054
14523652i14523653f1_x_at	SMa1011iSMa1013f1		Intergenic spacer	-0.206984	3.96472	-3.00749	0.00699761	-2.36299
c14523659i14523660f1_x_at	SMa1021iSMa1024f1		Intergenic spacer	-0.189002	5.89746	-2.64453	0.0156121	-3.06595
n14523687_at	SMa1073		TRm23b IS ATP-binding protein	0.174597	3.83926	2.13648	0.0452815	-3.97753
c14523689_at	SMa1076		Putative transcription regulator	0.220017	5.06954	3.44191	0.00260092	-1.48599
n14523698_at	SMa1089		hypothetical protein	0.222696	7.12285	2.93553	0.00822191	-2.50498
14523699i14523700f1_x_at	SMa1091iSMa1092f1		Intergenic spacer	0.208584	6.5089	2.50247	0.0211937	-3.33069
n14523707_at	SMa1100		Conserved hypothetical protein	0.290621	6.37508	2.66553	0.0149158	-3.02627
n14523715_at	SMa1118	hspC2	HspC2 heat shock protein	0.390704	8.82637	2.50926	0.0208891	-3.3182
c14523719_at	SMa1126		Putative protease	0.372211	7.13567	2.91638	0.00858099	-2.54256
n14523729_at	SMa1142		FixL-related histidine kinase	0.180123	4.87191	2.49676	0.021453	-3.34118
n14523732_at	SMa1149		Conserved hypothetical protein	0.364287	7.7575	2.52844	0.0200502	-3.2828
c14523733_at	SMa1151		Conserved hypothetical protein	0.149342	3.95157	2.13631	0.0452972	-3.97782
n14523749_at	SMa1170		cyto	0.28669	5.42474	2.2433	0.0364515	-3.79458
n14523760_at	SMa1186	nosL	NosL copper chaperone	-0.172508	4.75174	-2.43276	0.0245724	-3.45803
c14523770_at	SMa1201		hypothetical protein	0.167777	6.67896	2.19702	0.0400635	-3.87448
c14523771_at	SMa1207		Transcriptional regulator, CAP/Crp family	0.333552	6.86226	2.12744	0.0461123	-3.99279
c14523790_at	SMa1239	napD	NapD component of periplasmic nitrate reductase	-0.183099	5.36592	-2.77254	0.0118019	-2.82201
c14523812_at	SMa1276	norC	NorC nitric oxide reductase	0.20826	4.07906	2.52599	0.0201554	-3.28733
14523813i14523814f1_x_at	SMa1279iSMa1283f1		Intergenic spacer	0.173378	5.77917	2.10866	0.0478809	-4.02432
n14523814_at	SMa1283	nnrU	NnrU-like transmembrane protein	0.228142	6.9716	2.82125	0.0105996	-2.72797
14523814i14523815f1_x_at	SMa1283iSMa1285f1		Intergenic spacer	0.321692	5.03434	2.11003	0.0477497	-4.02203
14523863i14523864f1_x_at	SMa1356iSMa1358f1		Intergenic spacer	0.242062	6.73752	2.82596	0.0104897	-2.71884
14523864i14523865f1_x_at	SMa1358iSMa1361f1		Intergenic spacer	0.158506	5.25057	2.3685	0.0281254	-3.5738
c14523895i14523896f1_x_at	SMa1410iSMa1413f1		Intergenic spacer	0.256291	4.47897	3.32112	0.0034329	-1.73268
c14523917_at	SMa1450		Thiolase	-0.178999	5.83447	-2.29144	0.0330126	-3.71045
c14523992i14523994f1_x_at	SMa1582iSMa1583f1		Intergenic spacer	0.149485	3.422	2.16288	0.0429346	-3.9328
c14523994_at	SMa1583	cyaF5	CyaF5 adenylate cyclase	0.160292	5.22281	2.14912	0.0441443	-3.95617
14523997i14523998f3_x_at	SMa1587iSMa1589f3		Intergenic spacer	0.284216	6.25439	2.39384	0.0266707	-3.52833
14524164i14524166f1_x_at	SMa1848iSMa1850f1		Intergenic spacer	0.151228	4.80595	2.32843	0.0305762	-3.64516
14524286i14524287f1_x_at	SMa2065iSMa2067f1		Intergenic spacer	-0.164188	4.22064	-2.10292	0.0484336	-4.03393
c14524290_at	SMa2071		Hypothetical protein	-0.318342	5.00684	-3.77766	0.00119523	-0.79313
c14524307_at	SMa2103		oxidoreductase	-0.2139	4.35272	-2.92324	0.00845057	-2.5291
c14524324_at	SMa2133		hypothetical protein	0.14188	4.6664	2.09912	0.0488028	-4.04028
n14524365_at	SMa2225		oxidoreductase	0.20735	6.60862	2.13806	0.0451378	-3.97486
14524367i14524368f1_x_at	SMa2229iSMa2231f1		Intergenic spacer	0.15651	4.54617	2.28714	0.0333074	-3.71802
c14524377i14524378f2_x_at	SMa2247iSMa2249f2		Intergenic spacer	0.207572	4.74295	2.4541	0.0234878	-3.41923
14524447i14524448f4_x_at	SMa2355iSMa2357f4		Intergenic spacer	-0.194453	5.71207	-2.20291	0.0395863	-3.86436
n15139937_at	SMb20065		Hypothetical protein	-0.315944	6.32804	-3.56246	0.00196906	-1.23823
c15139945_at	SMb20073		short chain alcohol dehydrogenase/reductase involved in D-fucose	-0.246861	5.02912	-2.70997	0.0135382	-2.94185
n15139947_at	SMb20075		Hypothetical protein	-0.218634	3.42581	-2.72381	0.0131343	-2.91544
c15139953_at	SMb20081		Conserved hypothetical protein	-0.240524	5.14183	-2.52854	0.0200459	-3.28262
c15139954_at	SMb20082		Hypothetical protein	-0.224919	4.84309	-2.23227	0.0372838	-3.8137
n15139955_at	SMb20083		Hypothetical protein	-0.873987	4.96326	-5.59918	1.81079e-05	2.92178
n15139959_at	SMb20087		Conserved hypothetical protein	-0.187639	5.87601	-2.48725	0.0218921	-3.35865
c15139961_at	SMb20089		Hypothetical protein	-0.19486	4.55248	-2.44965	0.0237105	-3.42735
c15139962_at	SMb20090		Hypothetical protein	-0.275494	4.93708	-2.14303	0.0446885	-3.96646
n15139963_at	SMb20091		Conserved hypothetical protein	-0.411949	4.81154	-4.1154	0.000544282	-0.0911282
c15139985_at	SMb20113		D-isomer specific 2-hydroxyacid dehydrogenase	-0.200836	4.86187	-2.82536	0.0105038	-2.72001
n15140038_at	SMb20166		Conserved hypothetical protein	0.14869	5.06288	2.55467	0.0189544	-3.23421
c15140061_at	SMb20196	cbbX	ATPase of the AAA+ class	-0.141238	4.26726	-2.2196	0.0382618	-3.8356
c15140088_at	SMb20225	smC22-1	probable osmotically inducible sensory protein	-0.162909	3.58254	-2.27383	0.0342346	-3.74135
n15140090_at	SMb20227	ndiA-1	Putative nutrient deprivation-induced protein	-0.408828	5.25294	-4.23078	0.000415975	0.14871
n15140099_at	SMb20236		Hypothetical protein	-0.260897	5.48042	-2.85657	0.00980211	-2.6594
15140099i15140100f1_x_at	SMb20236iSMb20238f1		Intergenic spacer	-0.353119	5.02747	-2.27364	0.0342477	-3.74167
c15140100_at	SMb20238		Putative methyltransferase	-0.16587	4.39642	-2.72598	0.013072	-2.91129
n15140111_at	SMb20249		Putative myo-inositol-1-phosphate synthase	-0.255847	4.4813	-2.78649	0.0114448	-2.79514
c15140136_at	SMb20274		Hypothetical protein	-0.326394	5.47105	-2.14516	0.0444977	-3.96287
c15140136i15140137f1_x_at	SMb20274iSMb20275f1		Intergenic spacer	-0.484305	5.79103	-4.69489	0.00014162	1.10799
n15140199_at	SMb20340		Hypothetical protein	-0.206817	5.61591	-2.20474	0.039439	-3.86121
15140199i15140200f1_x_at	SMb20340iSMb20341f1		Intergenic spacer	-0.401126	6.69999	-3.24791	0.00405861	-1.88126
n15140200_at	SMb20341		Hypothetical protein	-0.428025	6.3531	-3.79963	0.0011357	-0.747544
c15140200i15140201f1_x_at	SMb20341iSMb20342f1		Intergenic spacer	-0.50991	7.93192	-3.25696	0.00397561	-1.86293
15140208i15140209f1_x_at	SMb20349iSMb20350f1		Intergenic spacer	0.281773	5.50368	2.18106	0.0413833	-3.90181
c15140255_at	SMb20396		Probable oxidoreductase	-0.199815	4.87643	-2.37459	0.0277691	-3.56289
n15140306_at	SMb20451		Conserved hypothetical protein	0.201571	4.88696	2.97912	0.0074576	-2.41909
n15140309_at	SMb20454		Conserved hypothetical protein	-0.652073	6.46702	-4.60962	0.000172499	0.932711
c15140320i15140321f1_x_at	SMb20465iSMb20466f1		Intergenic spacer	0.157847	3.85996	2.12739	0.0461165	-3.99286
n15140336_at	SMb20481	asnO	Asparagine synthase	-0.241716	4.79469	-3.186	0.00467347	-2.00627
c15140362_at	SMb20507		Probable sugar ABC transporter	-0.162045	6.12442	-2.25885	0.0353064	-3.76752
c15140368_at	SMb20514		Protein-glutamate methylesterase	-0.250238	6.87012	-2.46348	0.0230257	-3.40213
15140373i15140374f4_x_at	SMb20519iSMb20520f4		Intergenic spacer	0.386394	7.10224	2.38146	0.0273725	-3.55058
n15140383_at	SMb20531	rpoE7	RNA polymerase sigma factor	-0.185315	5.87697	-2.46822	0.0227955	-3.39348
n15140391_at	SMb20539	cyaF6	Probable adenylate cyclase	0.285056	6.52601	2.64175	0.0157066	-3.0712
15140391i15140392f2_x_at	SMb20539iSMb20540f2	SMb_ORF_4	conserved hypothetical protein [Sinorhizobium meliloti SM11]	0.386773	5.4537	4.51604	0.000214281	0.739766
15140391i15140392f3_x_at	SMb20539iSMb20540f3		Intergenic spacer	0.338487	5.86302	2.25676	0.0354584	-3.77116
15140392i15140393f2_x_at	SMb20540iSMb20541f2		Intergenic spacer	0.287408	4.27695	2.63574	0.0159127	-3.08253
c15140413i15140414f1_x_at	SMb20549iSMb20550f1		Intergenic spacer	-0.707699	5.86126	-3.48456	0.00235732	-1.39849
c15140414_at	SMb20550		Conserved hypothetical protein	-0.716267	5.24199	-4.82258	0.00010549	1.36939
15140422i15140423f2_x_at	SMb20558iSMb20559f2		Intergenic spacer	0.237995	4.36981	2.29085	0.0330532	-3.7115
n15141392_at	SMb20592	rpoE8	RNA polymerase sigma factor	-1.50664	5.26974	-11.3256	4.09713e-10	11.4707
n15141393_at	SMb20593		Hypothetical protein	-0.820924	4.6534	-7.71699	2.12778e-07	6.69606
n15141394_at	SMb20594	amcY	Putative amicyanin precursor protein	1.36671	6.74018	8.40494	5.70966e-08	7.76061
c15141242i15141243f2_x_at	SMb20647iSMb20648f2		Intergenic spacer, putative sRNA	0.22733	4.25815	2.84587	0.0100373	-2.6802
n15141249_at	SMb20655		Conserved hypothetical protein	-0.210637	5.59743	-3.01433	0.00689084	-2.34943
n15141299_at	SMb20704	glgA2	Putative glycogen synthase	-0.245099	5.84315	-2.89435	0.00901268	-2.5857
n15141321_at	SMb20726		Conserved hypothetical membrane protein	0.158677	4.92186	2.74879	0.0124343	-2.86762
n15141025_at	SMb20846	xdhB2	Probable xanthine dehydrogenase	-0.141856	4.82641	-2.20362	0.039529	-3.86314
n15141030_at	SMb20850	lldD1	Putative L-lactate dehydrogenase (cyto	-0.146618	4.77343	-2.14423	0.0445809	-3.96444
15141049i15141050f1_x_at	SMb20868iSMb20869f1		Intergenic spacer	-0.286263	6.4457	-2.67763	0.0145282	-3.00335
c15141070_at	SMb20889		Hypothetical glycine-rich protein	-0.19081	4.56985	-2.80655	0.0109496	-2.75642
n15141089_at	SMb20906		Hypothetical protein	0.190025	5.32314	2.10096	0.0486234	-4.0372
15141102i15141103f3_x_at	SMb20916iSMb20918f3		Intergenic spacer	-1.64223	6.90042	-8.27111	7.3388e-08	7.55967
c15141007_at	SMb20994		Conserved hypothetical protein	0.226772	7.01633	2.31181	0.0316495	-3.67456
n15140525_at	SMb21061		Putative NDP-hexose 3-C-methyltransferase	0.209878	3.95272	2.47868	0.0222943	-3.37434
n15140604_at	SMb21140		Transcriptional regulator	0.173875	4.27229	2.12391	0.0464394	-3.99871
15140732i15140733f1_x_at	SMb21180iSMb21181f1		Intergenic spacer	-0.196742	3.76653	-3.20559	0.00446968	-1.96677
c15140761_at	SMb21209		Putative two-component sensor histidine kinase	0.143623	4.16156	2.2548	0.0356015	-3.77457
c15140631i15140632f1_x_at	SMb21242iSMb21243f1		Intergenic spacer	0.207429	4.05421	2.08918	0.0497795	-4.05685
n15140792_at	SMb21330		CsbD-like protein	-0.82255	4.75562	-3.67013	0.00153434	-1.0159
n15140793_at	SMb21331		Hypothetical protein	-0.179227	5.9723	-2.36203	0.0285084	-3.58536
n15140819_at	SMb21357		Hypothetical membrane protein	-0.460828	5.67679	-4.58015	0.000184686	0.872002
n15141122_at	SMb21408		Truncated putative transcriptional regulator	-0.186247	4.80534	-2.67352	0.0146586	-3.01113
c15141158_at	SMb21442		Hypothetical protein	-0.300971	5.83048	-3.51148	0.00221529	-1.34316
c15141159_at	SMb21443		Hypothetical protein	-0.269584	5.15498	-2.85619	0.00981023	-2.66013
n15141160_at	SMb21444		Hypothetical protein	-0.247243	4.28103	-3.28334	0.00374295	-1.80943
c15141166i15141167f1_x_at	SMb21450iSMb21452f1		Intergenic spacer, putative sRNA	-0.324704	5.98008	-2.96796	0.00764658	-2.44113
n15141183_at	SMb21470		Hypothetical protein	-0.180838	4.40607	-2.99921	0.00712894	-2.37938
n15141186_at	SMb21473		Conserved hypothetical protein	-0.442872	5.66928	-5.32469	3.35388e-05	2.38143
c15141191i15141192f1_x_at	SMb21478iSMb21479f1		Intergenic spacer	1.45715	5.30936	27.684	2.476e-17	19.6748
c15141193_at	SMb21480		Conserved hypothetical protein	0.372295	5.46235	5.78796	1.19078e-05	3.28737
c15141194_at	SMb21481		Conserved hypothetical protein	0.282887	5.18686	4.45753	0.00024546	0.618833
c15141194i15141195f1_x_at	SMb21481iSMb21482f1		Intergenic spacer	0.774357	6.65212	4.52401	0.000210359	0.756207
c15141195_at	SMb21482		Hypothetical protein	0.683396	6.95682	6.32817	3.67387e-06	4.30372
n15141198_at	SMb21484	rpoE5	Putative RNA polymerase sigma-E factor (sigma-24) protein	-0.604179	5.72103	-4.63074	0.000164267	0.976177
c15141233i15141234f1_x_at	SMb21516iSMb21517f1		Intergenic spacer	0.216337	5.50012	2.11917	0.0468829	-4.00668
n15140858_at	SMb21532	pta	Putative phosphate acetyltransferase	0.188541	4.16341	2.65034	0.0154165	-3.05499
15140902i15140903f2_x_at	SMb21576iSMb21577f2		Intergenic spacer	-0.365262	6.13385	-2.92358	0.00844425	-2.52844
n15140909_at	SMb21583		Hypothetical protein	-0.187833	3.6371	-2.30975	0.031785	-3.6782
n15140912_at	SMb21586	gshB2	Putative glutathione synthetase	-0.178318	5.08341	-2.7275	0.0130285	-2.90838
15141455i15141456f1_x_at	SMb21648iSMb21649f1		Intergenic spacer	0.272895	4.34237	2.36386	0.0283995	-3.58209
15140504i15140505f7_x_at	SMb21662iSMb21696f7		Intergenic spacer	-0.182337	4.39347	-2.61369	0.0166908	-3.12399
15140504i15140505f8_x_at	SMb21662iSMb21696f8		Intergenic spacer	-0.171109	4.16347	-2.20619	0.0393227	-3.85872
n15140961_at	SMb21673		Hypothetical protein	-0.271324	7.4683	-3.17135	0.00483173	-2.03576
c15141197_at	SMb21686		Hypothetical protein	1.41407	5.48154	14.6058	4.4222e-12	14.3985
n15141199_at	SMb21687		Hypothetical protein	-0.394369	5.0694	-5.1187	5.35268e-05	1.96962
c15140502_at	SMb21695		Hypothetical protein	0.361156	5.81946	2.14332	0.0446629	-3.96598
c15140503i15140504f1_x_at	SMb21698iSMb21662f1		Intergenic spacer	0.197839	5.24312	2.21651	0.0385043	-3.84094
n15964698_at	SMc00030		Hypothetical/unknown signal peptide protein	-0.235261	5.26242	-2.69414	0.0140146	-2.972
n15964760_at	SMc00063		Conserved hypothetical protein	-0.648221	5.20038	-6.07084	6.404e-06	3.82526
15964760i15964761f1_x_at	SMc00063iSMc00128f1	SMc_ncRNA_217	Intergenic spacer, putative sRNA	-0.701534	6.85936	-3.12485	0.00536944	-2.12913
15964653i15964654f1_x_at	SMc00070iSMc00007f1		Intergenic spacer	0.184982	4.41566	2.14053	0.0449145	-3.9707
15964687i15964688f1_x_at	SMc00084iSMc00026f1		Intergenic spacer	0.147014	4.97908	2.21359	0.0387344	-3.84598
c15964694i15964695f1_x_at	SMc00089iSMc00090f1		Intergenic spacer	0.193637	3.67877	2.27665	0.0340362	-3.73641
c15964714_at	SMc00098		Probable transcriptional regulator	0.190328	5.59784	2.63624	0.0158956	-3.0816
c15964732_at	SMc00109		Probable transcriptional regulator	0.365855	6.96038	2.23245	0.0372705	-3.81339
c15964734i15964735f1_x_at	SMc00110iSMc00453f1		Intergenic spacer	0.184608	7.09175	2.18241	0.0412705	-3.89951
c15965614_at	SMc00147		Conserved hypothetical protein	-0.187979	6.71311	-2.18334	0.0411923	-3.89791
n15965581_at	SMc00179		Hypothetical protein	-0.390177	6.50429	-3.88926	0.000921874	-0.561403
c15965578i15965579f1_x_at	SMc00196iSMc00181f1		Intergenic spacer	0.246633	4.87814	2.19391	0.0403176	-3.87981
n15965431_at	SMc00251		Conserved hypothetical protein	0.327291	7.00687	2.27109	0.0344284	-3.74614
n15965434_at	SMc00254		Conserved hypothetical protein	-0.300271	5.69155	-2.99271	0.0072338	-2.39225
n15965461_at	SMc00280		Conserved hypothetical protein	0.432971	5.9135	2.69086	0.0141151	-2.97823
c15964021_at	SMc00348		Conserved hypothetical protein	0.284843	5.19782	2.59803	0.0172652	-3.15335
c15964044_at	SMc00371		Conserved hypothetical protein	-0.462904	5.22451	-3.15973	0.00496097	-2.05912
n15965587_at	SMc00459		Probable muconate cycloisomerase	0.155562	3.96597	2.36343	0.0284249	-3.58285
c15964098_at	SMc00461	dut	Probable deoxyuridine 5'-triphosphate nucleotidohydrolase	-0.221092	5.30674	-3.18266	0.00470911	-2.013
n15965558_at	SMc00468		Conserved hypothetical protein	0.145031	5.48512	2.16438	0.0428046	-3.93025
c15964907_at	SMc00584		Hypothetical transmembrane protein	-0.205888	5.89071	-2.25509	0.0355796	-3.77405
n15966479_at	SMc00646	rpoH1	RNA polymerase sigma factor (Sigma-32)	0.45265	5.24889	2.86257	0.00967233	-2.64771
c15966466_at	SMc00659	trmU	Putative tRNA 5-methylaminomethyl-2-thiouridylate-methyltransferase	-0.261048	5.55386	-3.54467	0.00205176	-1.27488
c15966460_at	SMc00665		Hypothetical/unknown protein	-0.580725	4.53123	-3.39035	0.00292857	-1.59151
c15966450_at	SMc00675		Aminotransferase	-0.14039	6.11468	-2.45838	0.023276	-3.41144
c15966388_at	SMc00737		Conserved hypothetical protein	0.262908	7.15554	2.70848	0.0135822	-2.94469
n15964490_at	SMc00792		Hypothetical transmembrane protein	-0.414739	8.27915	-3.9393	0.000820444	-0.457371
c15964492i15964493f2_x_at	SMc00794iSMc00795f2		Intergenic spacer	-1.19375	6.84966	-5.33363	3.2868e-05	2.39919
c15964493_at	SMc00795		Conserved hypothetical protein	-0.888394	7.6169	-5.7221	1.37766e-05	3.1604
c15964493i15964494f1_x_at	SMc00795iSMc00796f1		Intergenic spacer	-0.90731	6.61092	-5.29077	3.6213e-05	2.31396
n15964494_at	SMc00796		Hypothetical transmembrane protein	-0.436838	7.11226	-4.54027	0.000202572	0.789772
n15964496_at	SMc00798		Conserved hypothetical protein	-0.363735	4.39484	-3.27394	0.00382432	-1.82852
c15964498_at	SMc00800		Hypothetical transmembrane protein	-1.39836	5.67155	-7.09014	7.45507e-07	5.65663
c15964503i15964504f1_x_at	SMc00805iSMc00806f1		Intergenic spacer	-0.217569	5.47496	-2.99329	0.00722424	-2.39108
n15964504_at	SMc00806		Conserved hypothetical protein	-0.17637	5.50303	-2.58378	0.0178038	-3.17998
c15964524_at	SMc00826		Conserved hypothetical protein	0.173621	5.87711	2.7454	0.0125273	-2.87413
c15964574_at	SMc00885		PRC-barrel domain-containing protein	-2.39572	7.05618	-9.17376	1.41147e-08	8.85915
n15964565_at	SMc00892	lpxK	Putative tetraacyldisaccharide 4'-kinase	-0.240336	5.45786	-2.52186	0.0203342	-3.29496
n15964555_at	SMc00902		Conserved hypothetical protein	-0.17917	5.7802	-2.64722	0.0155213	-3.06088
n15965214_at	SMc01045	ntrX	Probable nitrogen regulation protein	-0.231256	5.38365	-2.47119	0.0226522	-3.38805
n15964163_at	SMc01110	phrR	Transcription regulator	0.392634	8.59345	2.23257	0.037261	-3.81318
n15964151_at	SMc01122		Conserved hypothetical protein	0.164847	4.43216	2.89578	0.00898397	-2.58289
n15964122_at	SMc01151		Conserved hypothetical protein	-0.264723	4.81768	-3.52975	0.00212377	-1.30559
n15964113_at	SMc01159		Putative FAD-dependent pyridine nucleotide-disulphide oxidoreductase	-0.157618	5.70202	-2.22774	0.0376314	-3.82155
c15965331i15965332f1_x_at	SMc01213iSMc01212f1		Intergenic spacer	-0.145518	5.49944	-2.18625	0.0409498	-3.89293
c15965318i15965319f1_x_at	SMc01226iSMc01225f1	C15	Intergenic spacer	0.229735	8.27392	2.78334	0.0115247	-2.80122
c15965318i15965319f2_x_at	SMc01226iSMc01225f2	C16	Intergenic spacer	0.313662	9.33824	2.11877	0.0469212	-4.00736
n15965138_at	SMc01279		Conserved hypothetical protein	-0.185003	4.91803	-2.14446	0.04456	-3.96404
n15965137_at	SMc01280	degP3	Serine protease	-0.149059	6.47335	-2.30065	0.0323896	-3.69424
c15965128i15965129f1_x_at	SMc01290iSMc01289f1		Intergenic spacer	0.15527	5.33542	2.13547	0.0453738	-3.97924
15965084i15965085f2_x_at	SMc01333iSMc01332f2		Intergenic spacer	-0.169674	7.0178	-2.19335	0.0403631	-3.88076
c15965054_at	SMc01363	smf	Conserved hypothetical protein	0.145658	4.66796	2.27742	0.0339822	-3.73506
15965044i15965045f1_x_at	SMc01373iSMc01372f1		Intergenic spacer	-0.210884	4.74686	-3.31718	0.00346402	-1.74069
c15965853i15965854f1_x_at	SMc01417iSMc01418f1		Intergenic spacer	0.305768	5.58217	3.40435	0.00283581	-1.56289
n15965854_at	SMc01418		Hypothetical signal peptide protein	-0.574406	5.9106	-3.35308	0.00319025	-1.66757
n15965855_at	SMc01419	rpoE1	Probable RNA polymerase sigma factor	-0.457882	5.25475	-4.355	0.00031152	0.406515
c15965881_at	SMc01445		Conserved hypothetical protein	-0.411633	3.53759	-3.92171	0.000854765	-0.493947
c15965883_at	SMc01447		Hypothetical protein	-0.458062	4.05937	-8.1836	8.65894e-08	7.42667
c15965903_at	SMc01467		Conserved hypothetical protein	-0.993943	6.91355	-5.51563	2.18263e-05	2.75838
n15966190_at	SMc01504	rsiB1	Anti-anti-sigma factor	-0.373383	5.49907	-3.56251	0.00196882	-1.23812
c15966190i15966191f1_x_at	SMc01504iSMc01503f1		Intergenic spacer, putative sRNA	-0.658055	6.37299	-5.0991	5.5973e-05	1.93017
c15966190i15966191f2_x_at	SMc01504iSMc01503f2	SMc_ncRNA_298	Intergenic spacer, putative sRNA	-2.1464	8.6026	-11.7562	2.14091e-10	11.9203
c15966189_at	SMc01505	rsiA1	Anti-sigma factor	-1.81163	5.49516	-7.17274	6.30067e-07	5.79741
c15966188_at	SMc01506	rpoE2	RNA polymerase sigma-E factor (Sigma-24).	-0.554634	6.0225	-4.55574	0.000195433	0.821694
c15966187i15966188f1_x_at	SMc01507iSMc01506f1		Intergenic spacer	-0.701492	5.64678	-3.84078	0.00103201	-0.662118
n15966186_at	SMc01508		Hypothetical transmembrane protein	-0.235187	7.0798	-2.98105	0.00742538	-2.41528
n15966185_at	SMc01509		Hypothetical transmembrane protein	-0.487425	4.62882	-3.95028	0.000799722	-0.43454
15966184i15966185f1_x_at	SMc01510iSMc01509f1		Intergenic spacer	-0.334036	5.83213	-4.15611	0.000495025	-0.0064916
n15966057_i_at	SMc01553		Acyl carrier protein	0.329888	4.47304	2.37538	0.0277234	-3.56148
c15966071i15966072f1_x_at	SMc01567iSMc01568f1		Intergenic spacer	-0.172706	6.03776	-2.46444	0.0229787	-3.40037
n15966087_at	SMc01590		Hypothetical protein	-0.404502	6.20593	-3.93641	0.000825986	-0.46338
n15966091_at	SMc01595		Putative sensor histidine kinase transmembrane protein	-0.16062	4.09366	-2.54804	0.0192259	-3.24651
c15965984_at	SMc01619		Putative class II aldolase/adducin family protein	-0.153829	5.59284	-2.13338	0.045565	-3.98277
c15964214i15964215f1_x_at	SMc01705iSMc01704f1		Intergenic spacer	0.3135	5.64204	2.29602	0.0327014	-3.7024
c15964195_at	SMc01723		Hypothetical transmembrane protein	-0.213283	5.0346	-2.63021	0.0161046	-3.09294
c15965951i15965952f1_x_at	SMc01844iSMc01843f1		Intergenic spacer	0.210924	4.30029	2.61378	0.0166875	-3.12382
c15965922_at	SMc01873	ftsA	Cell division protein	-0.143159	5.3432	-2.10047	0.048671	-4.03802
c15965911_at	SMc01884		Conserved hypothetical protein	0.139933	5.54158	2.10277	0.0484483	-4.03418
15965010i15965011f1_x_at	SMc01905iSMc01906f1		Intergenic spacer	0.289001	6.91576	2.22321	0.0379814	-3.82938
15965013i15965014f1_x_at	SMc01908iSMc01909f1		Intergenic spacer	0.365071	5.30973	2.90504	0.00880056	-2.56477
c15966254_at	SMc01967	speB2	Putative agmatinase	-0.153909	6.32511	-3.14626	0.00511508	-2.0862
c15965297i15965298f1_x_at	SMc02052iSMc02051f1		Intergenic spacer	0.397125	8.51284	2.17251	0.0421063	-3.9164
n15965293_at	SMc02056		Conserved hypothetical protein	-0.161616	5.85344	-2.17443	0.0419428	-3.91313
n15965288_at	SMc02061	bioS	Biotin-regulated protein	-0.186986	5.86313	-3.10908	0.00556472	-2.16071
n15965256_at	SMc02093	lpxD	Probable UDP-3-O-3-hydroxymyristoyl glucosamine N-acyltransferase	-0.178131	5.80689	-2.16846	0.042453	-3.92331
15965231i15965232f1_x_at	SMc02118iSMc02117f1		Intergenic spacer, putative sRNA	0.176737	4.26211	2.29254	0.0329379	-3.70853
n15964223_at	SMc02177		Hypothetical protein	-0.171875	5.89569	-2.69588	0.0139614	-2.96869
c15964245i15964246f1_x_at	SMc02202iSMc02201f1		Intergenic spacer	0.196011	5.40563	2.12668	0.0461819	-3.99405
n15964282_at	SMc02224	chaA	Putative calcium/proton antiporter transmembrane protein	-0.179994	5.27403	-2.86122	0.00970138	-2.65034
n15964289_at	SMc02231		Hypothetical protein	0.14681	3.42505	2.18883	0.040736	-3.88852
c15964350_at	SMc02292	hsdR	Putative type I restriction enzyme R	-0.175424	4.89425	-2.22798	0.0376125	-3.82113
c15964810_at	SMc02401		Hypothetical transmembrane protein	-0.390867	5.41295	-3.28036	0.00376857	-1.81549
c15964813i15964814f2_x_at	SMc02405iSMc02406f2	SMc_ORF_8	hypothetical protein [Sinorhizobium meliloti AK83]	0.243709	6.6332	2.11885	0.046913	-4.00722
c15964814i15964816f2_x_at	SMc02406iSMc02407f2		Intergenic spacer	0.195368	8.06511	2.13435	0.0454761	-3.98113
c15966356_at	SMc02428		Putative oxidoreductase	-0.20377	4.80649	-2.4499	0.0236978	-3.42688
c15966358i15966359f1_x_at	SMc02430iSMc02431f1		Intergenic spacer	0.249211	4.39405	2.63491	0.0159414	-3.08409
c15966815_at	SMc02473		Putative transport system permease ABC transporter	0.141303	5.94882	2.12275	0.046548	-4.00067
n15966769_at	SMc02519		Putative glycerol-3-phosphate and glycerol ABC transporter	-0.146571	5.90783	-2.13974	0.0449859	-3.97203
c15964842i15964843f1_x_at	SMc02634iSMc02633f1		Intergenic spacer	-0.169469	4.37043	-2.66366	0.0149766	-3.02981
n15964834_at	SMc02642		Hypothetical protein	-0.245465	6.28661	-2.76557	0.0119843	-2.83542
15964833i15964834f1_x_at	SMc02644iSMc02642f1		Intergenic spacer	-0.186601	7.28105	-2.23245	0.0372702	-3.81339
c15966094i15966095f2_x_at	SMc02678iSMc03744f2		Intergenic spacer	0.226694	6.196	2.26354	0.0349669	-3.75932
n15966118_at	SMc02703		Conserved hypothetical protein	-0.145353	7.16673	-2.70879	0.013573	-2.9441
n15966128_at	SMc02713	rpoE3	RNA polymerase sigma-E factor (sigma-24)	-1.41297	6.10798	-10.7596	9.89249e-10	10.8449
n15966129_at	SMc02714		Hypothetical transmembrane protein	-0.605456	5.66322	-5.80867	1.13756e-05	3.32715
c15966143_at	SMc02728	fhs	Probable formate--tetrahydrofolate ligase	0.170243	5.11908	2.29751	0.0326013	-3.69979
n15966154_at	SMc02739	choV	Putative choline ABC transporter	-0.163911	4.52963	-2.41413	0.025557	-3.49176
c15963766i15963767f1_x_at	SMc02781iSMc02780f1		Intergenic spacer	0.2586	5.62405	2.31357	0.0315345	-3.67146
n15963913_at	SMc02836		ABC transporter	-0.159869	5.12386	-2.11201	0.0475608	-4.01871
c15963933i15963934f1_x_at	SMc02855iSMc02856f1		Intergenic spacer, putative sRNA	0.45819	7.58406	2.46812	0.0228001	-3.39366
c15963972_at	SMc02894		Hypothetical protein	-0.222587	4.83574	-2.78505	0.0114812	-2.79791
c15963974i15963975f1_x_at	SMc02896iSMc02897f1		Intergenic spacer	0.32175	4.76929	2.11805	0.0469884	-4.00856
c15966632_at	SMc02987		Conserved hypothetical protein	-0.204448	5.75274	-2.54021	0.019551	-3.26101
15966706i15966707f1_x_at	SMc03140iSMc03139f1		Intergenic spacer	0.246287	3.98211	2.11355	0.0474146	-4.01613
n15966705_at	SMc03141		Diguanylate phosphodiesterase	-0.153485	4.31124	-2.10671	0.0480679	-4.02759
c15966637_at	SMc03153	eda2	Probable KHG/KDPG aldolase (includes: 4-hydroxy-2-oxoglutarate aldolase	0.140676	5.30436	2.37798	0.0275726	-3.55681
c15966677_at	SMc03193	cobG	Probable Precorrin-3B synthase	-0.161832	5.57501	-2.09796	0.0489156	-4.04221
c15966691_at	SMc03207		putative aromatic amino acid degradation protein	-0.205896	5.48437	-2.45342	0.0235219	-3.42047
n15966695_at	SMc03211		Putative 4-hydroxyphenylpyruvate dioxygenase	0.214635	8.27788	2.50871	0.0209133	-3.3192
c15966844_at	SMc03243		Putative alkaline phosphatase transmembrane protein	0.319411	7.62397	2.16016	0.0431717	-3.93744
c15966844i15966845f1_x_at	SMc03243iSMc03244f1		Intergenic spacer	0.533552	7.84002	2.47328	0.0225517	-3.38422
c15966889i15966890f2_x_at	SMc03290iSMc04428f2		Intergenic spacer	0.186077	4.92821	2.41999	0.0252431	-3.48116
c15966847_at	SMc03746		Hypothetical/unknown protein	-0.264229	4.3162	-2.65191	0.0153643	-3.05204
n15966912_at	SMc03775	cgtA	Putative GTP-binding protein	-0.192406	4.56799	-2.18087	0.0413993	-3.90214
c15966948_at	SMc03812		Oxidoreductase	-0.267636	5.96799	-2.68327	0.0143506	-2.99264
c15967009_at	SMc03873	rpoH2	RNA polymerase sigma factor (Sigma-32)	-0.328424	5.41046	-4.62236	0.000167485	0.958936
15967009i15967010f2_x_at	SMc03873iSMc03874f2	SMc_ncRNA_356	Intergenic spacer, putative sRNA	-0.405143	6.46915	-2.64879	0.0154686	-3.05793
c15966600i15966601f1_x_at	SMc03925iSMc03926f1		Intergenic spacer, putative sRNA	0.155446	6.88102	2.51093	0.0208146	-3.31512
n15966611_at	SMc03936		Conserved hypothetical signal peptide protein	-0.396253	4.57151	-4.01776	0.000683369	-0.294212
15966504i15966505f1_x_at	SMc03967iSMc03968f1		Intergenic spacer	-0.166973	4.0953	-2.30041	0.032406	-3.69468
n15966517_at	SMc03980		Conserved hypothetical protein	0.161227	4.28964	2.09706	0.0490032	-4.04371
n15966528_at	SMc03991		Probable ABC transporter ATP-binding transmembrane protein	-0.183944	4.74259	-2.72952	0.0129711	-2.90452
c15966529_at	SMc03992		Hypothetical protein signal peptide	-0.17266	6.45957	-2.59719	0.0172964	-3.15491
c15966548_at	SMc04011	tacA	Putative sigma-54-dependent transcription regulator	0.196762	5.44413	2.47588	0.0224276	-3.37947
n15966557_at	SMc04020		Hypothetical transmembrane protein	0.16794	4.58051	2.19436	0.0402808	-3.87904
c15966586_at	SMc04050		Hypothetical transmembrane protein	-0.293784	6.03249	-3.07654	0.00598958	-2.22573
c15966587_at	SMc04051	rpoE4	Putative RNA polymerase sigma-E factor (sigma-24) protein	-0.22008	6.02438	-2.30573	0.0320509	-3.6853
n15967073_at	SMc04085		Conserved hypothetical protein	-0.146924	5.437	-2.11928	0.0468735	-4.00651
c15963867_at	SMc04138		Oxidoreductase	-0.16935	5.4116	-2.13956	0.0450021	-3.97234
n15965755_at	SMc04173		Conserved hypothetical protein	0.162356	5.04778	2.56423	0.0185688	-3.21642
c15965771_at	SMc04189		Hypothetical transmembrane protein	-0.316652	6.59646	-2.27955	0.033833	-3.73132
c15965773i15965774f1_x_at	SMc04191iSMc04194f1		Intergenic spacer	0.178383	5.54614	2.31889	0.031188	-3.66205
c15965648_at	SMc04225		Hypothetical protein	-0.14284	5.42796	-2.51252	0.0207441	-3.31219
n15965654_at	SMc04231	uvrB	Probable excinuclease ABC subunit B	-0.158469	4.62282	-2.24582	0.0362636	-3.7902
n15965655_at	SMc04232		Putative glycine-rich protein	-0.920487	5.80717	-5.11944	5.34361e-05	1.97112
n15965668_at	SMc04245	znuA	Probable high-affinity zinc uptake system ABC transporter	-0.164617	4.85059	-2.20143	0.039706	-3.86691
c15965696_at	SMc04279	cobD	Probable cobalamin biosynthesis transmembrane protein	-0.197867	5.61219	-2.48453	0.022019	-3.36363
15965732i15965733f1_x_at	SMc04333iSMc04334f1		Intergenic spacer	0.240997	6.94663	2.26443	0.0349036	-3.75778
n15965820_at	SMc04344		Hypothetical signal peptide protein	-0.318876	4.72186	-2.63951	0.0157832	-3.07543
15965830i15965831f2_x_at	SMc04362iSMc04363f2		Intergenic spacer, putative sRNA	-0.216847	4.80462	-2.41631	0.02544	-3.48782
n15967041_at	SMc04383		Conserved hypothetical protein	0.241649	6.39028	2.21176	0.0388787	-3.84912
15967062i15967063f1_x_at	SMc04404iSMc04405f1		Intergenic spacer	-0.241044	4.86462	-2.40877	0.0258467	-3.50143
c15965909i15965910f2_x_at	SMc04453iSMc01885f2		Intergenic spacer, putative sRNA	-0.211224	4.33561	-2.59964	0.0172052	-3.15033

## Sheet: rpoE3-ecfR3 del. vs CL150
Data Set S3. Affymetrix GeneChip expression changes for bacteria in nodules elicited by the rpoE3-ecfR3 deletion strain vs wild type CL150
Affymetrix Probe Set ID	Locus tag	Gene	Description	logFC	AveExpr	t	adj.P.Val	B
c14523062i14523064f1_x_at	SMa0015iSMa0017f1		Intergenic spacer	-0.140252	5.06866	-2.19142	0.0405219	-3.65979
c14523114i14523116f2_x_at	SMa0110iSMa0112f2		Intergenic spacer	0.322448	6.04919	2.9184	0.00854225	-2.70601
c14523116_at	SMa0112		Glutathione-dependent formaldehyde-activating, GFA	0.319207	6.13883	2.72724	0.0130362	-2.96492
c14523122_at	SMa0121		hypothetical protein	0.533987	6.20113	3.10318	0.00563944	-2.45278
c14523125_at	SMa0125	groES3	10 kDa chaperonin	0.440514	7.28315	2.55101	0.0191035	-3.19945
c14523125i14523127f1_x_at	SMa0125iSMa0126f1		Intergenic spacer	0.479472	8.38116	2.65051	0.015411	-3.06761
c14523125i14523127f2_x_at	SMa0125iSMa0126f2		Intergenic spacer	0.367928	8.43872	2.3254	0.0307693	-3.49168
n14523153_at	SMa0169		putative methyltransferase	-0.200327	4.8509	-3.27858	0.00378392	-2.21094
c14523160_at	SMa0181	cspA7	CspA7 cold shock protein	0.522765	6.6058	3.34821	0.00322611	-2.11477
n14523258_at	SMa0347		Transcriptional regulator	-0.240242	5.82688	-2.82125	0.0105996	-2.83807
n14523274_at	SMa0374		dioxygenase/lyase	-0.156473	3.94728	-2.51156	0.0207864	-3.25127
c14523277i14523278f2_x_at	SMa0383iSMa0384f2		Intergenic spacer	0.165021	5.10957	2.16647	0.0426237	-3.69058
c14523297i14523298f3_x_at	SMa0417iSMa0421f3		Intergenic spacer	0.224506	5.67273	2.10716	0.048025	-3.76308
14523300i14523302f1_x_at	SMa0426iSMa0429f1		Intergenic spacer	-0.215005	5.53248	-2.74684	0.0124878	-2.93856
c14523316i14523317f2_x_at	SMa0457iSMa0461f2		Intergenic spacer	0.273321	4.98739	3.68493	0.00148253	-1.65072
c14523321i14523322f1_x_at	SMa0466iSMa0467f1		Intergenic spacer	-0.204195	5.21564	-2.71827	0.0132945	-2.97696
c14523338_at	SMa0493		ABC transporter	0.234332	5.2284	3.23458	0.00418397	-2.27169
14523363i14523364f1_x_at	SMa0538iSMa0541f1		Intergenic spacer	-0.159458	5.31997	-2.21502	0.0386212	-3.63052
n14523377_at	SMa0564		Putative dehydrogenase	-0.143019	5.37758	-2.18716	0.0408744	-3.66507
14523382i14523383f1_x_at	SMa0574iSMa0575f1		Intergenic spacer	0.277611	5.31384	2.30693	0.0319712	-3.51512
n14523384_at	SMa0576		ABC transporter	0.286169	6.60162	2.10159	0.048562	-3.76982
n14523412_f_at	SMa0625		hypothetical protein	0.298111	7.12976	2.49965	0.0213213	-3.26686
14523413i14523414f2_x_at	SMa0626iSMa0627f2		Intergenic spacer	0.216173	5.23665	2.42228	0.0251218	-3.36748
n14523432_g_at	SMa0659		Nitrate/TMAO reductases, membrane-bound tetraheme cyto	-0.180788	3.97611	-2.27516	0.0341404	-3.55525
14523437i14523439f1_x_at	SMa0665iSMa0667f1		Intergenic spacer	0.286899	5.02176	2.43735	0.0243353	-3.34797
n14523439_at	SMa0667		conserved hypothetical protein	0.221528	5.81729	2.19488	0.0402386	-3.65552
c14523444i14523445f1_x_at	SMa0675iSMa0677f1		Intergenic spacer	0.295896	7.58478	2.93116	0.00830239	-2.6886
c14523446_at	SMa0678		Putative amino acid transporter	0.228036	7.76036	2.19329	0.0403681	-3.65748
c14523448_at	SMa0682		amino acid (ornithine, lysine, arginine) decarboxylase	0.28645	6.71485	2.36822	0.0281418	-3.43704
c14523453_at	SMa0689		conserved hypothetical protein	0.381396	6.01218	3.22277	0.00429812	-2.28798
14523457i14523459f1_x_at	SMa0697iSMa0699f1		Intergenic spacer	0.283658	6.96818	2.12155	0.0466603	-3.74558
c14523542i14523543f1_x_at	SMa0822iSMa0824f1		Intergenic spacer, putative sRNA	-0.36489	4.41336	-2.94765	0.00800213	-2.66609
n14523596_at	SMa0909		hypothetical protein	-0.244873	4.74887	-2.32277	0.0309384	-3.49503
c14523632i14523633f1_x_at	SMa0977iSMa0981f1		Intergenic spacer	0.233647	5.9187	2.27524	0.0341352	-3.55515
c14523636_at	SMa0988		hypothetical protein	0.315018	5.17111	5.58341	1.87566e-05	0.752462
c14523636i14523637f1_x_at	SMa0988iSMa0990f1		Intergenic spacer	0.240587	4.87138	2.57473	0.0181544	-3.16818
14523645i14523646f1_x_at	SMa1002iSMa1004f1		Intergenic spacer	0.248566	4.80387	2.12813	0.0460479	-3.73756
c14523659i14523660f1_x_at	SMa1021iSMa1024f1		Intergenic spacer	-0.174911	5.89746	-2.44736	0.0238254	-3.33499
c14523673i14523675f1_x_at	SMa1046iSMa1050f1		Intergenic spacer	0.140384	4.69135	2.25928	0.035275	-3.57522
c14523678_at	SMa1056		Transcriptional regulator	0.209706	5.87334	2.39231	0.0267567	-3.40612
c14523680i14523681f1_x_at	SMa1058iSMa1060f1		Intergenic spacer	0.233874	5.70228	2.23325	0.0372095	-3.6078
14523685i14523686f1_x_at	SMa1067iSMa1070f1		Intergenic spacer	0.359242	5.77101	2.63928	0.015791	-3.08256
c14523694_at	SMa1082		Hypothetical protein	0.187421	7.92141	2.21111	0.0389307	-3.63538
n14523698_at	SMa1089		hypothetical protein	0.164307	7.12285	2.16585	0.0426772	-3.69134
n14523699_at	SMa1091		hypothetical protein	0.202271	5.70295	3.12721	0.00534078	-2.41971
14523699i14523700f1_x_at	SMa1091iSMa1092f1		Intergenic spacer	0.258397	6.5089	3.1001	0.00567886	-2.45702
14523702i14523703f1_x_at	SMa1093iSMa1095f1		Intergenic spacer	0.377089	8.05787	2.52161	0.0203453	-3.23811
14523706i14523707f1_x_at	SMa1099iSMa1100f1		Intergenic spacer	0.315585	5.88881	2.12234	0.0465865	-3.74462
n14523707_at	SMa1100		Conserved hypothetical protein	0.254538	6.37508	2.33458	0.0301879	-3.48001
n14523708_at	SMa1101		hypothetical protein	0.153979	6.71331	2.89363	0.00902719	-2.73977
c14523709i14523710f1_x_at	SMa1103iSMa1104f1		Intergenic spacer	-0.201424	5.80272	-2.17045	0.0422824	-3.68569
14523709i14523710f2_x_at	SMa1103iSMa1104f2		Intergenic spacer	0.19837	5.109	2.25515	0.0355752	-3.58039
n14523715_at	SMa1118	hspC2	HspC2 heat shock protein	0.367396	8.82637	2.35956	0.0286558	-3.44812
n14523716_at	SMa1120		ABC transporter	0.437438	7.33685	2.15398	0.0437133	-3.70593
c14523719_at	SMa1126		Putative protease	0.358325	7.13567	2.80757	0.0109249	-2.85659
c14523720_at	SMa1128	degP4	DegP4 protease like protein	0.331474	8.4953	2.3104	0.0317425	-3.51073
n14523723_at	SMa1132		hypothetical protein	0.227863	7.04162	2.15172	0.0439132	-3.70871
n14523724_at	SMa1134		Conserved hypothetical protein	0.279406	7.73896	2.74276	0.0126001	-2.94405
14523724i14523725f1_x_at	SMa1134iSMa1136f1		Intergenic spacer	0.346696	8.19193	2.81184	0.0108223	-2.85081
n14523725_at	SMa1136		hypothetical protein	0.232476	6.27539	2.10198	0.0485249	-3.76936
n14523729_at	SMa1142		FixL-related histidine kinase	0.216066	4.87191	2.99499	0.00719683	-2.60133
n14523732_at	SMa1149		Conserved hypothetical protein	0.461227	7.7575	3.20128	0.00451376	-2.31763
n14523746_at	SMa1166		Protein containing an alpha/beta hydrolase fold	0.254746	6.98943	2.25755	0.0354009	-3.57739
c14523770_at	SMa1201		hypothetical protein	0.165343	6.67896	2.16514	0.0427386	-3.69222
c14523771_at	SMa1207		Transcriptional regulator, CAP/Crp family	0.407685	6.86226	2.60026	0.0171822	-3.13439
c14523780i14523781f1_x_at	SMa1220iSMa1223f1		Intergenic spacer	0.324279	9.42784	2.2744	0.0341944	-3.55621
c14523792i14523794f1_x_at	SMa1241iSMa1243f1		Intergenic spacer	0.262369	5.20449	2.46952	0.0227325	-3.30619
14523813i14523814f1_x_at	SMa1279iSMa1283f1		Intergenic spacer	0.203786	5.77917	2.47848	0.022304	-3.29451
n14523814_at	SMa1283	nnrU	NnrU-like transmembrane protein	0.273358	6.9716	3.38041	0.00299624	-2.07031
14523814i14523815f1_x_at	SMa1283iSMa1285f1		Intergenic spacer	0.357785	5.03434	2.34677	0.029431	-3.46446
n14523851_at	SMa1337		ABC transporter	0.241742	4.41681	2.72789	0.0130175	-2.96404
c14523884_s_at	SMa1389	etfA2	EtfA2 electron-transport flavoprotein	0.168179	4.91873	2.11425	0.0473478	-3.75446
c14523895i14523896f1_x_at	SMa1410iSMa1413f1		Intergenic spacer	0.232409	4.47897	3.01165	0.00693252	-2.5785
14523914i14523916f1_x_at	SMa1445iSMa1447f1		Intergenic spacer	-0.243972	5.98096	-2.12577	0.0462665	-3.74043
n14523973_at	SMa1547	pcm	protein-L-isoaspartate O-methyltransferase	0.248394	6.76219	2.33509	0.0301556	-3.47935
n14523974_at	SMa1548		Diguanylate cyclase/phosphodiesterase	0.152704	5.81467	2.2345	0.0371139	-3.60623
c14523994_at	SMa1583	cyaF5	CyaF5 adenylate cyclase	0.249124	5.22281	3.34012	0.00328655	-2.12595
14523997i14523998f3_x_at	SMa1587iSMa1589f3		Intergenic spacer	0.392651	6.25439	3.30714	0.00354456	-2.1715
14523997i14523998f4_x_at	SMa1587iSMa1589f4	SMa_ORF_18	hypothetical protein SM11_pC782 [Sinorhizobium meliloti SM11]	0.300565	5.95163	2.42996	0.0247178	-3.35754
14523998i14523999f1_x_at	SMa1589iSMa1591f1		Intergenic spacer	0.442512	5.36811	4.37867	0.000294829	-0.717998
c14524116i14524118f2_x_at	SMa1761iSMa1765f2		Intergenic spacer	0.29783	6.10629	2.3426	0.0296878	-3.46978
14524134i14524135f4_x_at	SMa1793iSMa1797f4		Intergenic spacer	0.305056	7.22869	2.80075	0.0110905	-2.86581
14524135i14524136f1_x_at	SMa1797iSMa1798f1		Intergenic spacer	0.191672	8.6045	2.21611	0.0385359	-3.62917
14524135i14524136f2_x_at	SMa1797iSMa1798f2		Intergenic spacer	0.261667	7.11338	4.19518	0.000451952	-0.960117
n14524136_at	SMa1798	kup2	Kup2 Potassium uptake protein	0.276571	6.12232	2.6727	0.0146849	-3.03799
14524182i14524183f2_x_at	SMa1878iSMa1881f2		Intergenic spacer	0.227426	6.06203	2.22064	0.0381813	-3.62353
c14524203i14524204f1_x_at	SMa1916iSMa1917f1		Intergenic spacer	0.235852	4.70983	2.51705	0.0205443	-3.24408
n14524206_at	SMa1919		Hypothetical protein	0.188105	6.38413	2.53588	0.0197332	-3.21936
c14524206i14524207f1_x_at	SMa1919iSMa1921f1		Intergenic spacer	0.234778	6.86196	2.21762	0.0384167	-3.62728
14524207i14524208f1_x_at	SMa1921iSMa1924f1		Intergenic spacer	0.257748	4.92963	2.4467	0.0238587	-3.33584
c14524251i14524252f1_x_at	SMa2000iSMa2002f1		Intergenic spacer	0.183852	4.69697	2.42378	0.0250423	-3.36553
14524331i14524333f1_x_at	SMa2147iSMa2151f1		Intergenic spacer	0.217959	4.18323	2.41251	0.0256443	-3.38009
n14524365_at	SMa2225		oxidoreductase	0.228735	6.60862	2.35856	0.0287156	-3.4494
c14524379i14524381f1_x_at	SMa2251iSMa2253f1		Intergenic spacer	-0.17945	5.28804	-2.17954	0.0415112	-3.67448
14524392i14524393f1_x_at	SMa2275iSMa2277f1		Intergenic spacer	-0.151231	3.52785	-2.69602	0.0139572	-3.0068
c14524403i14524404f1_x_at	SMa2294iSMa2295f1		Intergenic spacer	-0.365056	5.57514	-2.58856	0.0176214	-3.14988
c14524447i14524448f1_x_at	SMa2355iSMa2357f1		Intergenic spacer, putative sRNA	0.229261	6.55268	2.67731	0.0145381	-3.03182
c14524464i14524465f1_x_at	SMa2387iSMa2389f1		Intergenic spacer	0.308794	4.67016	2.57571	0.018116	-3.16687
c15139888_at	SMb20013		Putative oxidoreductase	-0.208823	4.67931	-2.48247	0.0221158	-3.28931
c15139907i15139908f1_x_at	SMb20032iSMb20033f1		Intergenic spacer	-0.197577	5.88049	-2.09125	0.0495751	-3.78234
c15139912i15139913f1_x_at	SMb20037iSMb20038f1		Intergenic spacer	0.327315	5.6713	2.36335	0.0284299	-3.44328
c15139914_at	SMb20039		GntR-family transcritional regulator containing an aminotransferase domain	0.206515	6.66578	2.13675	0.0452576	-3.72704
c15139918i15139919f1_x_at	SMb20043iSMb20044f1		Intergenic spacer	0.25694	6.92741	2.41647	0.0254312	-3.37498
15139921i15139922f1_x_at	SMb20046iSMb20047f1		Intergenic spacer, putative sRNA	0.179219	4.88418	2.47142	0.0226412	-3.30372
c15139926_at	SMb20054		Chloride peroxidase	-0.240335	4.4803	-3.05911	0.00622983	-2.51337
n15139930_at	SMb20058	btuD	ABC transporter	-0.144117	4.90476	-2.32844	0.0305755	-3.48782
n15139932_s_at	SMb20060		Probable ISRm5 transposase	0.238504	7.40284	2.65873	0.015138	-3.05664
15139941i15139942f1_x_at	SMb20069iSMb20070f1		Intergenic spacer	0.249949	5.30216	2.38174	0.0273566	-3.4197
c15139942_at	SMb20070		Putative sulfate permease	-0.164383	5.3227	-2.09061	0.0496385	-3.78311
n15139959_at	SMb20087		Conserved hypothetical protein	-0.161406	5.87601	-2.13952	0.0450057	-3.72365
n15139984_at	SMb20112		Hypothetical protein	-0.175971	5.64617	-2.36863	0.0281177	-3.43651
n15140019_at	SMb20147		Alcohol dehydrogenase	-0.150731	4.98329	-2.11133	0.0476256	-3.75801
n15140045_at	SMb20173		Putative methanol dehydrogenase protein	0.209487	5.76642	2.30843	0.0318723	-3.51323
n15140050_at	SMb20178		Hypothetical protein	-0.143291	6.70437	-2.15843	0.0433224	-3.70047
c15140061_at	SMb20196	cbbX	ATPase of the AAA+ class	-0.197552	4.26726	-3.1046	0.00562142	-2.45083
c15140076_at	SMb20211		Putative transcriptional regulator	0.143615	4.61274	2.08746	0.0499511	-3.78692
c15140087i15140088f1_x_at	SMb20223iSMb20225f1		Intergenic spacer	-0.215456	5.99552	-2.12504	0.0463349	-3.74133
c15140133i15140134f2_x_at	SMb20271iSMb20272f2		Intergenic spacer	0.201994	5.09914	2.19368	0.0403367	-3.657
c15140143_at	SMb20281		Probable spermidine/putrescine ABC transporter ATP-binding protein	0.234518	5.35628	3.0628	0.00617825	-2.50831
c15140145_at	SMb20283		Probable spermidine/putrescine ABC transporter	0.171683	5.45656	2.68169	0.0144002	-3.02598
n15140168_s_at	SMb20306		Putative TRm2011-2 protein	0.231033	8.0676	2.47236	0.0225957	-3.30248
n15140194_at	SMb20335		Conserved hypothetical protein	0.384029	6.20032	3.12911	0.00531793	-2.4171
c15140202i15140203f1_x_at	SMb20343iSMb20344f1		Intergenic spacer	0.266287	6.6525	2.23281	0.0372431	-3.60836
c15140270_at	SMb20411		Conserved hypothetical protein	0.16586	5.97094	2.17631	0.0417836	-3.67846
c15140318i15140319f1_x_at	SMb20463iSMb20464f1		Intergenic spacer	0.329576	6.45438	3.08767	0.00584073	-2.47411
n15140335_at	SMb20480		Putative transcriptional regulator	-0.160598	4.92004	-2.32622	0.0307172	-3.49064
c15140345i15140346f3_x_at	SMb20490iSMb20491f3		Intergenic spacer	0.37359	6.41264	2.35491	0.0289356	-3.45407
n15140370_at	SMb20516		Putative response regulator	0.265354	5.54215	2.70271	0.0137547	-2.99783
15140373i15140374f3_x_at	SMb20519iSMb20520f3		Intergenic spacer	0.316484	7.71532	2.178	0.0416403	-3.67637
15140373i15140374f4_x_at	SMb20519iSMb20520f4		Intergenic spacer	0.460093	7.10224	2.83569	0.0102663	-2.8185
15140373i15140374f5_x_at	SMb20519iSMb20520f5		Intergenic spacer	0.291896	6.98102	2.23043	0.0374246	-3.61132
n15140374_at	SMb20520		Hypothetical protein	0.407256	6.69349	2.54909	0.0191826	-3.20199
n15140375_at	SMb20521		Conserved hypothetical protein	0.355569	5.48959	4.09503	0.000570754	-1.09384
15140375i15140376f1_x_at	SMb20521iSMb20522f1		Intergenic spacer	0.259777	6.80219	2.36556	0.028299	-3.44045
15140376i15140377f2_x_at	SMb20522iSMb20523f2		Intergenic spacer	0.225652	5.8235	2.27219	0.0343499	-3.55899
15140378i15140379f2_x_at	SMb20525iSMb20527f2		Intergenic spacer	0.418085	4.79365	3.42269	0.0027186	-2.01191
n15140391_at	SMb20539	cyaF6	Probable adenylate cyclase	0.331101	6.52601	3.06848	0.00609954	-2.5005
15140391i15140392f1_x_at	SMb20539iSMb20540f1		Intergenic spacer	0.356895	6.57092	2.31247	0.0316067	-3.50811
15140391i15140392f2_x_at	SMb20539iSMb20540f2	SMb_ORF_4	conserved hypothetical protein [Sinorhizobium meliloti SM11]	0.367311	5.4537	4.28879	0.000363414	-0.836103
15140392i15140393f2_x_at	SMb20540iSMb20541f2		Intergenic spacer	0.268397	4.27695	2.46139	0.0231278	-3.31676
c15140409_r_at	SMb20545		Hypothetical protein	-0.175146	5.73842	-2.37294	0.0278656	-3.431
n15141392_at	SMb20592	rpoE8	RNA polymerase sigma factor	0.418696	5.26974	3.14739	0.00510193	-2.39192
n15141393_at	SMb20593		Hypothetical protein	0.233503	4.6534	2.19502	0.040227	-3.65534
n15141394_at	SMb20594	amcY	Putative amicyanin precursor protein	0.528807	6.74018	3.25203	0.00402059	-2.2476
c15141420_at	SMb20620		Putative sugar ABC transporter	-0.15792	4.36655	-2.35261	0.0290748	-3.45701
c15141285i15141287f1_x_at	SMb20691iSMb20692f1		Intergenic spacer	0.195621	6.34173	2.54518	0.0193442	-3.20714
c15141288_at	SMb20693			0.212459	5.25654	2.26067	0.0351741	-3.57347
n15141300_at	SMb20705		Conserved hypothetical membrane protein	-0.142704	6.20048	-2.44209	0.0240926	-3.34183
c15141310i15141311f1_x_at	SMb20715iSMb20716f1		Intergenic spacer	0.386247	4.3494	2.44977	0.0237042	-3.33186
c15141325_at	SMb20745	glnII	Glutamate-ammonia ligase	0.323382	7.35471	2.11047	0.0477075	-3.75905
c15141332_at	SMb20752		Putative enoyl-CoA hydratase	-0.174174	5.52023	-2.52981	0.0199913	-3.22734
n15141343_at	SMb20763	phnK	Putative phosphonate uptake ABC transporter ATP-binding protein	-0.153708	4.63708	-2.10832	0.0479128	-3.76166
n15140444_at	SMb20819	mocE	Putative ferredoxin of the Rieseke type	0.366348	7.27942	2.49113	0.0217119	-3.278
n15140445_at	SMb20820	mocF	Putative ferredoxin reductase	0.32439	6.67388	2.46485	0.022959	-3.31227
15140446i15140447f1_x_at	SMb20821iSMb20822f1		Intergenic spacer	0.299178	7.35964	2.7684	0.01191	-2.90951
n15141042_at	SMb20861		Putative dehydrogenase	-0.145181	3.76193	-2.33324	0.0302719	-3.48171
15141053i15141054f3_x_at	SMb20872iSMb20873f3		Intergenic spacer	0.248136	3.83611	2.67882	0.0144904	-3.02981
15141084i15141085f2_x_at	SMb20901iSMb20902f2		Intergenic spacer, putative sRNA	-0.211293	5.36348	-2.15517	0.0436088	-3.70448
n15141089_at	SMb20906		Hypothetical protein	0.190631	5.32314	2.10765	0.047977	-3.76247
n15140951_at	SMb20942	exoB	UDP glucose 4-epimerase	-0.161002	5.56475	-2.22471	0.0378648	-3.61845
n15140976_at	SMb20964		Peroxidase	0.395459	5.90171	2.48019	0.0222232	-3.29228
c15140977_at	SMb20965		Conserved hypothetical protein	-0.188993	4.68378	-2.21442	0.0386683	-3.63126
c15141007_at	SMb20994		Conserved hypothetical protein	0.220732	7.01633	2.25024	0.035936	-3.58655
c15140485i15140486f1_x_at	SMb21027iSMb21028f1		Intergenic spacer	-0.184544	6.33504	-2.29616	0.0326921	-3.52875
c15140538_at	SMb21074		Putative glycosyltransferase	-0.141334	3.83919	-2.09445	0.0492598	-3.77847
n15140585_at	SMb21121	ivdH	Putative isovaleryl-CoA dehydrogenase	0.175992	6.45816	2.18197	0.0413072	-3.67148
c15140593i15140594f1_x_at	SMb21129iSMb21130f1		Intergenic spacer	0.345114	7.40189	2.45648	0.0233698	-3.32314
15140695i15140696f1_x_at	SMb21143iSMb21144f1		Intergenic spacer	0.171761	4.20919	2.23884	0.036786	-3.60082
n15140721_at	SMb21169		Putative transcriptional regulator	0.341538	7.74698	2.2027	0.0396033	-3.64582
n15140733_at	SMb21181		Putative glutaryl-CoA dehydrogenase	-0.147362	4.64857	-2.38802	0.0269983	-3.41163
c15140735_at	SMb21183	htpG	Probable chaperonine	-0.220578	5.02725	-2.82994	0.0103978	-2.8263
n15140627_at	SMb21238		Putative N-terminus of a pectate lyase	0.205341	4.97943	2.13589	0.0453359	-3.72809
n15140628_at	SMb21239		Putative pectate lysase	0.26287	4.36457	2.40112	0.0262662	-3.39478
15140645i15140646f1_x_at	SMb21256iSMb21257f1		Intergenic spacer	-0.163625	6.61398	-2.11851	0.0469453	-3.74928
n15140676_at	SMb21287	xdhB1	Putative xanthine dehydrogenase	-0.139501	4.34946	-2.12942	0.0459285	-3.73598
c15140684_at	SMb21295		Putative small heat shock protein	0.290082	6.07522	3.689	0.00146858	-1.64514
n15140693_at	SMb21303		Conserved hypothetical protein	0.289697	6.29057	2.15951	0.0432284	-3.69915
c15140807i15140808f1_x_at	SMb21345iSMb21346f1		Intergenic spacer	0.228709	5.06758	2.14188	0.0447923	-3.72076
c15141109i15141110f1_x_at	SMb21396iSMb21397f1		Intergenic spacer	0.47821	4.07782	4.14157	0.000512087	-1.03157
c15141110_at	SMb21397		Hypothetical calcium-binding protein	0.308813	5.92595	2.41263	0.0256376	-3.37993
n15141117_at	SMb21403		Hypothetical protein	-0.164156	5.27671	-2.1416	0.0448176	-3.7211
c15141123_at	SMb21409			0.408547	5.15765	2.45003	0.0236914	-3.33153
c15141140_at	SMb21425		Putative methyltransferase	-0.213752	5.04632	-2.54633	0.0192965	-3.20562
c15141142_at	SMb21427		Putative acetyltransferase	-0.180655	5.6153	-2.61253	0.0167328	-3.11812
c15141161_at	SMb21445		Putative DNA topoisomerase I	0.288616	6.79412	2.128	0.0460603	-3.73772
n15141228_g_at	SMb21511		Putative plasmid stability protein	-0.158061	6.29991	-2.15068	0.0440051	-3.70998
c15140895_at	SMb21569		Hypothetical protein	0.234456	6.40518	2.59227	0.0174813	-3.14498
n15140899_at	SMb21573		L,D-transpeptidase	0.192824	6.64101	2.10355	0.0483726	-3.76745
15140899i15140900f1_x_at	SMb21573iSMb21574f1		Intergenic spacer	0.318166	5.95701	2.4125	0.0256444	-3.3801
c15140929_at	SMb21603		Putative sugar uptake ABC transporter permease	-0.167739	7.21355	-2.78817	0.0114025	-2.88282
c15141443_at	SMb21636	paaE	Probable phenylacetic acid degradation oxidoreductase	0.214374	4.85433	2.35254	0.0290787	-3.45709
c15141445_at	SMb21638	paaC	Putative phenylacetic acid degradation protein	0.488263	6.96593	2.51664	0.0205623	-3.24462
c15141446_at	SMb21639	paaB	Putative phenylacetic acid degradation protein	0.333043	7.17585	3.10168	0.0056587	-2.45485
c15141447_at	SMb21640	paaA	Putative phenylacetic acid degradation protein	0.216934	6.38065	2.24579	0.0362656	-3.59212
c15141454_at	SMb21647	agpA	Periplasmic alpha-galactoside binding protein	0.350907	5.98203	2.85851	0.00975988	-2.78753
c15141113_at	SMb21683		Hypothetical protein	0.43714	5.80679	2.83343	0.0103179	-2.82157
c15140502_at	SMb21695		Hypothetical protein	0.381501	5.81946	2.26406	0.03493	-3.56921
c15140502i15140503f2_x_at	SMb21695iSMb21698f2		Intergenic spacer	0.340018	6.90137	2.204	0.0394982	-3.6442
n15964726_at	SMc00043	sodB	Probable superoxide dismutase FE protein	0.45298	9.22302	2.49689	0.0214472	-3.27048
c15964751i15964752f1_x_at	SMc00057iSMc00058f1		Intergenic spacer	0.492008	4.64662	2.25858	0.0353258	-3.5761
c15964752i15964753f1_x_at	SMc00058iSMc00118f1		Intergenic spacer	0.585163	7.11949	3.50287	0.00225978	-1.90126
n15964755_at	SMc00059		Putative sensor histidine kinase	-0.166415	5.7472	-2.15419	0.0436949	-3.70568
c15964757i15964758f1_x_at	SMc00061iSMc00120f1		Intergenic spacer	0.491847	5.11194	4.38907	0.00028779	-0.704407
c15964678_at	SMc00080		Putative transcription regulator	0.257148	6.95878	2.20917	0.0390846	-3.63779
c15964700_at	SMc00093	betA	Choline dehydrogenase CHD oxidoreductase flavoprotein FAD membrane	0.29899	6.7286	2.13529	0.0453906	-3.72882
15964719i15964720f1_x_at	SMc00101iSMc00225f1		Intergenic spacer	0.170446	5.82621	2.10008	0.0487087	-3.77165
15964725i15964726f1_x_at	SMc00106iSMc00043f1		Intergenic spacer	0.411995	7.62218	3.46093	0.00248934	-1.95912
c15964731i15964732f1_x_at	SMc00108iSMc00109f1		Intergenic spacer	0.433338	6.42462	2.12768	0.0460893	-3.7381
c15964732_at	SMc00109		Probable transcriptional regulator	0.522875	6.96038	3.19058	0.00462506	-2.33239
c15964734i15964735f1_x_at	SMc00110iSMc00453f1		Intergenic spacer	0.239124	7.09175	2.82689	0.0104682	-2.83043
c15964736_at	SMc00112		Conserved hypothetical protein	0.196929	4.25985	2.54723	0.0192593	-3.20444
c15964753_at	SMc00118		SufE protein probably involved in Fe-S center assembly	0.48503	7.56188	2.74171	0.0126291	-2.94546
rna1_at	SMc00125		Gln_TTG tRNA	-0.361549	5.44537	-2.58804	0.0176411	-3.15057
15965617i15965618f1_x_at	SMc00144iSMc00197f1		Intergenic spacer	0.400979	7.01717	2.82146	0.0105947	-2.83779
c15965611_at	SMc00150		Conserved hypothetical protein	-0.14329	6.57877	-2.18887	0.0407323	-3.66295
c15965607_at	SMc00154	gor	Probable glutathione reductase	-0.201293	6.21402	-3.1201	0.00542751	-2.4295
c15965419i15965420f1_x_at	SMc00241iSMc00242f1		Intergenic spacer	0.237357	6.67988	2.18691	0.0408947	-3.66537
n15965431_at	SMc00251		Conserved hypothetical protein	0.46043	7.00687	3.19495	0.00457928	-2.32636
15965431i15965432f1_x_at	SMc00251iSMc00252f1		Intergenic spacer, putative sRNA	0.293878	6.59662	2.26558	0.0348211	-3.56731
n15965434_at	SMc00254		Conserved hypothetical protein	-0.255287	5.69155	-2.54436	0.019378	-3.20821
n15965461_at	SMc00280		Conserved hypothetical protein	0.494404	5.9135	3.07266	0.00604224	-2.49475
c15965471i15965472f1_x_at	SMc00289iSMc00290f1		Intergenic spacer	0.337921	8.96009	2.32973	0.030494	-3.48618
crna5irna6f1_x_at	SMc00305iSMc00306f1		Intergenic spacer	-0.154908	4.20991	-2.33482	0.0301727	-3.4797
c15964021_at	SMc00348		Conserved hypothetical protein	0.235912	5.19782	2.15174	0.0439113	-3.70868
n15964027_at	SMc00354		Putative outer membrane protein	0.387404	7.44923	2.7348	0.0128218	-2.95475
c15964062_at	SMc00389		Hypothetical/unknown protein	-0.139081	4.72184	-2.21006	0.0390137	-3.63668
n15964065_at	SMc00392		Conserved hypothetical protein	-0.192857	5.97931	-2.90752	0.00875214	-2.72085
c15964094i15964095f1_x_at	SMc00422iSMc00423f1		Intergenic spacer	0.308012	4.94747	2.6606	0.0150766	-3.05415
n15964102_at	SMc00430		Putative sugar epimerase family protein	-0.239471	4.59399	-3.33043	0.00336044	-2.13934
rna9_at	SMc00434		Leu_CAG tRNA	-1.00076	7.67988	-2.2213	0.0381293	-3.6227
crna10_f_at	SMc00435		Ala_GGC	-0.523334	8.42009	-2.1761	0.041801	-3.67872
n15964742_at	SMc00455		Putative hemolysin-related transmembrane protein	0.209624	6.05664	2.62964	0.0161247	-3.09539
n15965558_at	SMc00468		Conserved hypothetical protein	0.17251	5.48512	2.57447	0.0181644	-3.16851
15965558i15965559f1_x_at	SMc00468iSMc00467f1		Intergenic spacer	0.235957	5.64803	2.21766	0.0384139	-3.62724
c15965555i15965556f1_x_at	SMc00471iSMc00470f1		Intergenic spacer	-0.15333	4.83904	-2.52865	0.0200411	-3.22886
c15965501_at	SMc00519		Hypothetical protein	-0.183273	6.3133	-2.57674	0.018076	-3.16552
c15965493i15965494f2_x_at	SMc00525iSMc00524f2		Intergenic spacer	-0.189115	5.43953	-2.1858	0.0409872	-3.66675
c15965491_at	SMc00527	anmK	Putative anhydro-N-acetylmuramic acid kinase	-0.174102	5.32349	-2.44959	0.0237131	-3.33209
c15965490i15965491f2_x_at	SMc00528iSMc00527f2		Intergenic spacer	0.246576	5.42062	2.09698	0.049011	-3.7754
c15964880_at	SMc00557	alr	Putative alanine racemase	-0.238579	5.25783	-2.59986	0.0171972	-3.13492
n15964913_at	SMc00591		Hypothetical/unknown signal peptide protein	0.53275	6.17124	3.58399	0.00187335	-1.78947
15964913i15964914f1_x_at	SMc00591iSMc00592f1		Intergenic spacer	0.476723	8.06189	4.39089	0.00028657	-0.702018
n15966479_at	SMc00646	rpoH1	RNA polymerase sigma factor (Sigma-32)	0.5606	5.24889	3.54525	0.00204901	-1.84283
c15966476_at	SMc00649		tRNA/rRNA methyltransferase	-0.17923	5.09884	-2.67391	0.0146463	-3.03637
n15966464_f_at	SMc00661		Hypothetical/unknown protein	0.385281	6.10628	2.19434	0.0402823	-3.65618
n15966433_at	SMc00692		Hypothetical signal peptide protein	-0.194983	6.68225	-2.54735	0.0192544	-3.20429
n15966411_at	SMc00714	plsC	Lysophosphatidic acid acyl transferase	-0.186709	5.47195	-2.63813	0.0158307	-3.0841
n15966403_at	SMc00722		Hypothetical transmembrane protein	0.309436	6.46303	3.47716	0.00239791	-1.93672
n15966394_at	SMc00731		Conserved hypothetical protein	0.16217	5.50458	2.1732	0.0420475	-3.6823
c15965552_at	SMc00760	recA	DNA strand exchange and recombination protein	0.263304	7.65528	2.37822	0.0275591	-3.42422
n15964461_at	SMc00764		Hypothetical/unknown transmembrane protein	0.275403	7.10971	2.13044	0.0458349	-3.73474
c15964503i15964504f1_x_at	SMc00805iSMc00806f1		Intergenic spacer	-0.190636	5.47496	-2.62275	0.0163669	-3.10455
c15964527_at	SMc00829		Probable transcriptional regulator	-0.20903	4.25775	-2.43338	0.0245401	-3.35311
n15964528_at	SMc00830		Hypothetical transmembrane protein	0.167141	5.19825	2.22277	0.0380153	-3.62087
n15964602_at	SMc00857	sohB	Probable proteinase	-0.170014	7.65809	-2.45339	0.0235231	-3.32715
c15964595_at	SMc00864		Hypothetical/unknown protein	0.229718	6.47049	2.9058	0.00878575	-2.72319
15964585i15964586f1_x_at	SMc00873iSMc00928f1		Intergenic spacer	0.173899	5.99616	2.42126	0.0251757	-3.36879
n15964555_at	SMc00902		Conserved hypothetical protein	-0.199925	5.7802	-2.95387	0.00789152	-2.65758
c15964569_at	SMc00932	mutL	Probable DNA mismatch repair protein	0.142913	6.19442	2.15059	0.0440134	-3.71009
c15964642_at	SMc00963	bioN	Biotin ABC transporter	-0.171642	6.00345	-2.28429	0.0335038	-3.54374
15964634i15964635f1_x_at	SMc00971iSMc00970f1		Intergenic spacer	0.167071	6.17237	2.29134	0.0330194	-3.53484
c15964625_at	SMc00980		Glycosyl hydrolase family protein	0.215877	5.14078	2.39253	0.026744	-3.40583
n15964619_at	SMc00986		Hypothetical protein	0.163504	3.95718	2.13156	0.045732	-3.73337
15965162i15965163f1_x_at	SMc00995iSMc01068f1		Intergenic spacer	0.488527	7.22005	3.36661	0.00309273	-2.08937
n15965170_at	SMc01002		Cystathionine beta-synthase,	0.245324	7.64259	2.48699	0.0219042	-3.28341
15965170i15965171f1_x_at	SMc01002iSMc01003f1		Intergenic spacer	0.26637	5.85991	2.09722	0.0489881	-3.77512
c15965182_at	SMc01014		Hypothetical protein	-0.142954	6.19713	-2.16433	0.0428092	-3.69322
15964167i15964168f1_x_at	SMc01106iSMc01105f1		Intergenic spacer	-0.249988	4.89865	-2.11773	0.0470191	-3.75023
c15964166_at	SMc01107		Conserved hypothetical protein	0.326037	7.93607	2.74811	0.012453	-2.93685
n15964163_at	SMc01110	phrR	Transcription regulator	0.523268	8.59345	2.97538	0.00752046	-2.62817
n15964155_at	SMc01118		Putative peptidase	0.345514	8.33691	2.37852	0.0275419	-3.42384
c15964133_at	SMc01140		Probable sigma54 modulation protein	0.33383	8.87494	2.23581	0.0370146	-3.6046
c15964132_at	SMc01141	ptsN	Probable nitrogen regulatory IIA protein	0.318125	8.34168	2.51561	0.0206078	-3.24598
c15964117_at	SMc01155	ubiE	Probable ubiquinone/menaquinone biosynthesis methyltransferase	-0.201876	4.62605	-2.34291	0.0296687	-3.46939
c15965343_at	SMc01202		Putative lipoprotein	0.33669	6.2272	2.69813	0.0138928	-3.00397
c15965334i15965335f1_x_at	SMc01210iSMc01209f1		Intergenic spacer	0.266972	5.57861	2.64492	0.0155991	-3.07506
c15965334i15965335f2_x_at	SMc01210iSMc01209f2		Intergenic spacer, putative sRNA	0.176313	5.61595	2.22588	0.0377747	-3.617
c15965332i15965333f1_x_at	SMc01212iSMc01211f1		Intergenic spacer	0.200594	5.76732	2.25178	0.0358225	-3.58462
c15965318_at	SMc01226		Transcriptional regulator	0.407431	8.51069	2.54327	0.0194234	-3.20965
c15965318i15965319f1_x_at	SMc01226iSMc01225f1	C15	Intergenic spacer, putative sRNA	0.332513	8.27392	4.02854	0.000666419	-1.18318
c15965318i15965319f2_x_at	SMc01226iSMc01225f2	C16	Intergenic spacer, putative sRNA	0.361285	9.33824	2.44046	0.0241757	-3.34394
c15965317_at	SMc01227	nerA	Putative glycerol trinitrate (GTN) reductase	0.541217	7.64076	2.68813	0.0141995	-3.01736
c15965308_at	SMc01237	nrdJ	Vitamin B12-dependent ribonucleotide reductase	0.490664	6.20145	3.51026	0.00222157	-1.89107
c15965307i15965308f1_x_at	SMc01238iSMc01237f1		Intergenic spacer	0.511452	6.39893	2.21303	0.0387785	-3.63299
rna17i15965363f1_x_at	SMc01244iSMc01183f1		Intergenic spacer	0.255736	4.72414	2.7105	0.0135224	-2.98738
n15965161_at	SMc01256	sda	Probable L-serine dehydratase	0.242472	6.75674	2.33481	0.0301734	-3.47971
n15965150_at	SMc01267		putative serine protein kinase, PrkA	0.312336	7.72217	2.52641	0.0201372	-3.2318
c15965143_at	SMc01274	crcB	Conserved hypothetical transmembrane protein	-0.141287	7.18651	-2.18058	0.0414232	-3.67319
n15965139_at	SMc01278	sugE	Probable chaperone homologue transmembrane protein	0.262609	7.80145	2.32208	0.0309824	-3.4959
c15965136i15965137f2_x_at	SMc01281iSMc01280f2		Intergenic spacer	0.225507	4.03486	2.34453	0.0295689	-3.46733
15965084i15965085f2_x_at	SMc01333iSMc01332f2		Intergenic spacer	-0.216035	7.0178	-2.79266	0.0112902	-2.87675
c15965068i15965069f1_x_at	SMc01349iSMc01348f1		Intergenic spacer	0.214466	5.39201	2.28636	0.0333612	-3.54114
c15965052_at	SMc01365	rnr	Putative exoribonuclease II	-0.245732	5.40116	-2.55812	0.0188143	-3.19009
rna20_r_at	SMc01377		Thr_TGT tRNA	-0.874056	8.10826	-2.73964	0.0126866	-2.94825
c15965841i15965842f1_x_at	SMc01409iSMc01410f1		Intergenic spacer, putative sRNA	0.277195	5.90098	2.32546	0.0307655	-3.49161
n15965851_at	SMc01415	abrB	Putative transmembrane protein	-0.194846	7.33495	-2.15	0.044066	-3.71082
c15965866_at	SMc01430	ilvH	Probable acetolactate synthase isozyme III small subunit	-0.2063	5.34191	-2.17963	0.0415037	-3.67437
n15965888_at	SMc01452		Conserved hypothetical protein	0.52316	8.37121	2.46723	0.0228434	-3.30917
c15965889i15965890f1_x_at	SMc01453iSMc01454f1		Intergenic spacer	0.151255	7.85332	2.60819	0.0168904	-3.12388
c15966179_at	SMc01514		Conserved hypothetical protein	-0.232907	5.14879	-2.49434	0.0215639	-3.27381
c15966167i15966168f1_x_at	SMc01524iSMc01523f1		Intergenic spacer	-0.178026	3.50702	-2.1959	0.0401551	-3.65425
n15966057_i_at	SMc01553		Acyl carrier protein	0.30765	4.47304	2.21525	0.0386029	-3.63023
15966058i15966059f1_x_at	SMc01554iSMc01555f1		Intergenic spacer	0.345938	6.54857	2.95675	0.00784091	-2.65365
15966066i15966067f1_x_at	SMc01562iSMc01563f1		Intergenic spacer	0.249046	5.61874	2.34688	0.0294245	-3.46433
c15966071i15966072f1_x_at	SMc01567iSMc01568f1		Intergenic spacer	-0.193462	6.03776	-2.76063	0.0121151	-2.91998
15966086i15966087f1_x_at	SMc01589iSMc01590f1		Intergenic spacer	-0.200235	4.23188	-2.92976	0.00832853	-2.69052
n15965969_at	SMc01602		Conserved hypothetical protein	0.271348	6.6346	2.29601	0.0327026	-3.52895
15965970i15965971f1_x_at	SMc01605iSMc01606f1		Intergenic spacer	0.209773	5.66708	2.42913	0.024761	-3.35861
c15965977i15965978f2_x_at	SMc01612iSMc01613f2		Intergenic spacer	0.225494	8.76397	2.43031	0.0246998	-3.35709
c15965978_at	SMc01613	rpiB	Putative ribose 5-phosphate isomerase B	0.299052	6.15766	2.75733	0.0122034	-2.92443
c15964214i15964215f1_x_at	SMc01705iSMc01704f1		Intergenic spacer	0.352193	5.64204	2.57941	0.0179725	-3.16199
c15964195_at	SMc01723		Hypothetical transmembrane protein	-0.19742	5.0346	-2.4346	0.0244771	-3.35153
n15964190_at	SMc01728	ada	Methylated-DNA--protein-cysteine methyltransferase (regulatory protein of adaptative response)	-0.185406	5.50985	-2.18792	0.040811	-3.66412
rna26i15964204f1_x_at	SMc01733iSMc01715f1		Intergenic spacer	0.277747	5.41074	2.11563	0.047217	-3.75278
n15965006_at	SMc01813		Conserved hypothetical protein	-0.16165	6.70264	-2.22451	0.0378802	-3.6187
n15966212_at	SMc01826		Putative uracil and uridine ABC transporter	0.172419	5.82131	2.38434	0.0272075	-3.41636
n15966213_at	SMc01827		Putative uracil and uridine ABC transporter	0.211856	4.76658	2.5869	0.0176846	-3.15208
c15966220i15966221f1_x_at	SMc01834iSMc01995f1		Intergenic spacer	-0.149943	4.45517	-2.35858	0.0287146	-3.44938
n15966222_at	SMc01836		Putative DNA-binding protein	0.249768	7.70333	2.20349	0.0395396	-3.64484
c15965951i15965952f1_x_at	SMc01844iSMc01843f1		Intergenic spacer	0.172584	4.30029	2.13867	0.0450829	-3.72469
c15965939_at	SMc01856		Putative sarcosine oxidase	0.255687	7.05473	2.45863	0.0232636	-3.32035
c15965938_at	SMc01857	mraZ	cell division protein MraZ	0.326543	8.30444	3.40166	0.00285338	-2.04095
c15965938i15965939f1_x_at	SMc01857iSMc01856f1		Intergenic spacer, putative sRNA	0.27515	8.64416	2.20079	0.0397574	-3.64819
c15965938i15965939f2_x_at	SMc01857iSMc01856f2		Intergenic spacer, putative sRNA	0.347899	10.1542	2.98317	0.00739028	-2.61751
c15965934i15965935f1_x_at	SMc01861iSMc01860f1		Intergenic spacer	0.344302	8.05526	2.18461	0.0410867	-3.66822
c15965925i15965926f2_x_at	SMc01870iSMc01869f2		Intergenic spacer	0.291733	5.56168	3.17984	0.00473939	-2.34719
c15965911_at	SMc01884		Conserved hypothetical protein	0.172945	5.54158	2.59884	0.0172351	-3.13628
15965010i15965011f1_x_at	SMc01905iSMc01906f1		Intergenic spacer	0.309698	6.91576	2.38243	0.0273171	-3.41882
15965013i15965014f1_x_at	SMc01908iSMc01909f1		Intergenic spacer	0.28535	5.30973	2.27067	0.0344581	-3.56091
c15966247_at	SMc01960		Oxidoreductase	-0.165108	5.31161	-2.41471	0.0255258	-3.37726
n15966264_at	SMc01977		Sugar-binding periplasmic protein precursor	0.197585	4.3851	2.59556	0.0173575	-3.14062
c15966298i15966299f2_x_at	SMc02033iSMc02034f2		Intergenic spacer	0.213915	6.26367	2.55152	0.0190827	-3.19878
c15965298_at	SMc02051		Conserved hypothetical protein	0.485839	10.8734	2.76727	0.0119397	-2.91104
c15965298irna31f1_x_at	SMc02051iSMc02125f1		Intergenic spacer	0.500579	5.01253	3.37552	0.00303005	-2.07705
c15965298irna31f2_x_at	SMc02051iSMc02125f2	SMc_ncRNA_242	Intergenic spacer, putative sRNA	0.313942	8.72473	2.67545	0.0145974	-3.03432
c15965298irna31f3_x_at	SMc02051iSMc02125f3		Intergenic spacer, putative sRNA	0.568568	8.10013	3.31582	0.0034748	-2.15951
c15965297_at	SMc02052		Conserved hypothetical protein	0.539345	9.54454	2.36191	0.0285153	-3.44511
c15965297i15965298f1_x_at	SMc02052iSMc02051f1		Intergenic spacer	0.581265	8.51284	3.17986	0.00473916	-2.34716
n15965256_at	SMc02093	lpxD	Probable UDP-3-O-3-hydroxymyristoyl glucosamine N-acyltransferase	-0.192872	5.80689	-2.3479	0.0293615	-3.46302
c15965243_at	SMc02106		Histidine triad (HIT) family protein	-0.191711	4.94255	-2.57134	0.0182874	-3.17266
15965236i15965237f1_x_at	SMc02113iSMc02112f1		Intergenic spacer	0.589841	6.84448	2.58411	0.0177915	-3.15578
c15965230_at	SMc02119	aapQ	Probable general L-amino acid transport permease ABC transporter	-0.197239	5.45422	-2.28898	0.0331811	-3.53783
c15964273_at	SMc02135	apaG	Conserved hypothetical protein	0.173773	4.48931	2.58048	0.017931	-3.16057
15964273i15964274f1_x_at	SMc02135iSMc02134f1		Intergenic spacer	-0.169347	4.28822	-2.68458	0.0143098	-3.02211
c15964258i15964259f1_x_at	SMc02150iSMc02149f1		Intergenic spacer	-0.289902	4.61903	-4.2584	0.000390062	-0.876253
c15964237_at	SMc02162	fadD	Long-chain-fatty-acid-CoA ligase	0.355588	6.39931	2.25399	0.0356602	-3.58185
c15964236i15964237f1_x_at	SMc02163iSMc02162f1		Intergenic spacer	0.353837	7.52065	3.12819	0.00532894	-2.41836
n15964235_at	SMc02164	frk	Probable fructokinase	-0.153861	5.67997	-2.34842	0.0293302	-3.46236
n15964234_at	SMc02165	pyrE	Probable orotate phosphoribosyltransferase	-0.160213	6.07735	-2.59075	0.0175384	-3.14699
c15964219i15964220f1_x_at	SMc02181iSMc02180f1		Intergenic spacer	0.234314	6.23406	2.67548	0.0145963	-3.03428
crna27i15964980f4_x_at	SMc02182iSMc01789f4		Intergenic spacer	0.430673	5.81901	2.66994	0.0147735	-3.04168
15964246i15964247f5_x_at	SMc02201iSMc02189f5		Intergenic spacer, putative sRNA	0.205915	4.24417	2.09604	0.0491037	-3.77655
rna35i15964361f1_x_at	SMc02208iSMc02304f1		Intergenic spacer	-0.267857	4.78984	-2.13793	0.0451503	-3.7256
n15964282_at	SMc02224	chaA	Putative calcium/proton antiporter transmembrane protein	-0.151334	5.27403	-2.40564	0.0260178	-3.38896
15964287i15964288f1_x_at	SMc02229iSMc02230f1		Intergenic spacer	-0.171992	6.3889	-2.10064	0.0486541	-3.77097
c15964312_at	SMc02255	qxtA	Putative quinol oxidase subunit I transmembrane protein	0.391646	7.33243	2.93902	0.00815801	-2.67787
c15964317_at	SMc02260		Putative amino-acid ABC transporter	-0.152464	5.91687	-2.22341	0.0379655	-3.62008
n15964319_at	SMc02262	aspC	Aspartate aminotransferase	-0.14975	5.51051	-2.42433	0.0250135	-3.36483
15964322i15964323f1_x_at	SMc02265iSMc02266f1	SMc_ncRNA_198	Intergenic spacer, putative sRNA	0.188761	6.32216	2.47385	0.0225245	-3.30055
n15964324_at	SMc02267		Predicted transcriptional regulator	0.346496	6.82107	2.35715	0.0288007	-3.45121
n15964333_at	SMc02276	pncB	Putative nicotinate phosphoribosyltransferase	-0.178502	4.82279	-2.33081	0.0304253	-3.4848
n15966316_at	SMc02336	kduD	2-deoxy-D-gluconate 3-dehydrogenase	-0.160307	4.05203	-2.26556	0.0348226	-3.56733
c15966326_at	SMc02345		Putative glycine-betaine and choline ABC transporter	0.195866	5.91132	2.23767	0.036874	-3.60228
c15966330i15966331f1_x_at	SMc02350iSMc02351f1		Intergenic spacer	0.34101	5.48048	2.23148	0.0373446	-3.61002
c15966331_at	SMc02351		Conserved hypothetical protein	0.348395	6.41984	3.28643	0.00371664	-2.20011
c15964781i15964782f1_x_at	SMc02372iSMc02373f1		Intergenic spacer	0.370156	7.86147	3.40932	0.00280352	-2.03037
c15964782_at	SMc02373		Hypothetical unknown protein	0.419787	8.52749	3.31984	0.00344299	-2.15397
c15964783_at	SMc02374		Hypothetical unknown protein	0.387331	9.02247	2.64591	0.0155655	-3.07373
c15964789_at	SMc02380		Putative oxidoreductase transmembrane protein	-0.139883	5.57927	-2.48222	0.0221272	-3.28963
c15964813i15964814f2_x_at	SMc02405iSMc02406f2	SMc_ORF_8	hypothetical protein [Sinorhizobium meliloti AK83]	0.322179	6.6332	2.80109	0.0110824	-2.86537
c15964814i15964816f2_x_at	SMc02406iSMc02407f2		Intergenic spacer	0.395673	8.06511	4.32263	0.00033589	-0.791528
c15964816i15964817f1_x_at	SMc02407iSMc02408f1		Intergenic spacer	0.354879	6.27721	2.31507	0.0314363	-3.5048
crna39i15964803f1_x_at	SMc02409iSMc02394f1		Intergenic spacer, putative sRNA	0.211608	7.11941	2.25332	0.0357097	-3.58269
c15966362_at	SMc02434		Hypothetical protein	0.491995	9.03692	3.47998	0.00238238	-1.93284
c15966362i15966363f1_x_at	SMc02434iSMc02435f1		Intergenic spacer	0.269674	6.92299	2.09115	0.0495846	-3.78246
c15966362i15966363f2_x_at	SMc02434iSMc02435f2		Intergenic spacer	0.271592	9.1789	2.28379	0.0335382	-3.54437
c15966369_at	SMc02441		Conserved hypothetical protein	0.514525	6.319	2.56819	0.0184115	-3.17681
c15966371_at	SMc02443	grxC	Probable glutaredoxin 3 protein/Grx1	0.355973	8.26062	2.29903	0.032499	-3.52513
n15966785_at	SMc02503		Saccharopine dehydrogenase / Homospermidine synthase	0.599159	8.42228	3.45668	0.00251388	-1.96499
c15966764_at	SMc02524	fdsG	Putative NAD-dependent formate dehydrogenase gamma subunit	0.338811	6.52959	2.52644	0.0201359	-3.23176
15964872i15964873f1_x_at	SMc02543iSMc00550f1		Intergenic spacer	0.335498	6.92411	3.36117	0.00313157	-2.09687
n15963810_at	SMc02576		Hypothetical acetyltransferase protein	-0.16327	4.88771	-2.11634	0.0471503	-3.75192
n15963839_at	SMc02609	glxA	Putative transcription regulator	-0.170685	5.64562	-2.70457	0.013699	-2.99534
n15963841_at	SMc02611	glxC	Putative glutamate synthase alpha subunit	-0.171053	6.45078	-2.149	0.0441546	-3.71204
n15964822_at	SMc02655		Hypothetical transmembrane protein	0.26535	9.23308	2.31924	0.0311657	-3.49951
n15964821_at	SMc02656		Hypothetical unknown protein	0.347285	10.9299	2.21489	0.0386313	-3.63068
c15966113_at	SMc02698	apt	Probable adenine phosphoribosyltransferase	-0.278974	4.57114	-3.10545	0.00561054	-2.44966
n15966124_at	SMc02709		Hypothetical/unknown protein	0.356866	5.84721	3.39271	0.00291273	-2.05332
n15966128_at	SMc02713	rpoE3	RNA polymerase sigma-E factor (sigma-24)	-1.54264	6.10798	-11.747	2.17038e-10	4.97931
n15966129_at	SMc02714		Hypothetical transmembrane protein	-0.743536	5.66322	-7.13339	6.82561e-07	2.29152
15966135i15966136f1_x_at	SMc02720iSMc02721f1		Intergenic spacer	0.273438	3.20882	3.43851	0.00262137	-1.99008
c15966140i15966141f1_x_at	SMc02725iSMc02726f1		Intergenic spacer	-0.173875	5.04114	-2.13731	0.0452059	-3.72634
c15966143_at	SMc02728	fhs	Probable formate--tetrahydrofolate ligase	0.180269	5.11908	2.43281	0.0245697	-3.35385
c15963791_at	SMc02756		Putative sensor histidine kinase	0.402872	7.33624	2.37301	0.0278615	-3.43091
n15963767_at	SMc02780	gabD1	Probable succinate-semialdehyde dehydrogenase [NADP+] protein	0.451228	6.6761	2.33421	0.0302112	-3.48048
n15963757_at	SMc02790	coaE	Dephospho-CoA kinase	-0.178696	5.95699	-2.49331	0.0216111	-3.27515
n15966041_at	SMc02813	aacC	Probable aminoglycoside N3'-acetyltransferase	0.26157	6.56001	3.27298	0.00383269	-2.21868
c15963908_at	SMc02831		Putative taurine	-0.191109	5.55265	-2.4631	0.0230444	-3.31454
n15963913_at	SMc02836		ABC transporter	-0.184247	5.12386	-2.43406	0.024505	-3.35223
n15963914_at	SMc02837	dapB	Probable dihydrodipicolinate reductase	-0.155465	6.65176	-2.33363	0.0302475	-3.48122
c15963933_at	SMc02855		Hypothetical transmembrane protein	0.24191	6.6276	2.79949	0.0111215	-2.86752
c15963933i15963934f1_x_at	SMc02855iSMc02856f1		Intergenic spacer, putative sRNA	0.610911	7.58406	3.29078	0.00367983	-2.1941
c15963962_at	SMc02884		Probable membrane lipoprotein	0.251544	5.21732	2.11995	0.0468099	-3.74752
n15963969_at	SMc02891		Putative oxidoreductase transmembrane protein	-0.19686	5.42326	-2.18528	0.0410307	-3.66739
15966490i15966491f1_x_at	SMc02941iSMc02942f1		Intergenic spacer	-0.286499	5.92584	-3.20165	0.00451	-2.31712
15966633i15966634f1_x_at	SMc02988iSMc02989f1		Intergenic spacer	0.347712	5.68103	2.1124	0.0475236	-3.75671
n15964425_at	SMc03040	flaC	Flagellin C	0.161739	3.7782	2.74604	0.0125097	-2.93963
15966637i15966638f1_x_at	SMc03153iSMc03154f1		Intergenic spacer	0.154344	3.52648	2.09673	0.0490355	-3.77571
c15966645i15966646f1_x_at	SMc03161iSMc03162f1		Intergenic spacer	-0.146275	7.20393	-2.12052	0.0467562	-3.74682
n15966656_at	SMc03172	gltX	Glutamyl-tRNA synthetase	-0.140431	6.52657	-2.10657	0.0480809	-3.76378
15966658i15966659f1_x_at	SMc03174iSMc03175f1		Intergenic spacer	-0.207635	6.52108	-2.09464	0.049241	-3.77824
c15966830_at	SMc03229	gpsA	Probable glycerol-3-phosphate dehydrogenase [NAD(P)+]	-0.248366	4.76762	-3.353	0.00319088	-2.10816
c15966842i15966843f1_x_at	SMc03241iSMc03242f1		Intergenic spacer	0.160223	6.84865	2.19641	0.0401129	-3.65361
c15966844_at	SMc03243		Putative alkaline phosphatase transmembrane protein	0.451673	7.62397	3.05463	0.00629304	-2.51952
c15966844i15966845f1_x_at	SMc03243iSMc03244f1		Intergenic spacer	0.60848	7.84002	2.82061	0.0106146	-2.83894
c15966845_at	SMc03244		Hypothetical protein	0.414991	8.35824	2.44692	0.0238477	-3.33556
n15966853_at	SMc03247		Putative integrase/recombinase	0.186808	4.37212	2.48342	0.022071	-3.28807
15966862i15966863f1_x_at	SMc03256iSMc03257f1		Intergenic spacer	0.333985	6.6048	2.66218	0.015025	-3.05204
15966864i15966865f1_x_at	SMc03258iSMc03259f1		Intergenic spacer	0.178487	4.1979	2.13024	0.045853	-3.73498
n15966872_at	SMc03268		Peptide transport ATP-binding protein	0.206156	4.66251	2.4856	0.0219688	-3.28522
c15966895i15966896f2_x_at	SMc03297iSMc03298f2	SMc_ncRNA_339	Intergenic spacer, putative sRNA	0.229155	4.73273	2.31979	0.0311298	-3.49881
c15966895i15966896f3_x_at	SMc03297iSMc03298f3		Intergenic spacer	0.213432	5.05522	2.95264	0.00791328	-2.65927
c15966898i15966899f2_x_at	SMc03301iSMc03761f2		Intergenic spacer	0.206753	4.97437	2.2921	0.032968	-3.53389
c15966898i15966899f4_x_at	SMc03301iSMc03761f4		Intergenic spacer	0.438796	5.80841	2.99257	0.00723598	-2.60464
c15966898i15966899f5_x_at	SMc03301iSMc03761f5		Intergenic spacer	0.201944	5.59606	2.51854	0.0204792	-3.24213
n15966917_at	SMc03781		SPOUT methyltransferase, predicted	0.437481	8.3438	2.78948	0.0113698	-2.88106
n15966921_at	SMc03785	rppH	Putative RNA pyrophosphohydrolase	0.228687	4.69642	2.67811	0.014513	-3.03076
n15966927_at	SMc03791		Conserved hypothetical protein	0.324479	6.76397	2.38135	0.0273785	-3.42019
n15966931_at	SMc03795	leuD	Probable 3-isopropylmalate dehydratase small subunit	0.336863	7.41128	2.57928	0.0179773	-3.16216
n15966945_at	SMc03809		Hypothetical transmembrane protein	0.194157	5.31087	2.13557	0.0453646	-3.72847
c15966950_at	SMc03814		Putative sugar transport system permease	0.173849	5.51434	2.27635	0.0340572	-3.55376
n15966963_at	SMc03827		Amino acid efflux protein	-0.169156	7.41419	-2.44889	0.0237485	-3.333
c15966968_at	SMc03832		Conserved hypothetical signal peptide protein	0.18622	7.39553	2.47606	0.0224192	-3.29767
n15966974_at	SMc03838		Hypothetical transmembrane protein	-0.225745	5.23502	-2.20534	0.039391	-3.64255
n15966975_at	SMc03839		Hypothetical transmembrane protein	0.430511	9.28006	2.33522	0.0301476	-3.47919
n15966986_at	SMc03850	ccmD	Putative heme exporter D (cyto	-0.163881	6.9266	-2.22891	0.0375407	-3.61321
15966504i15966505f1_x_at	SMc03967iSMc03968f1		Intergenic spacer	-0.168316	4.0953	-2.31891	0.031187	-3.49993
n15966512_at	SMc03975		Transcription regulator LysR family	0.219249	4.34109	3.5526	0.00201447	-1.8327
c15966529_at	SMc03992		Hypothetical protein signal peptide	-0.170086	6.45957	-2.55848	0.0187996	-3.18961
15966548i15966549f1_x_at	SMc04011iSMc04012f1		Intergenic spacer	0.189664	4.72118	2.39153	0.0268007	-3.40713
n15966555_at	SMc04018		Probable 5'-nucleotidase precursor (signal peptide) protein	0.197698	5.56194	2.51081	0.0208198	-3.25226
c15966576_at	SMc04040	ibpA	Probable heat shock protein	0.404849	6.925	2.63978	0.0157739	-3.0819
c15966576i15966577f1_x_at	SMc04040iSMc04041f1		Intergenic spacer	0.382114	7.18232	2.66634	0.0148895	-3.04648
15966579i15966580f1_x_at	SMc04043iSMc04044f1		Intergenic spacer	0.45311	7.76423	3.18849	0.00464709	-2.33527
n15966580_at	SMc04044	cpdR1	Single domain response regulator	0.682918	6.44438	4.29361	0.000359359	-0.829744
15966580irna50f1_x_at	SMc04044iSMc04060f1		Intergenic spacer	0.424072	5.46638	3.07531	0.00600619	-2.49111
15965745i15965746f1_x_at	SMc04163iSMc04164f1	SMc_ncRNA_275	Intergenic spacer, putative sRNA	0.413707	7.76608	2.92387	0.00843875	-2.69855
15965745i15965746f2_x_at	SMc04163iSMc04164f2		Intergenic spacer	0.488909	8.49774	2.25923	0.0352785	-3.57528
n15965746_at	SMc04164		Conserved hypothetical protein	0.528055	10.3333	3.63644	0.00165903	-1.71732
15965747i15965748f1_x_at	SMc04165iSMc04166f1		Intergenic spacer	0.327825	5.92566	2.8491	0.00996578	-2.80031
15965750i15965751f1_x_at	SMc04168iSMc04169f1		Intergenic spacer	0.282905	3.62046	3.59549	0.00182412	-1.77364
n15965755_at	SMc04173		Conserved hypothetical protein	0.162925	5.04778	2.57322	0.0182135	-3.17017
c15965767_at	SMc04184		Hypothetical protein	0.244774	4.79057	2.64681	0.0155352	-3.07254
n15965652_at	SMc04229		Hypothetical transmembrane protein	0.168481	5.37726	2.64613	0.015558	-3.07344
n15965657_at	SMc04234	cspA4	Cold shock protein	0.47903	10.1202	2.11434	0.0473389	-3.75434
15965689i15965690f1_x_at	SMc04266iSMc04268f1		Intergenic spacer	0.283442	6.03852	2.53217	0.0198909	-3.22425
n15965803_at	SMc04292	cyaF3	Probable adenylate/guanylate cyclase	0.21483	6.49696	2.47954	0.0222539	-3.29313
15965732i15965733f1_x_at	SMc04333iSMc04334f1		Intergenic spacer	0.264718	6.94663	2.48731	0.021889	-3.28299
15965735i15965736f1_x_at	SMc04336iSMc04337f1		Intergenic spacer	0.388031	5.54068	2.2009	0.0397484	-3.64805
n15965738_at	SMc04340		Methylenetetrahydrofolate reductase	0.294379	5.85879	2.27413	0.0342132	-3.55655
n15965824_at	SMc04351	macB	Putative macrolide export ATP-binding/permease protein	-0.166376	6.77985	-2.3808	0.0274105	-3.42091
crna51_i_at	SMc04364		Lys_CTT tRNA	-0.223147	7.3811	-2.40968	0.0257975	-3.38374
n15967041_at	SMc04383		Conserved hypothetical protein	0.385028	6.39028	3.52408	0.00215174	-1.87201
n15967042_at	SMc04384		Putative oxidoreductase	0.178393	5.56566	2.14482	0.044528	-3.71716
n15967043_at	SMc04385		Putative aldehyde dehydrogenase transmembrane protein	0.302451	6.9986	3.28936	0.00369182	-2.19606
n15967044_at	SMc04386	aatB	Aspartate aminotransferase B	0.359297	6.7123	3.41504	0.00276686	-2.02247
15967062i15967063f1_x_at	SMc04404iSMc04405f1		Intergenic spacer	-0.246548	4.86462	-2.46378	0.0230109	-3.31365
n15965007_at	SMc04448		Phospholipase D family protein	-0.153263	5.07213	-2.10787	0.0479563	-3.76221
c15965909i15965910f2_x_at	SMc04453iSMc01885f2		Intergenic spacer, putative sRNA	-0.234323	4.33561	-2.88394	0.00922385	-2.75296

## Sheet: rpoE8-SMb20593 del. vs CL150
Data Set S3. Affymetrix GeneChip expression changes for bacteria in nodules elicited by the rpoE8-SMb20893 deletion strain vs wild type CL150
Affymetrix Probe Set ID	Locus Tag	Gene	Description	logFC	AveExpr	t	adj.P.Val	B
rna62i14523068f1_x_at	SMa0022iSMa0025f1		Intergenic spacer	-0.229188	5.27389	-2.2181	0.0383797	-3.66498
14523108i14523109f1_x_at	SMa0097iSMa0101f1		Intergenic spacer	0.15177	4.40952	2.56545	0.0185204	-3.25451
c14523114i14523116f2_x_at	SMa0110iSMa0112f2		Intergenic spacer	-0.24322	6.04919	-2.20133	0.0397138	-3.68417
c14523160_at	SMa0181	cspA7	CspA7 cold shock protein	0.38651	6.6058	2.47553	0.0224444	-3.36285
14523187i14523188f1_x_at	SMa0226iSMa0228f1		Intergenic spacer	0.21607	6.23253	2.13616	0.0453111	-3.75813
c14523250i14523251f1_x_at	SMa0333iSMa0335f1		Intergenic spacer	0.240418	5.36929	2.34212	0.0297178	-3.52106
n14523258_at	SMa0347		Transcriptional regulator	-0.23221	5.82688	-2.72694	0.0130447	-3.05717
n14523328_s_at	SMa0476		TRm17b transposase	-0.298167	4.81528	-2.32694	0.0306711	-3.53885
c14523336_at	SMa0489		ABC transporter	-0.139164	4.23623	-2.34596	0.0294809	-3.51656
c14523339_at	SMa0495		ABC transporter	-0.152604	4.70002	-2.1039	0.0483384	-3.79434
n14523377_at	SMa0564		Putative dehydrogenase	-0.157519	5.37758	-2.4089	0.0258395	-3.44226
c14523390_at	SMa0585	nrtA	Nitrate transporter	-0.21648	4.51582	-2.86924	0.00953009	-2.88097
14523390i14523391f2_x_at	SMa0585iSMa0590f2		Intergenic spacer	-0.170013	5.91836	-2.89307	0.00903844	-2.85131
n14523392_f_at	SMa0591		transposase	-0.203469	6.56117	-2.54728	0.0192572	-3.2765
n14523420_at	SMa0637		hypothetical protein	-0.186971	5.46082	-2.92478	0.00842164	-2.81177
n14523492_at	SMa0752		oxidoreductase	-0.224064	6.66988	-2.38691	0.0270615	-3.46831
14523496i14523497f1_x_at	SMa0758iSMa0759f1		Intergenic spacer	-0.396981	5.67425	-2.46782	0.0228149	-3.37208
n14523503_at	SMa0766	fixO2	FixO2 cyto	-0.246609	9.14431	-2.37337	0.0278405	-3.4843
n14523506_at	SMa0771		heavy metal transport/detoxification protein	-0.315899	9.35285	-2.51041	0.0208378	-3.32097
n14523516_s_at	SMa0785		Recombinase	-0.252117	5.9358	-2.82089	0.0106082	-2.94104
14523555i14523556f1_x_at	SMa0841iSMa0846f1		Intergenic spacer	-0.425175	6.50287	-2.41708	0.0253984	-3.43255
14523555i14523556f2_x_at	SMa0841iSMa0846f2		Intergenic spacer	-0.406235	6.07627	-2.6477	0.0155053	-3.1544
n14523556_at	SMa0846		Transposase	-0.453531	5.75838	-2.92918	0.00833924	-2.80627
n14523557_at	SMa0848		hypothetical protein	-0.245311	4.25671	-2.12335	0.0464916	-3.77253
14523558i14523560f1_x_at	SMa0849iSMa0850f1		Intergenic spacer	-0.251483	6.83976	-2.50285	0.0211765	-3.33006
14523563i14523564f1_x_at	SMa0853iSMa0854f1		Intergenic spacer	-0.343206	7.29084	-2.43001	0.0247154	-3.41719
n14523564_at	SMa0854	nodG	NodG 3-oxoacyl-(acyl carrier protein) reductase	-0.347129	5.32639	-2.30058	0.0323948	-3.56963
14523564i14523565f2_x_at	SMa0854iSMa0855f2		Intergenic spacer	-0.336417	5.3723	-2.3351	0.0301549	-3.52929
n14523565_s_at	SMa0855	nodP1	NodP1 ATP-sulfurylase small subunit	-0.201618	5.6521	-2.2963	0.0326826	-3.57461
n14523566_s_at	SMa0857	nodQ1	NodQ1 ATP-sulfurylase large subunit-APS kinase	-0.275049	6.40424	-3.55146	0.00201977	-2.02524
c14523580i14523582f1_x_at	SMa0878iSMa0882f1		Intergenic spacer	-0.200303	4.70363	-2.31669	0.031331	-3.55083
c14523630i14523632f1_x_at	SMa0976iSMa0977f1		Intergenic spacer	-0.19575	4.40853	-2.27499	0.0341528	-3.59937
n14523698_at	SMa1089		hypothetical protein	0.25993	7.12285	3.42633	0.00269593	-2.1821
c14523781_at	SMa1223	fixM	FixM flavoprotein oxidoreductase	-0.242049	11.4154	-2.41085	0.025734	-3.43996
c14523805i14523807f2_x_at	SMa1262iSMa1264f2		Intergenic spacer	-0.217918	3.96816	-2.75814	0.0121816	-3.01869
c14523813i14523814f2_x_at	SMa1279iSMa1283f2	SMa_ORF_16	hypothetical protein SinmeB_623 [Sinorhizobium meliloti BL225C]	0.189949	5.8081	2.28977	0.0331269	-3.58221
n14523851_at	SMa1337		ABC transporter	0.197689	4.41681	2.23078	0.0373981	-3.65042
c14523861i14523862f1_x_at	SMa1354iSMa1355f1		Intergenic spacer	-0.182658	4.54916	-2.29165	0.0329982	-3.58002
14523896i14523897f1_x_at	SMa1413iSMa1414f1		Intergenic spacer	-0.173361	5.29895	-2.68695	0.0142359	-3.10632
c14523917_at	SMa1450		Thiolase	-0.179646	5.83447	-2.29972	0.0324525	-3.57063
c14523964_at	SMa1533	nuoA2	NuoA2 NADH:quinone oxidoreductase subunit A 2	0.208546	6.72031	2.11704	0.0470835	-3.77962
c14524012_s_at	SMa1612		transposase	-0.163423	4.15154	-2.22892	0.0375404	-3.65255
n14524091_at	SMa1727		alpha/beta hydrolase fold protein	-0.186605	4.74748	-2.42881	0.0247779	-3.41861
c14524112_at	SMa1755		ABC transporter	-0.151317	4.9428	-2.73186	0.0129048	-3.05111
14524119i14524120f3_x_at	SMa1766iSMa1767f3		Intergenic spacer	-0.23326	4.96077	-2.87928	0.00931999	-2.86848
n14524170_at	SMa1857		hydrolase	0.229693	4.8474	2.31432	0.0314856	-3.55361
c14524207i14524208f4_x_at	SMa1921iSMa1924f4		Intergenic spacer	-0.215889	6.06607	-2.50295	0.0211721	-3.32994
n14524238_at	SMa1974		Hypothetical protein	0.198296	4.17932	2.52948	0.0200057	-3.298
14524244i14524245f1_x_at	SMa1987iSMa1989f1		Intergenic spacer	0.172745	3.75323	2.09997	0.04872	-3.79874
14524258i14524259f2_x_at	SMa2012iSMa2014f2		Intergenic spacer	-0.178391	3.97637	-2.30867	0.0318566	-3.5602
n14524281_at	SMa2055		hypothetical protein	-0.151539	4.85621	-2.17952	0.0415126	-3.70904
c14524388_at	SMa2267		conserved hypothetical protein	-0.152502	4.14841	-2.1162	0.0471631	-3.78056
c14524425_at	SMa2333	kdpA	KdpA potassium-transporting ATPase A chain	0.174107	4.98668	2.19526	0.0402071	-3.6911
c14524447i14524448f1_x_at	SMa2355iSMa2357f1		Intergenic spacer, putative sRNA	0.263721	6.55268	3.07973	0.00594647	-2.61778
n15139877_at	SMb20002	lacK	Lactose ABC transporter	-0.173165	4.98829	-2.33307	0.0302827	-3.53167
c15139908i15139909f1_x_at	SMb20033iSMb20034f1		Intergenic spacer	-0.161775	6.37983	-2.25891	0.0353021	-3.61799
n15139922_at	SMb20047		Hypothetical protein	-0.199488	6.11924	-2.74312	0.01259	-3.03722
n15139923_at	SMb20048		Probable transcriptional regulator	-0.295522	5.63245	-3.4342	0.00264753	-2.17222
c15139926_at	SMb20054		Chloride peroxidase	-0.17649	4.4803	-2.24646	0.0362157	-3.63236
c15139927i15139928f2_x_at	SMb20055iSMb20056f2		Intergenic spacer	-0.268412	4.41999	-3.47467	0.00241175	-2.12144
c15139945i15139946f1_x_at	SMb20073iSMb20074f1		Intergenic spacer	0.219089	4.6874	3.06462	0.00615284	-2.63674
n15139967_at	SMb20095		Acetolactate synthase	0.19395	5.35786	3.16515	0.00490029	-2.51047
n15140038_at	SMb20166		Conserved hypothetical protein	-0.14144	5.06288	-2.4301	0.0247104	-3.41707
n15140090_at	SMb20227	ndiA-1	Putative nutrient deprivation-induced protein	0.202346	5.25294	2.09399	0.0493045	-3.80541
n15140166_at	SMb20303		Hypothetical protein	0.268062	6.25592	2.11009	0.0477434	-3.78741
c15140200i15140201f1_x_at	SMb20341iSMb20342f1		Intergenic spacer	0.342442	7.93192	2.18729	0.0408638	-3.7002
15140225i15140226f1_x_at	SMb20366iSMb20367f1	SMb_ncRNA_371	Intergenic spacer, putative sRNA	0.400233	6.79774	3.53856	0.00208093	-2.04139
n15140228_at	SMb20369		Conserved hypothetical transmembrane protein	-0.149758	4.62309	-2.21621	0.0385274	-3.66714
c15140272i15140273f1_x_at	SMb20413iSMb20414f1		Intergenic spacer	0.318733	4.10647	2.33286	0.0302958	-3.53191
c15140285i15140286f1_x_at	SMb20426iSMb20427f1		Intergenic spacer	0.220896	6.11061	2.33851	0.0299417	-3.52529
n15140286_at	SMb20427	ehuA	ABC-type ectoine/hydroxyectoine transport system	0.186515	5.15734	2.25781	0.0353818	-3.61926
c15140320i15140321f1_x_at	SMb20465iSMb20466f1		Intergenic spacer	0.171313	3.85996	2.30888	0.0318427	-3.55996
c15140324i15140325f1_x_at	SMb20469iSMb20470f1		Intergenic spacer	0.230334	4.97756	2.72086	0.0132195	-3.06465
n15141392_at	SMb20592	rpoE8	RNA polymerase sigma factor	-1.50221	5.26974	-11.2923	4.31093e-10	3.79172
n15141393_at	SMb20593		Hypothetical protein	-0.791577	4.6534	-7.44112	3.67056e-07	1.86966
n15141394_at	SMb20594	amcY	Putative amicyanin precursor protein	1.69216	6.74018	10.4063	1.74474e-09	3.46669
15141397i15141398f1_x_at	SMb20597iSMb20598f1		Intergenic spacer	0.267997	4.06236	2.30647	0.0320018	-3.56276
15141243i15141244f1_x_at	SMb20648iSMb20649f1		Intergenic spacer, putative sRNA	0.179038	4.72897	2.45858	0.0232659	-3.38311
n15141249_at	SMb20655		Conserved hypothetical protein	-0.192217	5.59743	-2.75073	0.0123816	-3.02784
c15141332_at	SMb20752		Putative enoyl-CoA hydratase	-0.150847	5.52023	-2.191	0.0405569	-3.69596
n15140458_g_at	SMb20830	kpsF2	Arabinose-5-phosphate isomerase	-0.229775	6.71616	-2.3865	0.0270847	-3.46879
n15141027_at	SMb20847		Probable transcriptional regulator	-0.193346	5.06625	-2.0956	0.0491466	-3.80361
n15141030_at	SMb20850	lldD1	Putative L-lactate dehydrogenase (cyto	-0.204549	4.77343	-2.99145	0.00725422	-2.72844
n15141038_r_at	SMb20858		Hypothetical protein	-0.1986	6.83464	-2.14854	0.0441955	-3.74416
c15141094_at	SMb20909		Hypothetical protein	0.335812	6.22011	3.14389	0.00514263	-2.5372
n15140965_at	SMb20954	exoH	Succinyltransferase	-0.145503	5.5204	-2.14215	0.0447679	-3.75137
n15141023_at	SMb21010	bdhA	D-beta-hydroxybutyrate dehydrogenase	0.201817	5.08386	2.79194	0.0113083	-2.97691
c15140484_at	SMb21026		exopeptide protein	0.281086	6.38863	2.66575	0.0149087	-3.13231
c15140499i15140500f2_x_at	SMb21042iSMb21043f2		Intergenic spacer	-0.201756	4.40639	-2.38541	0.027147	-3.47008
c15140719_g_at	SMb21167		Reverse transcriptase	-0.157443	5.14405	-2.24102	0.036622	-3.63863
c15140728_at	SMb21176	phoD	Phosphate uptake ABC transporter periplasmic solute-binding protein precursor	-0.184423	5.50851	-2.70856	0.01358	-3.07978
c15140760_at	SMb21208		Putative transcriptional regulator	-0.171374	4.76374	-2.32223	0.0309725	-3.54435
c15140608_at	SMb21219		Putative sugar amine ABC transporter	0.149274	4.41798	2.19382	0.040325	-3.69274
c15140631i15140632f1_x_at	SMb21242iSMb21243f1		Intergenic spacer	0.255201	4.05421	2.57033	0.0183268	-3.24859
c15140684_at	SMb21295		Putative small heat shock protein	0.228319	6.07522	2.90355	0.00882981	-2.83824
n15140843_at	SMb21379		Conserved hypothetical protein	0.164257	4.46072	2.70235	0.0137654	-3.08741
c15141209_at	SMb21493		Putative transcriptional regulator	-0.144351	6.29168	-2.12215	0.0466038	-3.77388
15141219i15141220f1_x_at	SMb21502iSMb21503f1		Intergenic spacer	0.176998	4.52071	2.33386	0.0302329	-3.53074
c15141238i15141239f1_x_at	SMb21521iSMb21522f1		Intergenic spacer	-0.425385	6.13474	-2.29246	0.0329434	-3.57908
n15140894_at	SMb21568	usg2	Conserved hypothetical protein	0.166164	3.85592	2.11375	0.0473955	-3.78331
15141455i15141456f1_x_at	SMb21648iSMb21649f1		Intergenic spacer	0.271948	4.34237	2.35565	0.0288906	-3.50516
n15964663_at	SMc00014		Hypothetical/unknown transmembrane protein	0.176594	5.71532	2.656	0.0152281	-3.14425
n15964760_at	SMc00063		Conserved hypothetical protein	0.242378	5.20038	2.26996	0.0345082	-3.6052
c15964687_at	SMc00084		Hypothetical protein	0.232658	4.5613	2.08781	0.0499158	-3.8123
c15965611_at	SMc00150		Conserved hypothetical protein	-0.154901	6.57877	-2.36623	0.028259	-3.49271
c15965607_at	SMc00154	gor	Probable glutathione reductase	-0.14045	6.21402	-2.17702	0.0417235	-3.71188
c15965442_at	SMc00261		Putative fatty-acid-CoA ligase	-0.17698	4.56842	-2.78685	0.0114359	-2.98321
c15965457_at	SMc00276		metallo-beta-lactamase/hydrolase	-0.448946	7.03175	-2.5108	0.0208204	-3.3205
c15965458_at	SMc00277		Aminotransferase, class V/Cysteine desulfurase	-0.419121	6.97269	-2.8397	0.0101755	-2.91769
c15965463_at	SMc00282		Conserved hypothetical protein	-0.213421	3.93428	-2.9362	0.00820946	-2.79751
15965465i15965466f2_x_at	SMc00284iSMc00285f2		Intergenic spacer	0.2261	4.7252	2.40606	0.0259948	-3.44564
crna5irna6f1_x_at	SMc00305iSMc00306f1		Intergenic spacer	-0.182729	4.20991	-2.75414	0.0122892	-3.02363
n15964043_at	SMc00370		Putative transcription regulator	-0.255802	6.5851	-3.60759	0.00177372	-1.9551
c15965546i15965547f1_x_at	SMc00479iSMc00549f1		Intergenic spacer	0.175549	4.28	3.32579	0.00339633	-2.30844
n15965513_at	SMc00507		Hypothetical protein	0.159703	4.4278	2.19409	0.0403026	-3.69243
c15965538i15965539f1_x_at	SMc00534iSMc00486f1		Intergenic spacer	0.239088	7.8867	2.73183	0.0129057	-3.05115
n15964913_at	SMc00591		Hypothetical/unknown signal peptide protein	0.391808	6.17124	2.63582	0.0159099	-3.16891
15964913i15964914f1_x_at	SMc00591iSMc00592f1		Intergenic spacer	0.300212	8.06189	2.76512	0.0119961	-3.01007
n15966479_at	SMc00646	rpoH1	RNA polymerase sigma factor (Sigma-32)	0.358995	5.24889	2.27029	0.0344846	-3.60481
c15966430_at	SMc00695	aroK	Putative shikimate kinase I	0.171153	5.67413	2.22224	0.038056	-3.66022
c15966423_at	SMc00702		Hypothetical signal peptide protein	-0.159474	5.49375	-2.6794	0.0144722	-3.11559
n15966390_at	SMc00735		Putative glutamyl-tRNA synthetase	-0.175895	6.92076	-2.39468	0.0266238	-3.45911
15966389i15966390f1_x_at	SMc00736iSMc00735f1		Intergenic spacer	-0.345124	5.2259	-2.40986	0.0257878	-3.44113
c15966388_at	SMc00737		Conserved hypothetical protein	0.256046	7.15554	2.63779	0.0158423	-3.16651
15964495i15964496f1_x_at	SMc00797iSMc00798f1		Intergenic spacer	0.284871	5.85763	2.20055	0.0397768	-3.68506
c15964503i15964504f1_x_at	SMc00805iSMc00806f1		Intergenic spacer	-0.211215	5.47496	-2.90589	0.00878404	-2.83533
n15964519_at	SMc00821		Hypothetical protein	0.259511	6.72271	3.36532	0.00310187	-2.25874
15964519i15964520f1_x_at	SMc00821iSMc00822f1		Intergenic spacer	0.299362	5.59691	3.05273	0.00632019	-2.65166
c15964598i15964599f1_x_at	SMc00861iSMc00860f1		Intergenic spacer	0.192388	5.58082	2.13941	0.0450153	-3.75446
15964593i15964594f1_x_at	SMc00866iSMc00865f1		Intergenic spacer	-0.17465	4.0254	-2.30835	0.0318776	-3.56057
15964591i15964592f2_x_at	SMc00868iSMc00867f2		Intergenic spacer	-0.188611	6.54704	-2.25938	0.0352678	-3.61745
c15964574i15964575f1_x_at	SMc00885iSMc00884f1		Intergenic spacer	0.181251	6.08728	2.58845	0.0176257	-3.22661
n15964561_at	SMc00896		Inositol monophosphatase family protein	0.208841	6.17336	2.49279	0.0216351	-3.34214
c15964532i15964533f1_x_at	SMc00926iSMc00925f1		Intergenic spacer	0.188606	8.02741	2.25932	0.0352723	-3.61752
n15965210_at	SMc01041	dusB	tRNA-dihydrouridine synthase B	-0.234776	6.53505	-3.03676	0.00655164	-2.67168
n15965211_at	SMc01042	ntrB	Nitrogen assimilation regulatory protein	-0.313273	6.87821	-3.1283	0.00532763	-2.55678
n15965212_at	SMc01043	ntrC	Nitrogen assimilation regulatory protein	-0.302267	5.78865	-3.06471	0.0061517	-2.63664
15964167i15964168f1_x_at	SMc01106iSMc01105f1		Intergenic spacer	-0.281904	4.89865	-2.3881	0.0269941	-3.4669
n15964165_at	SMc01108	trmB	Putative tRNA (guanine-N(7)-)-methyltransferase	0.155087	4.83213	3.07293	0.00603861	-2.62632
n15964138_at	SMc01135		Putative protease IV transmembrane protein	-0.13934	6.44998	-2.11384	0.0473869	-3.78321
c15964108i15964109f1_x_at	SMc01164iSMc01163f1		Intergenic spacer	-0.166911	7.34146	-2.18152	0.0413448	-3.70676
c15965341i15965342f2_x_at	SMc01204iSMc01203f2		Intergenic spacer	-0.22105	6.09889	-2.27338	0.0342661	-3.60124
c15965334i15965335f2_x_at	SMc01210iSMc01209f2		Intergenic spacer, putative sRNA	0.191864	5.61595	2.42219	0.0251264	-3.42649
c15965331i15965332f1_x_at	SMc01213iSMc01212f1		Intergenic spacer	-0.140853	5.49944	-2.11617	0.0471662	-3.7806
c15965325_at	SMc01219	lpsB	Lipopolysaccharide core biosynthesis mannosyltransferase	-0.153337	5.46339	-2.08794	0.0499031	-3.81216
15965084i15965085f2_x_at	SMc01333iSMc01332f2		Intergenic spacer	-0.222564	7.0178	-2.87706	0.0093661	-2.87125
c15965068i15965069f1_x_at	SMc01349iSMc01348f1		Intergenic spacer	0.204797	5.39201	2.18327	0.041198	-3.70477
n15965046_at	SMc01371	divK	DivK cell division response regulator	0.146679	4.48152	2.3234	0.0308973	-3.54299
rna20_r_at	SMc01377		Thr_TGT tRNA	-0.774632	8.10826	-2.428	0.0248202	-3.41957
c15965880_at	SMc01444	thyA	Probable thymidylate synthase	-0.247232	5.99437	-2.49468	0.0215485	-3.33988
n15965843_at	SMc01489		Conserved hypothetical signal peptide protein containing calcium-binding EF-hand regions	0.38384	6.29383	3.18282	0.00470743	-2.48826
c15965844_at	SMc01490		Hypothetical protein	-0.195668	4.59914	-2.48419	0.0220347	-3.35246
c15966190i15966191f1_x_at	SMc01504iSMc01503f1		Intergenic spacer, putative sRNA	0.349096	6.37299	2.70505	0.0136844	-3.08409
c15966071i15966072f1_x_at	SMc01567iSMc01568f1		Intergenic spacer	-0.166074	6.03776	-2.36981	0.0280487	-3.4885
15965976i15965977f1_x_at	SMc01611iSMc01612f1		Intergenic spacer	0.186323	8.79775	2.20903	0.0390956	-3.67536
n15965345_at	SMc01698		Putative oxidoreductase	-0.180893	4.76006	-2.27248	0.0343294	-3.60227
c15964214i15964215f1_x_at	SMc01705iSMc01704f1		Intergenic spacer	0.285144	5.64204	2.08834	0.049863	-3.81171
n15964201_at	SMc01718		conserved hypothetical transmembrane protein	0.208948	5.61044	2.4931	0.0216211	-3.34177
15964951i15964952f1_x_at	SMc01760iSMc01761f1		Intergenic spacer	0.237421	5.16002	3.52923	0.00212628	-2.05307
c15964993_at	SMc01801	argC	Probable N-acetyl-gamma-glutamyl-phosphate reductase	0.163609	4.90528	2.28241	0.0336338	-3.59076
c15964997i15964998f1_x_at	SMc01805iSMc01806f1		Intergenic spacer	0.149842	4.50754	2.23957	0.0367308	-3.6403
15965950i15965951f1_x_at	SMc01845iSMc01844f1		Intergenic spacer	-0.20797	4.11554	-2.58183	0.017879	-3.23465
c15965925i15965926f1_x_at	SMc01870iSMc01869f1		Intergenic spacer	0.270954	4.58643	2.8018	0.0110651	-2.96471
n15966263_at	SMc01976		Putative cystathionine gamma-synthase	-0.169385	5.83714	-3.12322	0.00538929	-2.56316
n15966276_at	SMc01989		Conserved hypothetical protein	-0.240996	5.3289	-2.51334	0.0207077	-3.31744
n15966308_at	SMc02043	eda1	Probable KHG/KDPG aldolase (includes: 4-hydroxy-2-oxoglutarate aldolase	-0.15679	3.85138	-2.54029	0.0195479	-3.28495
c15965298irna31f3_x_at	SMc02051iSMc02125f3		Intergenic spacer, putative sRNA	0.406427	8.10013	2.37023	0.0280236	-3.48799
15965231i15965232f1_x_at	SMc02118iSMc02117f1		Intergenic spacer, putative sRNA	0.198846	4.26211	2.57932	0.0179757	-3.23769
rna31_at	SMc02125		Leu_TAG tRNA	0.271854	9.52249	2.35545	0.028903	-3.5054
c15964258i15964259f1_x_at	SMc02150iSMc02149f1		Intergenic spacer	-0.185322	4.61903	-2.72221	0.0131804	-3.06299
15964232i15964233f1_x_at	SMc02167iSMc02166f1		Intergenic spacer	-0.246732	5.59226	-2.47714	0.0223675	-3.36091
15964246i15964247f1_x_at	SMc02201iSMc02189f1		Intergenic spacer	-0.176321	5.42036	-2.21754	0.0384231	-3.66561
c15964302_at	SMc02245	pyrD	Probable dihydroorotate dehydrogenase (dihydroorotate oxidase)	-0.15822	6.98782	-2.28819	0.0332349	-3.58404
15964320i15964321f1_x_at	SMc02263iSMc02264f1		Intergenic spacer	0.203033	5.15919	2.28108	0.0337264	-3.5923
15964322i15964323f1_x_at	SMc02265iSMc02266f1	SMc_ncRNA_198	Intergenic spacer, putative sRNA	0.306321	6.32216	4.01456	0.000688484	-1.45282
n15964338_at	SMc02281		Conserved hypothetical protein	-0.199259	6.20585	-2.51329	0.02071	-3.3175
15964366i15964367f1_x_at	SMc02309iSMc02310f1		Intergenic spacer	0.211697	4.11781	2.20447	0.0394606	-3.68058
c15966319_at	SMc02338		Sugar-binding periplasmic protein precursor	-0.192118	5.15464	-2.40313	0.0261555	-3.44911
rna39_r_at	SMc02409		Ser_GCT tRNA	0.341268	8.19047	2.68161	0.0144028	-3.11288
c15966343i15966344f1_x_at	SMc02414iSMc02415f1		Intergenic spacer	0.198546	3.57464	2.50073	0.0212723	-3.33261
n15964868_at	SMc02547	pip1	Putative proline iminopeptidase	-0.208536	6.70153	-2.73209	0.0128982	-3.05082
c15963823_at	SMc02589		Conserved hypothetical protein	-0.190266	6.15079	-2.12554	0.0462878	-3.77007
rna55_s_at	SMc02668	23S	23S rRNA	-0.261029	13.046	-3.47146	0.00242966	-2.12546
rna57_s_at	SMc02676	RRNA	16S rRNA	-0.273958	13.7249	-4.44104	0.00025504	-0.943775
n15966125_at	SMc02710	fic	Putative cell filamentation protein	-0.140411	3.71024	-2.1433	0.0446643	-3.75007
c15966137_at	SMc02722		Putative aminoglycoside 3'-phosphotransferase	-0.150932	5.55048	-2.24888	0.0360361	-3.62956
c15966139_at	SMc02724		Hypothetical transmembrane protein	0.169254	5.94686	2.61914	0.0164954	-3.18926
n15963778_at	SMc02769		Conserved hypothetical transmembrane protein	0.293547	5.56103	2.14232	0.0447531	-3.75118
n15963771_at	SMc02776		Altronate hydrolase	-0.250937	6.16659	-2.93172	0.00829211	-2.8031
15963770i15963771f1_x_at	SMc02777iSMc02776f1		Intergenic spacer	-0.165709	7.2824	-2.11485	0.0472906	-3.78207
c15963759i15963760f1_x_at	SMc02788iSMc02787f1		Intergenic spacer	0.205855	4.41302	2.33801	0.0299729	-3.52588
c15967092i15967093f1_x_at	SMc02796iSMc02795f1		Intergenic spacer	0.20711	4.70847	2.23596	0.0370037	-3.64446
n15963902_at	SMc02825	pepA2	Probable aminopeptidase	-0.173986	4.72455	-2.45314	0.0235358	-3.38962
c15963933i15963934f1_x_at	SMc02855iSMc02856f1		Intergenic spacer, putative sRNA	0.62057	7.58406	3.34281	0.00326635	-2.28704
15963975i15963976f1_x_at	SMc02897iSMc02898f1		Intergenic spacer	0.357959	4.72283	2.37442	0.0277791	-3.48305
c15966627_at	SMc02982		Putative acetyltransferase	-0.138686	6.5756	-2.32832	0.0305832	-3.53723
n15964412_at	SMc03027	flgB	Flagellar basal-body rod protein	-0.233857	4.03854	-3.16591	0.00489186	-2.50952
c15964457i15964458f1_x_at	SMc03070iSMc00761f1		Intergenic spacer	-0.179686	6.10541	-2.37925	0.0274996	-3.47736
c15966742i15966743f1_x_at	SMc03104iSMc03103f1		Intergenic spacer	0.203043	5.28135	2.50464	0.0210957	-3.32791
c15966651_at	SMc03167		MFS-type transport protein	-0.23187	6.60589	-2.63773	0.0158443	-3.16658
15966688i15966689f1_x_at	SMc03204iSMc03205f1		Intergenic spacer	0.213086	7.20415	2.48943	0.0217904	-3.34617
n15966826_at	SMc03225		Hypothetical/unknown protein	-0.188528	7.31618	-2.22833	0.0375858	-3.65323
15966831i15966832f1_x_at	SMc03230iSMc03231f1		Intergenic spacer	-0.198446	3.65052	-2.78345	0.0115218	-2.98741
c15966852i15966853f2_x_at	SMc03246iSMc03247f2		Intergenic spacer	-0.319771	6.1001	-2.33588	0.0301062	-3.52838
15966861i15966862f1_x_at	SMc03254iSMc03256f1	SMc_ncRNA_321	Intergenic spacer, putative sRNA	-0.227388	6.44791	-3.41465	0.00276939	-2.19677
n15966878_at	SMc03279		Putative transposase number 2 for insertion sequence ISRm28	-0.152083	5.29586	-2.2838	0.0335376	-3.58915
15966888i15966889f3_x_at	SMc03289iSMc03290f3		Intergenic spacer	0.211358	4.66906	3.23588	0.0041715	-2.42152
c15966850_i_at	SMc03312		Transposase for insertion sequence element ISRm11/ISRm2011-2	-0.400186	5.99203	-3.02126	0.00678425	-2.69111
c15966847_at	SMc03746		Hypothetical/unknown protein	-0.251052	4.3162	-2.51966	0.0204301	-3.30983
c15966947_at	SMc03811		Conserved hypothetical protein	-0.200905	3.70492	-2.63603	0.0159029	-3.16866
c15967022i15967023f2_x_at	SMc03886iSMc03887f2		Intergenic spacer	0.192576	6.23729	2.60556	0.0169868	-3.2058
c15966527i15966528f1_x_at	SMc03990iSMc03991f1		Intergenic spacer	0.248623	6.80529	2.919	0.00853094	-2.81898
15966536i15966537f1_x_at	SMc03999iSMc04000f1		Intergenic spacer	0.174711	5.1103	2.15636	0.0435034	-3.73531
15966564i15966565f2_x_at	SMc04028iSMc04029f2		Intergenic spacer	-0.194727	4.59439	-2.92267	0.00846133	-2.8144
n15966595_at	SMc04059		Conserved hypothetical protein	-0.232875	5.21294	-3.19744	0.0045534	-2.46987
c15967079i15967080f1_x_at	SMc04092iSMc04093f1		Intergenic spacer	0.309049	7.78431	2.8165	0.0107115	-2.94648
n15965762_at	SMc04180		Hypothetical transmembrane protein	-0.155978	5.40206	-2.20926	0.0390772	-3.67509
c15965642_at	SMc04219		Putative ATP-binding ABC transporter	-0.215816	5.02269	-2.27892	0.0338773	-3.59482
n15965668_at	SMc04245	znuA	Probable high-affinity zinc uptake system ABC transporter	-0.177215	4.85059	-2.3699	0.0280431	-3.48839
c15965668i15965669f2_x_at	SMc04245iSMc04246f2		Intergenic spacer	0.222266	7.37583	2.61776	0.0165446	-3.19094
15965674i15965675f1_x_at	SMc04251iSMc04252f1		Intergenic spacer	0.166256	4.36798	2.27519	0.0341389	-3.59914
c15965809i15965810f1_x_at	SMc04317iSMc04318f1		Intergenic spacer, putative sRNA	-0.151277	4.28671	-2.13524	0.0453952	-3.75917
c15965731_at	SMc04332	ecnB	Putative entericidin B signal peptide protein	0.256665	5.34917	2.85751	0.00978163	-2.89556
n15965739_at	SMc04342		methyltetrahydrofolate:corrinoid/iron-sulfur protein methyltransferase	-0.292593	7.34204	-2.5048	0.0210887	-3.32772
c15967048_at	SMc04390		L-sorbose dehydrogenase	-0.164487	3.82124	-2.18541	0.0410193	-3.70233
c15967048i15967049f1_x_at	SMc04390iSMc04391f1		Intergenic spacer	0.148431	7.41672	2.27339	0.0342654	-3.60123
c15967054i15967055f1_x_at	SMc04396iSMc04397f1		Intergenic spacer	-0.250977	5.22729	-2.20114	0.0397293	-3.68439
c15967055_at	SMc04397		Putative L-sorbosone dehydrogenase	-0.187973	5.92104	-2.09897	0.0488173	-3.79985
15967062i15967063f1_x_at	SMc04404iSMc04405f1		Intergenic spacer	-0.215628	4.86462	-2.15479	0.0436415	-3.73709
c15965909i15965910f2_x_at	SMc04453iSMc01885f2		Intergenic spacer, putative sRNA	-0.189049	4.33561	-2.32673	0.0306849	-3.5391

## Sheet: rpoH1 del. vs CL150
Data Set S3. Affymetrix GeneChip expression changes for bacteria in nodules elicited by the rpoH1 deletion strain vs wild type CL150
Affymetrix Probe Set ID	Locus Tag	Gene	Description	logFC	AveExpr	t	adj.P.Val	B
i14523056f1_x_at	iSMa0002f1		Intergenic spacer	-0.816416	5.27484	-6.54333	2.3236e-06	4.76105
i14523056f3_x_at	iSMa0002f3		Intergenic spacer	-0.202049	5.23547	-2.92971	0.00832934	-3.34969
i14523056f4_x_at	iSMa0002f4		Intergenic spacer	-0.760422	7.03774	-5.82778	1.09059e-05	3.20628
i14524469f1_x_at	iSMa2395f1		Intergenic spacer	-1.05515	6.02682	-7.42019	3.82718e-07	6.57636
i14524469f2_x_at	iSMa2395f2		Intergenic spacer	-0.57777	6.71652	-6.67041	1.7778e-06	5.0305
ci15141458f1_x_at	iSMb21651f1		Intergenic spacer	-0.316087	4.96694	-2.79507	0.0112305	-3.63331
i15141458f2_x_at	iSMb21651f2		Intergenic spacer	-0.296656	5.39344	-3.48264	0.00236777	-2.13788
n14523056_at	SMa0002	fdoG	formate dehydrogenase	-0.288657	7.61758	-3.43475	0.00264416	-2.24521
n14523059_at	SMa0009	fdhE	Formate dehydrogenase accessory protein FdhE	-0.217219	6.27685	-2.66393	0.0149681	-3.90398
n14523060_at	SMa0011	selA	L-seryl-tRNA selenium transferase	-0.158084	6.46174	-2.35092	0.0291777	-4.52378
14523064i14523065f2_x_at	SMa0017iSMa0018f2		Intergenic spacer	-0.160582	4.08397	-2.79813	0.011155	-3.62693
14523066i14523067f2_x_at	SMa0020iSMa0021f2	SMa_ncRNA_5	Intergenic spacer	0.2974	5.05824	2.76294	0.0120538	-3.70016
c14523067irna62f2_x_at	SMa0021iSMa0022f2		Intergenic spacer	0.185293	5.2645	2.10866	0.0478805	-4.97326
c14523068_at	SMa0025		hypothetical protein	0.218051	5.0965	2.72666	0.0130525	-3.77523
c14523069_at	SMa0026		Hypothetical protein	0.168103	4.77618	2.39145	0.026805	-4.44583
14523070i14523071f1_x_at	SMa0028iSMa0031f1		Intergenic spacer	0.162535	4.25791	2.2249	0.0378502	-4.76123
14523074i14523075f1_x_at	SMa0036iSMa0039f1		Intergenic spacer	0.247448	4.81608	3.08945	0.00581734	-3.0066
n14523076_at	SMa0041		zinc dependent oxidoreductase-releated quinone oxidoreductase	0.236027	5.01684	2.27831	0.0339193	-4.6615
c14523077_at	SMa0044		conserved hypothetical protein	0.323463	4.18713	4.14833	0.000504077	-0.619952
c14523078_at	SMa0045	cah	Carbonic anhydrase	0.228371	4.74047	3.10733	0.0055868	-2.9678
n14523079_at	SMa0046			0.299342	5.0444	4.24533	0.000402116	-0.396433
c14523081i14523082f1_x_at	SMa0052iSMa0056f1		Intergenic spacer	0.214668	5.49459	2.41867	0.0253135	-4.39307
c14523085_at	SMa0060		gluconolactonase/regucalcin homolog	0.154104	4.44299	2.31135	0.0316798	-4.59914
n14523095_at	SMa0077		conserved hypothetical protein	0.222148	5.36009	2.86324	0.00965795	-3.49039
n14523100_at	SMa0083		ABC transporter	0.143271	4.56136	2.16505	0.0427471	-4.87128
n14523105_at	SMa0091		conserved hypothetical protein	0.710784	4.19508	9.03322	1.81219e-08	9.64057
n14523106_at	SMa0093		Branched-chain amino acid aminotransferase	0.191377	6.23599	2.85633	0.0098073	-3.50496
14523108i14523109f1_x_at	SMa0097iSMa0101f1		Intergenic spacer	0.15664	4.40952	2.64777	0.015503	-3.93692
n14523110_at	SMa0104		ABC transporter	0.175135	3.58808	2.73814	0.0127283	-3.75152
c14523114i14523116f1_x_at	SMa0110iSMa0112f1		Intergenic spacer	-0.516414	5.63254	-4.63207	0.000163762	0.49538
c14523114i14523116f2_x_at	SMa0110iSMa0112f2		Intergenic spacer	-0.603513	6.04919	-5.46225	2.46021e-05	2.38982
c14523116_at	SMa0112		Glutathione-dependent formaldehyde-activating, GFA	-0.329256	6.13883	-2.81309	0.0107925	-3.59567
c14523118i14523119f1_x_at	SMa0114iSMa0116f1		Intergenic spacer	-0.365544	5.52256	-3.41786	0.00274901	-2.28298
c14523120i14523121f1_x_at	SMa0117iSMa0118f1		Intergenic spacer	-1.13726	7.91892	-8.96103	2.06237e-08	9.51097
c14523121i14523122f1_x_at	SMa0118iSMa0121f1		Intergenic spacer	-1.39879	7.70982	-7.20943	5.84861e-07	6.14955
c14523122_at	SMa0121		hypothetical protein	-1.63235	6.20113	-9.48615	8.16948e-09	10.4381
c14523123_at	SMa0123		hypothetical protein	-1.85	5.68283	-8.6883	3.38152e-08	9.01511
c14523124_at	SMa0124	groEL3	60 kDa chaperonin	-1.17327	5.80007	-5.46977	2.41905e-05	2.40674
c14523125_at	SMa0125	groES3	10 kDa chaperonin	-2.12316	7.28315	-12.2952	9.74369e-11	14.8335
c14523125i14523127f1_x_at	SMa0125iSMa0126f1		Intergenic spacer	-2.12495	8.38116	-11.7466	2.17169e-10	14.0441
c14523125i14523127f2_x_at	SMa0125iSMa0126f2		Intergenic spacer	-2.7116	8.43872	-17.138	2.31352e-13	20.6562
n14523127_at	SMa0126	cspA8	CspA8 Cold shock family protein	0.432407	4.75199	2.41242	0.0256491	-4.40521
n14523129_at	SMa0130		Fatty acid desaturase	-0.341127	5.62583	-4.41799	0.000269074	0.00179661
n14523130_at	SMa0132		hypothetical protein	-0.473146	4.11049	-4.29656	0.000356899	-0.278304
c14523131_at	SMa0134		conserved hypothetical protein	0.972209	7.19463	9.95507	3.67486e-09	11.2362
14523131i14523132f1_x_at	SMa0134iSMa0136f1		Intergenic spacer	0.283327	5.9663	2.74761	0.0124666	-3.73193
n14523133_at	SMa0137		Diguanylate cyclase/phosphodiesterase	0.458009	5.42265	5.03284	6.51162e-05	1.41535
n14523137_at	SMa0143	rpoE6	RNA polymerase ECF sigma factor	0.164932	5.20987	2.52893	0.0200292	-4.17615
n14523138_at	SMa0144		hypothetical protein	0.243322	5.67207	3.97391	0.000756884	-1.02099
n14523146_at	SMa0160	gtrA	Transcription regulator of matPQMAB operon	0.199601	3.58409	2.55058	0.0191214	-4.13298
n14523155_at	SMa0172		Putative polyphosphate kinase 2	0.288703	5.74003	3.61717	0.0017348	-1.83466
14523155i14523156f1_x_at	SMa0172iSMa0175f1		Intergenic spacer	-0.309091	4.75265	-2.58262	0.0178484	-4.06873
c14523156i14523157f1_x_at	SMa0175iSMa0179f1		Intergenic spacer	-0.195036	5.09492	-2.15054	0.0440176	-4.89767
c14523156i14523157f4_x_at	SMa0175iSMa0179f4		Intergenic spacer	-0.205238	4.97712	-2.97206	0.00757665	-3.2594
14523162i14523163f2_x_at	SMa0187iSMa0189f2		Intergenic spacer	0.242338	7.18288	2.17477	0.0419142	-4.85352
c14523164i14523165f1_x_at	SMa0190iSMa0191f1		Intergenic spacer	-1.05314	6.14295	-8.42667	5.48281e-08	8.53
c14523164i14523165f2_x_at	SMa0190iSMa0191f2		Intergenic spacer	-0.582121	4.96848	-5.80553	1.14546e-05	3.15698
c14523166_at	SMa0193		conserved hypothetical protein	-0.239451	4.60168	-2.94683	0.0080168	-3.31325
14523188i14523189f1_x_at	SMa0228iSMa0229f1		Intergenic spacer	-0.540728	8.435	-5.69614	1.45933e-05	2.9138
n14523189_at	SMa0229	rnk2	Putative regulator of nucleoside diphosphate kinase	-0.553952	6.88501	-5.57681	1.90349e-05	2.64714
n14523190_at	SMa0232		Transcription elongation factor	-0.957547	6.61731	-8.47863	4.97751e-08	8.62708
n14523201_at	SMa0252	gntC	TRAP-type periplasmic solute-binding protein	0.192274	3.87974	2.75332	0.0123114	-3.72011
14523201i14523203f1_x_at	SMa0252iSMa0254f1		Intergenic spacer	0.247018	5.09443	2.46999	0.0227098	-4.29273
n14523203_at	SMa0254		conserved hypothetical protein	0.217686	3.96798	2.89489	0.00900171	-3.42355
c14523205_at	SMa0257		oxidoreductase	0.279107	4.71376	2.92188	0.00847629	-3.36634
n14523211_at	SMa0270		ABC transporter	0.228393	4.52202	2.84387	0.0100819	-3.53115
n14523212_at	SMa0271		ABC transporter	0.342187	6.101	3.50591	0.00224397	-2.08561
14523215i14523216f1_x_at	SMa0275iSMa0277f1		Intergenic spacer	0.321736	6.31305	2.8531	0.00987765	-3.51174
c14523218_at	SMa0279		conserved hypothetical protein	0.143565	5.75911	2.17579	0.0418279	-4.85166
c14523219_at	SMa0280		conserved hypothetical protein	0.27896	4.71561	4.13745	0.000517021	-0.645006
n14523225_at	SMa0291		conserved hypothetical protein	-0.191798	5.55369	-2.4294	0.0247474	-4.37219
c14523226_at	SMa0292			0.335135	5.35934	2.29736	0.0326113	-4.62562
c14523227_at	SMa0293		conserved hypothetical protein	0.154556	5.08527	2.68793	0.0142055	-3.85488
14523227i14523228f2_x_at	SMa0293iSMa0298f2		Intergenic spacer	-0.270022	5.06536	-2.28549	0.0334207	-4.648
n14523246_at	SMa0323		conserved hypothetical protein	-0.234262	4.33239	-2.70088	0.0138097	-3.82831
c14523254_at	SMa0340	wrbA2	Putative flavoprotein	0.175689	4.52607	2.6169	0.0165756	-3.99958
n14523268_at	SMa0364		hypothetical protein	0.149021	3.82804	2.66786	0.0148403	-3.89594
c14523271i14523273f1_x_at	SMa0370iSMa0372f1		Intergenic spacer	0.273261	3.64809	3.00461	0.00704292	-3.18965
c14523274i14523275f1_x_at	SMa0374iSMa0376f1		Intergenic spacer	0.176528	3.77709	3.1853	0.00468097	-2.79771
n14523277_at	SMa0383		conserved hypothetical protein	0.181325	6.23583	2.21428	0.03868	-4.78089
c14523277i14523278f2_x_at	SMa0383iSMa0384f2		Intergenic spacer	-0.169946	5.10957	-2.23114	0.0373705	-4.74965
c14523280_at	SMa0387	hisC3	Histidinol-phosphate aminotransferase	0.195223	4.817	2.73662	0.012771	-3.75468
n14523288_at	SMa0402		Transcriptional regulator	0.176816	4.12156	2.59947	0.0172116	-4.03479
n14523290_at	SMa0404		FMN-dependent dehydrogenase	0.290752	6.55851	3.23066	0.00422154	-2.69815
n14523293_at	SMa0407		conserved hypothetical protein	-0.909635	6.29016	-7.33712	4.52026e-07	6.40886
14523294i14523295f1_x_at	SMa0409iSMa0412f1		Intergenic spacer	-0.605986	5.55775	-4.07719	0.000594975	-0.783684
14523294i14523295f2_x_at	SMa0409iSMa0412f2		Intergenic spacer	-0.553302	6.367	-5.82389	1.1e-05	3.19765
14523295i14523296f2_x_at	SMa0412iSMa0414f2		Intergenic spacer	-0.473889	6.06008	-3.95216	0.000796242	-1.07091
c14523297i14523298f1_x_at	SMa0417iSMa0421f1		Intergenic spacer	0.332357	5.30449	2.3304	0.0304514	-4.56294
14523298i14523299f1_x_at	SMa0421iSMa0424f1		Intergenic spacer	0.162699	5.76013	2.25452	0.0356219	-4.70611
c14523300_at	SMa0426		conserved hypothetical protein	-0.207434	4.46702	-2.44643	0.0238725	-4.33894
c14523305i14523306f3_x_at	SMa0436iSMa0439f3		Intergenic spacer	-0.262445	6.73587	-3.33965	0.00329007	-2.4572
14523306i14523307f1_x_at	SMa0439iSMa0443f1		Intergenic spacer	-0.222345	6.31157	-2.60388	0.0170484	-4.02589
14523306i14523307f2_x_at	SMa0439iSMa0443f2		Intergenic spacer	-0.313586	5.70685	-2.72568	0.0130808	-3.77726
c14523309_s_at	SMa0445		TRm1a transposase	0.179643	6.20355	2.25322	0.0357172	-4.70853
14523311i14523312f2_x_at	SMa0448iSMa0450f2		Intergenic spacer	0.161627	4.73386	2.26442	0.0349042	-4.68758
n14523312_at	SMa0450		hypothetical protein	0.288676	4.04574	3.82759	0.00106418	-1.35609
14523312i14523314f1_x_at	SMa0450iSMa0451f1		Intergenic spacer	0.369813	5.05962	3.49236	0.00231528	-2.11607
14523314i14523315f2_x_at	SMa0451iSMa0453f2		Intergenic spacer	-0.189805	4.35437	-2.72892	0.0129882	-3.77057
14523314i14523315f3_x_at	SMa0451iSMa0453f3		Intergenic spacer	-0.994107	6.24979	-5.43344	2.62478e-05	2.32491
n14523315_at	SMa0453		Putative plasmid stability protein	-0.901277	6.06426	-7.42547	3.78709e-07	6.58696
14523315i14523316f1_x_at	SMa0453iSMa0457f1		Intergenic spacer	-0.971989	6.21623	-6.01258	7.27104e-06	3.61364
14523316i14523317f1_x_at	SMa0457iSMa0461f1	SMa_ncRNA_38	Intergenic spacer	-0.739276	6.39892	-5.34584	3.19747e-05	2.12711
c14523316i14523317f2_x_at	SMa0457iSMa0461f2		Intergenic spacer	-0.312043	4.98739	-4.20698	0.000439689	-0.484829
14523316i14523317f3_x_at	SMa0457iSMa0461f3		Intergenic spacer	-1.2796	8.90343	-9.48104	8.24216e-09	10.4293
c14523318_at	SMa0462		conserved hypothetical protein	-0.207653	6.04052	-2.49098	0.0217187	-4.25137
c14523318i14523319f1_x_at	SMa0462iSMa0464f1		Intergenic spacer	-1.19177	7.18521	-13.6183	1.57345e-11	16.6167
n14523323_at	SMa0469		ABC transporter	0.220219	5.57249	3.43671	0.00263225	-2.24083
14523324i14523325f2_x_at	SMa0470iSMa0471f2		Intergenic spacer	-0.234182	4.72323	-2.42395	0.0250335	-4.3828
n14523325_at	SMa0471		Putative antitoxine	-1.99155	6.59066	-11.1279	5.55329e-10	13.1156
n14523326_at	SMa0473		Plasmid stabilization system protein	-0.633208	4.88929	-5.52004	2.16116e-05	2.51979
c14523326i14523327f1_x_at	SMa0473iSMa0475f1		Intergenic spacer	-0.487829	6.46204	-3.84016	0.0010335	-1.32737
n14523327_s_at	SMa0475		TRm17a transposase	-0.445518	6.70623	-4.58995	0.000180538	0.398331
c14523328i14523329f1_x_at	SMa0476iSMa0478f1		Intergenic spacer	-0.514022	6.70168	-4.10577	0.000556642	-0.71794
n14523332_r_at	SMa0481			0.948155	6.69251	6.62225	1.96718e-06	4.92863
14523332i14523333f1_x_at	SMa0481iSMa0483f1		Intergenic spacer	0.235038	4.45017	2.26568	0.0348134	-4.68521
c14523335_at	SMa0486		putative cyclodeaminase	-0.231037	4.09075	-2.49397	0.021581	-4.24547
c14523336_at	SMa0489		ABC transporter	-0.302908	4.23623	-5.10627	5.50654e-05	1.58297
c14523338_at	SMa0493		ABC transporter	-0.391476	5.2284	-5.40368	2.80653e-05	2.2578
c14523341_at	SMa0498		Transcriptional regulator	-0.412257	4.93715	-4.22861	0.000418085	-0.434978
n14523345_at	SMa0506		ABC transporter	-0.330914	5.83106	-3.31024	0.00351952	-2.52245
n14523349_at	SMa0512	idnD	IdnD L-idonate 5-dehydrogenase	0.199735	5.29326	2.1	0.048717	-4.98878
n14523353_at	SMa0518		conserved hypothetical protein	-0.222378	4.74683	-2.44151	0.0241224	-4.34856
14523363i14523364f1_x_at	SMa0538iSMa0541f1		Intergenic spacer	-0.324491	5.31997	-4.50749	0.000218579	0.208214
c14523363i14523364f2_x_at	SMa0538iSMa0541f2		Intergenic spacer	0.381814	6.03419	4.30338	0.000351283	-0.26259
n14523364_at	SMa0541		Hypothetical protein	0.44178	3.88583	4.54714	0.000199371	0.299644
c14523367i14523368f1_x_at	SMa0548iSMa0551f1		Intergenic spacer	0.246454	6.27482	2.99759	0.00715488	-3.20472
c14523370i14523371f1_x_at	SMa0554iSMa0557f1		Intergenic spacer	-0.192137	5.46936	-2.50257	0.0211891	-4.22847
n14523372_at	SMa0558		Hypothetical protein	-0.196349	4.30038	-2.85689	0.00979495	-3.50376
c14523380i14523381f2_x_at	SMa0570iSMa0572f2		Intergenic spacer	0.214304	4.80391	2.92273	0.00846014	-3.36452
14523380i14523381f3_x_at	SMa0570iSMa0572f3		Intergenic spacer	-0.262935	7.08601	-2.18047	0.041433	-4.8431
n14523381_at	SMa0572		Plasmid stabilization system protein	-0.749375	5.93167	-7.54374	2.99315e-07	6.8237
14523381i14523382f1_x_at	SMa0572iSMa0574f1		Intergenic spacer	-1.3495	7.23584	-9.74784	5.21424e-09	10.8869
14523382i14523383f1_x_at	SMa0574iSMa0575f1		Intergenic spacer	-0.537273	5.31384	-4.46471	0.000241399	0.109556
n14523383_at	SMa0575		hypothetical protein	-0.230853	4.92089	-2.65416	0.0152891	-3.92389
n14523384_at	SMa0576		ABC transporter	-0.485657	6.60162	-3.56661	0.00195024	-1.94891
14523384i14523385f1_x_at	SMa0576iSMa0579f1		Intergenic spacer	-0.609449	7.01614	-5.07673	5.8903e-05	1.5156
n14523385_at	SMa0579	cyaN	adenylate/guanylate cyclase	-0.210567	3.53499	-2.60428	0.0170339	-4.02509
c14523397i14523399f2_x_at	SMa0601iSMa0604f2		Intergenic spacer	0.368493	6.58868	2.99709	0.00716299	-3.2058
n14523404_at	SMa0612	fixN3	FixN3 cyto	-0.232382	6.76463	-3.45802	0.00250612	-2.19311
14523410i14523412f1_x_at	SMa0622iSMa0625f1		Intergenic spacer	0.183934	8.38544	2.66065	0.0150751	-3.91067
n14523412_f_at	SMa0625		hypothetical protein	-0.879404	7.12976	-7.37376	4.1998e-07	6.48286
c14523416_at	SMa0630		conserved hypothetical transmembrane protein	0.214779	5.6347	2.48406	0.0220409	-4.26503
14523418i14523419f2_x_at	SMa0633iSMa0636f2		Intergenic spacer	-0.188958	3.63819	-2.52093	0.0203747	-4.19206
n14523419_at	SMa0636		Cystathionine beta synthase	-0.496119	7.12371	-4.66722	0.000150974	0.576325
14523419i14523420f2_x_at	SMa0636iSMa0637f2		Intergenic spacer	-0.265742	6.44224	-2.52468	0.0202123	-4.18461
n14523420_at	SMa0637		hypothetical protein	-0.283886	5.46082	-4.44082	0.000255175	0.0544471
n14523423_at	SMa0640		hypothetical protein	-0.211277	3.05005	-3.29963	0.00360607	-2.54595
14523423i14523425f1_x_at	SMa0640iSMa0643f1		Intergenic spacer	-0.200746	5.29088	-2.62726	0.0162079	-3.97859
14523423i14523425f3_x_at	SMa0640iSMa0643f3		Intergenic spacer	-0.459238	5.64515	-5.05079	6.24989e-05	1.45636
n14523425_at	SMa0643		transposase	-0.299989	4.82206	-4.0179	0.000683146	-0.919992
c14523428i14523429f1_x_at	SMa0649iSMa0653f1	SMa_ncRNA_59	Intergenic spacer	0.339462	6.24215	3.0845	0.00588277	-3.01733
c14523429i14523430f1_x_at	SMa0653iSMa0656f1		Intergenic spacer	0.317951	5.101	3.214	0.00438489	-2.73476
c14523429i14523430f2_x_at	SMa0653iSMa0656f2		Intergenic spacer	0.177589	5.05927	2.15585	0.0435487	-4.88803
n14523433_at	SMa0661		conserved hypothetical protein	-0.922903	6.66205	-7.12339	6.96605e-07	5.97357
c14523435_at	SMa0663		hypothetical protein	0.151749	3.70838	2.57092	0.0183039	-4.09224
14523437i14523439f1_x_at	SMa0665iSMa0667f1		Intergenic spacer	-0.580657	5.02176	-4.93296	8.18524e-05	1.18682
n14523439_at	SMa0667		conserved hypothetical protein	-0.304502	5.81729	-3.01698	0.00684992	-3.16309
n14523440_at	SMa0669		Hypothetical transmembrane protein	-0.221385	4.67525	-2.17991	0.0414797	-4.84411
14523441i14523442f1_x_at	SMa0670iSMa0673f1		Intergenic spacer	-0.391434	6.30396	-3.27565	0.00380936	-2.59896
14523441i14523442f2_x_at	SMa0670iSMa0673f2		Intergenic spacer	-0.489965	6.76893	-6.03793	6.8799e-06	3.66922
c14523443_at	SMa0674		hypothetical protein	-0.502964	5.73602	-3.61932	0.00172618	-1.8298
c14523444_at	SMa0675		Ca2+/H+ antiporter	-0.238193	6.26313	-2.89584	0.00898279	-3.42155
c14523444i14523445f1_x_at	SMa0675iSMa0677f1		Intergenic spacer	-0.578385	7.58478	-5.72951	1.3552e-05	2.98813
c14523445_at	SMa0677		ABC transporter	-0.96609	6.15263	-7.05931	7.94008e-07	5.84183
c14523446_at	SMa0678		Putative amino acid transporter	-0.682516	7.76036	-6.56457	2.22158e-06	4.80623
c14523447_at	SMa0680		amino acid (ornithine, lysine, arginine) decarboxylase	-0.844452	6.50645	-7.13228	6.84107e-07	5.99179
c14523448_at	SMa0682		amino acid (ornithine, lysine, arginine) decarboxylase	-0.690379	6.71485	-5.7077	1.42236e-05	2.93956
c14523450_at	SMa0683		Putative cation efflux protein	-0.277615	5.29573	-3.35167	0.00320059	-2.43049
c14523451_at	SMa0684		amino acid transporter	-0.554411	6.8116	-4.92801	8.27868e-05	1.17549
c14523451i14523452f1_x_at	SMa0684iSMa0687f1		Intergenic spacer	-0.819793	5.88818	-6.04046	6.84199e-06	3.67477
c14523451i14523452f2_x_at	SMa0684iSMa0687f2		Intergenic spacer	-0.819517	8.718	-10.089	2.93891e-09	11.4591
c14523452_at	SMa0687		hypothetical protein	-0.590958	7.10076	-5.38044	2.95737e-05	2.20533
c14523453_at	SMa0689		conserved hypothetical protein	-0.705612	6.01218	-5.96238	8.11412e-06	3.50338
c14523454i14523455f1_x_at	SMa0690iSMa0693f1		Intergenic spacer	-1.12226	6.76187	-8.85516	2.49599e-08	9.31966
c14523454i14523455f2_x_at	SMa0690iSMa0693f2	sRNA	Intergenic spacer	-0.448291	6.86857	-5.17344	4.7255e-05	1.73599
n14523455_at	SMa0693	arcA1	ArcA1 arginine deiminase	-0.339614	5.46025	-4.39973	0.000280742	-0.0403282
n14523456_at	SMa0695	arcB	ArcB	-0.626541	4.50503	-5.34437	3.20807e-05	2.1238
n14523457_at	SMa0697	arcC	ArcC carbamate kinase	-0.358155	4.69132	-4.60697	0.000173558	0.437558
14523457i14523459f1_x_at	SMa0697iSMa0699f1		Intergenic spacer	-0.612223	6.96818	-4.57897	0.000185191	0.373018
14523459i14523460f2_x_at	SMa0699iSMa0702f2		Intergenic spacer	-0.206309	6.32646	-2.1982	0.0399678	-4.81055
n14523460_at	SMa0702		hypothetical protein	-0.30384	4.63264	-2.89521	0.00899537	-3.42288
n14523466_at	SMa0711		ABC transporter	0.226531	4.17379	3.21702	0.00435482	-2.72812
n14523470_at	SMa0717		conserved hypothetical protein	0.195973	5.36712	2.50492	0.0210832	-4.22381
n14523477_at	SMa0728		hypothetical protein	0.162955	4.5962	2.14019	0.044945	-4.91644
14523478i14523479f1_x_at	SMa0731iSMa0734f1		Intergenic spacer	0.200004	6.82772	2.28079	0.0337469	-4.65686
c14523480i14523481f1_x_at	SMa0736iSMa0738f1		Intergenic spacer	-0.440232	5.64456	-3.96503	0.000772721	-1.04139
c14523482_at	SMa0739		hypothetical protein	-0.373485	4.56686	-4.16625	0.000483465	-0.578686
14523486i14523487f2_x_at	SMa0745iSMa0747f2		Intergenic spacer	0.330332	5.0234	3.83361	0.00104937	-1.34232
n14523489_at	SMa0748		Transcriptional regulator	0.209058	3.52174	2.64314	0.0156593	-3.94633
14523489i14523490f1_x_at	SMa0748iSMa0750f1		Intergenic spacer	0.406271	5.30659	5.98735	7.68286e-06	3.55826
14523489i14523490f2_x_at	SMa0748iSMa0750f2		Intergenic spacer	0.308023	5.34484	2.40285	0.0261708	-4.42378
n14523491_at	SMa0751		Ring-hydroxylating dioxygenase	-1.19561	7.1093	-7.84818	1.64769e-07	7.42419
n14523492_at	SMa0752		oxidoreductase	-0.867895	6.66988	-9.24553	1.24352e-08	10.0178
n14523493_s_at	SMa0753		oxidoreductase	-0.573975	6.34008	-5.00721	6.90462e-05	1.35678
14523493i14523494f1_x_at	SMa0753iSMa0754f1		Intergenic spacer	-1.1963	6.22802	-6.78433	1.40097e-06	5.27027
n14523494_at	SMa0754		hypothetical protein	-0.623953	6.1669	-5.25143	3.95871e-05	1.91322
14523494i14523495f1_x_at	SMa0754iSMa0757f1		Intergenic spacer	-3.30855	8.26036	-13.1962	2.77023e-11	16.0655
14523494i14523495f2_x_at	SMa0754iSMa0757f2		Intergenic spacer	-3.01167	8.44686	-14.233	7.07928e-12	17.3914
14523494i14523495f3_x_at	SMa0754iSMa0757f3		Intergenic spacer	-2.5062	6.21802	-13.9696	9.93312e-12	17.0634
14523494i14523495f4_x_at	SMa0754iSMa0757f4		Intergenic spacer	-1.82318	6.91436	-10.3553	1.89605e-09	11.8957
n14523495_at	SMa0757	nodD2	NodD2 nod box-dependent transcription activator	-0.878127	5.76555	-7.47516	3.42982e-07	6.68667
14523495i14523496f1_x_at	SMa0757iSMa0758f1		Intergenic spacer	-1.72164	6.52442	-10.5486	1.38612e-09	12.2075
14523495i14523496f2_x_at	SMa0757iSMa0758f2		Intergenic spacer	-2.08103	6.73399	-11.3708	3.8239e-10	13.485
14523495i14523496f3_x_at	SMa0757iSMa0758f3		Intergenic spacer	-0.936673	5.12237	-6.12086	5.7446e-06	3.85053
n14523496_r_at	SMa0758		Putative oxidoreductase	-0.91068	7.62097	-10.3648	1.86679e-09	11.9112
14523496i14523497f1_x_at	SMa0758iSMa0759f1		Intergenic spacer	-0.985286	5.67425	-6.125	5.69333e-06	3.85954
n14523497_at	SMa0759		hypothetical protein	-0.642252	5.46709	-5.70539	1.42968e-05	2.93441
n14523498_at	SMa0760	fixT2	FixT2 anti-kinase protein	-0.392185	4.21302	-5.58048	1.88797e-05	2.65535
n14523500_s_at	SMa0762	fixK2	FixK2 transcriptional regulator	-1.59033	10.5718	-10.1908	2.48337e-09	11.627
n14523501_g_at	SMa0763		hypothetical protein	-1.66248	10.3037	-15.3431	1.79496e-12	18.7121
n14523502_g_at	SMa0765	fixN2	FixN2 cyto	-0.822318	10.5398	-6.62769	1.94478e-06	4.94016
n14523503_at	SMa0766	fixO2	FixO2 cyto	-0.815264	9.14431	-7.84609	1.65438e-07	7.42012
n14523504_at	SMa0767	fixQ2	FixQ2 nitrogen fixation protein	-1.06555	8.581	-8.09435	1.02607e-07	7.90038
n14523505_at	SMa0769	fixP2	FixP2 Diheme c-type cyto	-1.31261	8.53704	-9.05908	1.73042e-08	9.68683
14523505i14523506f1_x_at	SMa0769iSMa0771f1		Intergenic spacer	-1.02484	9.37138	-8.96792	2.037e-08	9.52338
n14523506_at	SMa0771		heavy metal transport/detoxification protein	-1.75302	9.35285	-13.931	1.04426e-11	17.0149
n14523507_at	SMa0772	nodL	NodL Nod factor acetyltransferase	-1.64525	9.50854	-10.2107	2.40294e-09	11.6598
14523507i14523508f1_x_at	SMa0772iSMa0773f1		Intergenic spacer	-1.18308	5.76615	-6.48418	2.63389e-06	4.63492
14523507i14523508f2_x_at	SMa0772iSMa0773f2		Intergenic spacer	-1.39718	9.42348	-7.96565	1.31304e-07	7.65248
n14523508_at	SMa0773	noeA	NoeA host specific nodulation protein	-1.52359	9.06871	-12.4466	7.84808e-11	15.0461
n14523509_at	SMa0774	noeB	NoeB host specific nodulation protein	-0.583231	5.48082	-5.09819	5.60888e-05	1.56455
14523509i14523510f1_x_at	SMa0774iSMa0775f1		Intergenic spacer	-1.43066	6.5971	-14.1064	8.32486e-12	17.2345
14523510i14523512f1_x_at	SMa0775iSMa0776f1		Intergenic spacer	-1.54265	7.49266	-9.76956	5.0253e-09	10.9238
14523510i14523512f2_x_at	SMa0775iSMa0776f2		Intergenic spacer	-0.604873	7.20302	-7.28509	5.01923e-07	6.30347
c14523513_at	SMa0779		transposase	0.276388	4.7917	2.79178	0.0113122	-3.64017
14523513i14523514f1_x_at	SMa0779iSMa0781f1		Intergenic spacer	-0.38415	6.10707	-3.60402	0.00178845	-1.8644
14523513i14523514f2_x_at	SMa0779iSMa0781f2		Intergenic spacer	-0.268173	4.22491	-2.7222	0.0131807	-3.78443
n14523514_s_at	SMa0781		conserved hypothetical protein	-0.334746	5.80631	-4.88763	9.08309e-05	1.08291
n14523516_s_at	SMa0785		Recombinase	-0.42504	5.9358	-4.75569	0.000123073	0.779891
n14523520_at	SMa0791		Conserved hypothetical protein	0.518388	5.5966	4.62946	0.000164754	0.489369
n14523521_at	SMa0792		Putative hydrolase	0.168129	4.54422	2.26014	0.0352125	-4.69559
n14523523_at	SMa0794		Monoxygenase	0.272031	4.54996	3.53461	0.0021	-2.02103
n14523524_at	SMa0796		aldehyde dehydrogenase	0.196279	5.07574	2.2097	0.0390424	-4.78934
n14523528_at	SMa0800		ABC transporter	0.217404	7.08228	3.10955	0.00555883	-2.96298
n14523529_at	SMa0802		ABC transporter	0.183935	5.45782	2.93049	0.00831483	-3.34803
n14523530_at	SMa0803		ABC transporter	0.2109	5.06742	2.625	0.0162873	-3.98316
c14523531i14523532f1_x_at	SMa0805iSMa0806f1		Intergenic spacer	-1.03132	6.95536	-5.9926	7.59522e-06	3.56979
n14523532_at	SMa0806	syrB3	SyrB3 regulator	0.260796	4.16128	2.69522	0.0139814	-3.83992
c14523532i14523533f1_x_at	SMa0806iSMa0809f1		Intergenic spacer	-1.67477	7.69505	-6.89707	1.10864e-06	5.50583
n14523533_at	SMa0809		hypothetical protein, y4aO	0.156154	4.36242	2.17879	0.0415738	-4.84616
c14523533i14523534f1_x_at	SMa0809iSMa0810f1		Intergenic spacer	-1.77648	9.16559	-10.228	2.33545e-09	11.6882
c14523533i14523534f2_x_at	SMa0809iSMa0810f2		Intergenic spacer	-1.64066	9.59336	-9.77475	4.98123e-09	10.9326
c14523534_at	SMa0810	fixU	FixU nitrogen fixation protein	-1.51308	9.80967	-9.82545	4.5712e-09	11.0183
c14523534i14523535f1_x_at	SMa0810iSMa0811f1		Intergenic spacer	-1.46503	10.5893	-9.19585	1.3574e-08	9.93002
c14523535_at	SMa0811	fdxN	FdxN ferredoxin	-1.45694	10.7123	-8.18312	8.6667e-08	8.07006
c14523536_at	SMa0814	nifB	NifB FeMo cofactor biosynthesis protein	-1.31509	9.9436	-10.0251	3.26886e-09	11.353
c14523536i14523538f1_x_at	SMa0814iSMa0815f1		Intergenic spacer	-1.97372	11.0035	-9.76683	5.04863e-09	10.9191
c14523538_at	SMa0815	nifA	NifA transcriptional activator	-1.65784	10.2624	-12.6312	6.04535e-11	15.3021
c14523538i14523539f1_x_at	SMa0815iSMa0816f1		Intergenic spacer	-2.36718	10.0496	-8.42071	5.54405e-08	8.51885
c14523539_at	SMa0816	fixX	FixX ferredoxin-like protein	-2.53502	9.54108	-7.08722	7.4996e-07	5.89928
c14523540_at	SMa0817	fixC	FixC oxidoreductase	-2.29906	8.81642	-7.84765	1.64937e-07	7.42317
c14523541_at	SMa0819	fixB	FixB electron transfer flavoprotein alpha chain	-2.64574	8.95712	-9.11013	1.58008e-08	9.77788
c14523542_at	SMa0822	fixA	FixA electron transfer flavoprotein beta chain	-2.63627	8.94901	-8.64586	3.65512e-08	8.93704
c14523542i14523543f1_x_at	SMa0822iSMa0824f1	sRNA	Intergenic spacer	-0.619699	4.41336	-5.00604	6.92318e-05	1.3541
c14523542i14523543f2_x_at	SMa0822iSMa0824f2	sRNA	Intergenic spacer	-0.215432	4.82573	-2.35415	0.0289811	-4.51757
14523542i14523543f5_x_at	SMa0822iSMa0824f5		Intergenic spacer	-0.630406	5.38074	-3.7715	0.00121247	-1.48409
n14523543_at	SMa0824		hypothetical protein	-0.374148	6.0594	-4.40098	0.000279928	-0.0374463
14523543i14523544f1_x_at	SMa0824iSMa0825f1		Intergenic spacer	-0.36952	4.37481	-3.37284	0.00304879	-2.3834
n14523544_at	SMa0825	nifH	NifH nitrogenase iron protein	-2.87596	10.9653	-10.0106	3.34897e-09	11.3288
n14523545_at	SMa0827	nifD	NifD nitrogenase molybdenum-iron protein alpha chain	-2.61518	10.1626	-8.88468	2.36632e-08	9.37315
n14523547_at	SMa0829	nifK	NifK nitrogenase molybdenum-iron protein beta chain	-2.14741	8.99086	-7.36098	4.30888e-07	6.45705
n14523548_at	SMa0830	nifE	NifE nitrogenase molybdenum-cofactor synthesis protein	-2.5445	8.57939	-8.39492	5.81747e-08	8.4705
14523548i14523549f1_x_at	SMa0830iSMa0831f1		Intergenic spacer	-2.71176	10.5802	-9.24502	1.24463e-08	10.0169
14523548i14523549f2_x_at	SMa0830iSMa0831f2		Intergenic spacer	-2.58498	9.5593	-8.27279	7.31561e-08	8.24034
n14523549_at	SMa0831	nifX	NifX iron-molybdenum cluster-binding protein	-3.00858	8.10008	-8.02876	1.16317e-07	7.77432
14523549i14523550f1_x_at	SMa0831iSMa0833f1		Intergenic spacer	-2.3462	9.04119	-9.14112	1.49547e-08	9.83301
14523549i14523550f2_x_at	SMa0831iSMa0833f2		Intergenic spacer	-2.62665	9.13896	-7.96977	1.30268e-07	7.66044
n14523550_at	SMa0833		conserved hypothetical protein	-2.50452	8.7993	-7.45615	3.5622e-07	6.64856
n14523551_at	SMa0834	fdxB	FdxB ferredoxin III	-2.06948	8.96329	-6.81534	1.31341e-06	5.33523
14523551i14523552f1_x_at	SMa0834iSMa0835f1		Intergenic spacer	-2.59513	8.51326	-7.25775	5.30396e-07	6.24794
14523551i14523552f2_x_at	SMa0834iSMa0835f2		Intergenic spacer	-2.15419	7.96193	-7.42246	3.80986e-07	6.58092
n14523552_at	SMa0835		hypothetical 10.5 kDa ORF	-2.48783	6.60611	-7.26169	5.26198e-07	6.25594
n14523553_at	SMa0838	syrA	SyrA protein involved in EPS production	-2.10876	7.24165	-9.47568	8.31896e-09	10.42
14523553i14523554f1_x_at	SMa0838iSMa0840f1		Intergenic spacer	-3.00354	8.86933	-9.30252	1.12503e-08	10.118
14523554i14523555f1_x_at	SMa0840iSMa0841f1		Intergenic spacer	-2.96612	6.34912	-8.99853	1.92822e-08	9.57838
14523554i14523555f2_x_at	SMa0840iSMa0841f2		Intergenic spacer	-1.50756	6.83739	-6.4086	3.09347e-06	4.4731
n14523555_at	SMa0841		Transposase	-0.711385	3.74393	-4.68918	0.000143502	0.626873
14523555i14523556f1_x_at	SMa0841iSMa0846f1		Intergenic spacer	-0.821526	6.50287	-4.6703	0.000149901	0.583426
14523555i14523556f2_x_at	SMa0841iSMa0846f2		Intergenic spacer	-1.00288	6.07627	-6.53644	2.3577e-06	4.74639
n14523556_at	SMa0846		Transposase	-1.31578	5.75838	-8.49815	4.80042e-08	8.66346
14523556i14523557f1_x_at	SMa0846iSMa0848f1		Intergenic spacer	-0.557762	6.23431	-6.04831	6.72596e-06	3.69197
n14523557_at	SMa0848		hypothetical protein	-0.465468	4.25671	-4.02899	0.000665716	-0.894511
n14523558_at	SMa0849	syrM	SyrM transcriptional regulator	-0.591504	5.49368	-5.29666	3.57335e-05	2.01578
14523558i14523560f1_x_at	SMa0849iSMa0850f1		Intergenic spacer	-0.533648	6.83976	-5.31106	3.45881e-05	2.04841
c14523561_at	SMa0851	nodH	NodH sulfotransferase	0.192786	5.04779	2.09687	0.0490219	-4.99437
c14523561i14523562f1_x_at	SMa0851iSMa0852f1		Intergenic spacer	-0.580215	5.8631	-5.80129	1.15623e-05	3.14757
14523561i14523562f2_x_at	SMa0851iSMa0852f2		Intergenic spacer	-0.330826	5.1042	-5.44585	2.55254e-05	2.35289
n14523562_at	SMa0852	nodF	NodF acyl carrier protein	-0.198109	3.39751	-2.39817	0.0264293	-4.43283
n14523563_at	SMa0853	nodE	NodE beta ketoacyl ACP synthase	-0.383004	5.86815	-3.14903	0.005083	-2.877
14523563i14523564f1_x_at	SMa0853iSMa0854f1		Intergenic spacer	-0.538164	7.29084	-3.81037	0.00110766	-1.3954
n14523564_at	SMa0854	nodG	NodG 3-oxoacyl-(acyl carrier protein) reductase	-0.773172	5.32639	-5.12415	5.2866e-05	1.62374
14523564i14523565f1_x_at	SMa0854iSMa0855f1		Intergenic spacer	-0.311477	4.81723	-2.2922	0.0329606	-4.63535
14523564i14523565f2_x_at	SMa0854iSMa0855f2		Intergenic spacer	-0.644008	5.3723	-4.47012	0.000238384	0.122041
n14523565_s_at	SMa0855	nodP1	NodP1 ATP-sulfurylase small subunit	-0.396376	5.6521	-4.51447	0.000215066	0.224316
n14523566_s_at	SMa0857	nodQ1	NodQ1 ATP-sulfurylase large subunit-APS kinase	-0.520658	6.40424	-6.72279	1.59303e-06	5.14096
14523566i14523567f1_x_at	SMa0857iSMa0861f1		Intergenic spacer	-1.32168	6.01503	-10.4206	1.70479e-09	12.0016
14523566i14523567f2_x_at	SMa0857iSMa0861f2		Intergenic spacer	-0.406886	4.45224	-3.73483	0.00132031	-1.5676
n14523567_at	SMa0861		Transposase	-0.348503	6.31624	-4.13274	0.00052273	-0.655855
14523567i14523568f1_x_at	SMa0861iSMa0863f1		Intergenic spacer	-0.617311	4.993	-8.03137	1.15737e-07	7.77934
c14523570_at	SMa0866	nodC	NodC N-acetylglucosaminyltransferase	0.289355	4.19971	3.69224	0.00145758	-1.66444
n14523575_at	SMa0872		hypothetical protein ORF 110	-0.766257	6.42256	-4.27757	0.000373031	-0.322094
n14523576_at	SMa0873	nifN	NifN Nitrogenase Fe-Mo cofactor biosynthesis protein	-0.567966	5.96135	-3.03179	0.00662548	-3.13122
n14523587_at	SMa0890		conserved hypothetical protein	0.197625	5.06539	2.33934	0.0298902	-4.5459
14523599i14523600f2_x_at	SMa0917iSMa0921f2		Intergenic spacer	-0.34115	6.88367	-2.85147	0.00991348	-3.51517
n14523609_at	SMa0939		Sensory histidine kinase	-0.207289	3.98751	-2.953	0.00790688	-3.30009
c14523617_at	SMa0952		ABC transporter	0.24875	4.61869	3.55975	0.00198141	-1.96437
c14523625_at	SMa0964		hypothetical protein	0.263574	4.26801	2.83634	0.0102516	-3.54697
c14523626_at	SMa0967		conserved hypothetical protein	0.165252	3.7034	2.32541	0.030769	-4.57245
c14523630_s_at	SMa0976		TRm3 transposase fragment	-0.700443	6.6625	-5.64984	1.61751e-05	2.81051
c14523630i14523632f1_x_at	SMa0976iSMa0977f1		Intergenic spacer	-0.275595	4.40853	-3.20293	0.00449689	-2.75907
c14523632i14523633f1_x_at	SMa0977iSMa0981f1		Intergenic spacer	-0.659335	5.9187	-6.42056	3.01557e-06	4.49876
c14523632i14523633f2_x_at	SMa0977iSMa0981f2		Intergenic spacer	-1.09304	4.46831	-7.46179	3.52238e-07	6.65987
c14523633_at	SMa0981	ntrR2	NtrR2 PIN domain protein	-1.11951	7.69828	-9.01419	1.87491e-08	9.60647
c14523634_at	SMa0983		hypothetical protein	-0.67719	5.44664	-6.20385	4.80024e-06	4.03112
c14523635_at	SMa0985		Transcriptional regulator	-0.350476	5.53207	-4.14612	0.000506679	-0.62504
c14523636i14523637f1_x_at	SMa0988iSMa0990f1		Intergenic spacer	-0.619712	4.87138	-6.63208	1.9269e-06	4.94945
c14523636i14523637f2_x_at	SMa0988iSMa0990f2		Intergenic spacer	-1.22512	6.49375	-14.3378	6.19603e-12	17.5203
c14523638i14523639f1_x_at	SMa0992iSMa0994f1		Intergenic spacer	-0.665645	7.24244	-5.94031	8.51597e-06	3.4548
c14523639i14523640f1_x_at	SMa0994iSMa0995f1		Intergenic spacer	-0.694175	6.48134	-3.94886	0.000802376	-1.07847
c14523640_r_at	SMa0995		TRm5 transposase	-2.14231	7.10794	-11.0462	6.30433e-10	12.9898
c14523640i14523641f1_x_at	SMa0995iSMa0997f1		Intergenic spacer	-0.542442	5.61732	-5.84049	1.06047e-05	3.23441
n14523641_at	SMa0997		transposase	-0.174354	5.58386	-2.48483	0.022005	-4.26352
n14523643_at	SMa1001		conserved hypothetical protein	-0.246461	5.37886	-3.85116	0.00100738	-1.30222
c14523649_at	SMa1008		conserved hypothetical protein	-0.315422	5.38801	-3.30407	0.00356957	-2.53611
c14523655_at	SMa1016		Putative acyltransferase	0.146724	4.25011	2.53086	0.0199467	-4.17231
n14523657_at	SMa1018		hypothetical protein	0.189108	8.01571	2.49514	0.0215272	-4.24316
c14523659_at	SMa1021		conserved hypothetical protein	-0.263646	4.19011	-4.26672	0.000382581	-0.34713
c14523662_at	SMa1028		hypothetical protein	0.397481	7.57684	5.42725	2.66153e-05	2.31097
n14523666_at	SMa1033		conserved hypothetical protein	0.610285	4.9665	6.71741	1.61107e-06	5.12962
n14523673_at	SMa1046	cyaE2	CyaE2 adenylate/guanylate cyclase	0.202747	4.14067	2.24468	0.0363479	-4.72445
c14523673i14523675f1_x_at	SMa1046iSMa1050f1		Intergenic spacer	-0.199518	4.69135	-3.21096	0.00441538	-2.74144
c14523673i14523675f2_x_at	SMa1046iSMa1050f2		Intergenic spacer	-0.279436	5.70588	-2.21196	0.0388628	-4.78516
c14523678_at	SMa1056		Transcriptional regulator	-0.743822	5.87334	-8.48545	4.91487e-08	8.6398
c14523679_at	SMa1057		Conserved hypothetical protein	-0.391358	4.34452	-4.26888	0.000380658	-0.342139
c14523680i14523681f1_x_at	SMa1058iSMa1060f1		Intergenic spacer	-0.627487	5.70228	-5.99184	7.60792e-06	3.56811
c14523681_at	SMa1060		conserved hypothetical protein	-0.174414	5.50816	-2.52647	0.0201347	-4.18104
c14523684i14523685f1_x_at	SMa1065iSMa1067f1		Intergenic spacer	-0.157323	4.78727	-2.16594	0.0426702	-4.86966
14523685i14523686f1_x_at	SMa1067iSMa1070f1		Intergenic spacer	-1.54628	5.77101	-11.3602	3.8861e-10	13.4691
14523685i14523686f2_x_at	SMa1067iSMa1070f2		Intergenic spacer	-0.653724	5.87124	-4.30919	0.000346557	-0.249169
14523685i14523686f3_x_at	SMa1067iSMa1070f3		Intergenic spacer	-0.255493	7.2675	-2.30912	0.0318264	-4.60336
n14523687_at	SMa1073		TRm23b IS ATP-binding protein	-0.241661	3.83926	-2.95711	0.00783446	-3.29132
14523687i14523689f1_x_at	SMa1073iSMa1076f1		Intergenic spacer	-0.357056	6.83562	-3.65958	0.00157234	-1.73858
c14523687i14523689f2_x_at	SMa1073iSMa1076f2		Intergenic spacer	-0.300732	5.72763	-2.90704	0.00876138	-3.39782
n14523690_at	SMa1077	nex18	Nex18 Symbiotically induced conserved protein	0.90071	9.04733	2.80704	0.0109376	-3.60832
n14523691_at	SMa1078		Conserved hypothetical protein	0.870217	10.0614	3.14859	0.00508804	-2.87795
c14523693i14523694f1_x_at	SMa1081iSMa1082f1		Intergenic spacer	-0.630027	6.18198	-4.87234	9.40779e-05	1.04785
c14523694_at	SMa1082		Hypothetical protein	-0.474964	7.92141	-5.60341	1.79377e-05	2.70671
n14523697_at	SMa1087		Cation transport ATPase	-0.3489	6.49097	-4.32909	0.000330877	-0.203282
n14523699_at	SMa1091		hypothetical protein	-0.172271	5.70295	-2.6634	0.0149853	-3.90506
14523699i14523700f1_x_at	SMa1091iSMa1092f1		Intergenic spacer	-0.178417	6.5089	-2.14055	0.0449122	-4.91578
n14523702_at	SMa1093		hypothetical protein	-0.662771	7.05502	-6.5827	2.13813e-06	4.84476
14523702i14523703f1_x_at	SMa1093iSMa1095f1		Intergenic spacer	-1.33871	8.05787	-8.95202	2.09602e-08	9.49475
n14523703_at	SMa1095		hypothetical protein	-0.418341	5.57716	-3.43215	0.00266005	-2.25103
n14523704_at	SMa1096		Hypothetical transmembrane protein	-0.338381	5.45495	-3.06671	0.00612398	-3.05585
14523705i14523706f1_x_at	SMa1097iSMa1099f1		Intergenic spacer	-0.483071	6.16005	-4.002	0.000708926	-0.956503
n14523706_at	SMa1099		conserved hypothetical protein	-0.273186	6.62619	-3.02517	0.00672489	-3.14547
14523706i14523707f1_x_at	SMa1099iSMa1100f1		Intergenic spacer	-0.608222	5.88881	-4.09034	0.000577016	-0.753432
14523706i14523707f2_x_at	SMa1099iSMa1100f2		Intergenic spacer	-1.16383	5.91246	-8.70734	3.2658e-08	9.05004
n14523707_at	SMa1100		Conserved hypothetical protein	-0.699259	6.37508	-6.41349	3.06136e-06	4.48359
n14523709_at	SMa1103	cyaP	Adenylate/guanylate cyclase	-0.384707	6.55989	-5.31877	3.39907e-05	2.06586
14523709i14523710f2_x_at	SMa1103iSMa1104f2		Intergenic spacer	-0.208531	5.109	-2.37067	0.0279979	-4.48588
14523713i14523715f3_x_at	SMa1115iSMa1118f3		Intergenic spacer	-0.423962	5.85489	-3.23781	0.0041532	-2.6824
n14523715_at	SMa1118	hspC2	HspC2 heat shock protein	-1.13864	8.82637	-7.31282	4.74657e-07	6.35969
n14523716_at	SMa1120		ABC transporter	-2.08121	7.33685	-10.2481	2.25981e-09	11.721
n14523717_at	SMa1122		Putative permease	-0.823651	7.17355	-8.4415	5.33341e-08	8.55774
n14523718_at	SMa1124		Membrane protein	0.181243	4.07428	2.20003	0.0398192	-4.80718
c14523719_at	SMa1126		Putative protease	-1.03585	7.13567	-8.11616	9.84279e-08	7.94218
c14523720_at	SMa1128	degP4	DegP4 protease like protein	-0.942359	8.4953	-6.56831	2.2041e-06	4.81418
c14523721_at	SMa1131		Metallo-beta-lactamase superfamily protein	-0.634339	5.47962	-4.34042	0.000322269	-0.177153
14523721i14523723f2_x_at	SMa1131iSMa1132f2		Intergenic spacer	-0.192609	6.49868	-2.33862	0.029935	-4.54727
n14523723_at	SMa1132		hypothetical protein	-1.67704	7.04162	-15.8363	1.00215e-12	19.2688
n14523724_at	SMa1134		Conserved hypothetical protein	-1.24481	7.73896	-12.2195	1.08649e-10	14.7264
14523724i14523725f1_x_at	SMa1134iSMa1136f1		Intergenic spacer	-1.12733	8.19193	-9.14309	1.49025e-08	9.83651
n14523725_at	SMa1136		hypothetical protein	-0.819934	6.27539	-7.41359	3.87799e-07	6.56309
n14523729_at	SMa1142		FixL-related histidine kinase	-0.251681	4.87191	-3.48866	0.00233511	-2.12437
n14523731_at	SMa1147		Universal stress protein A	-0.530255	6.43872	-5.04896	6.27597e-05	1.45219
n14523732_at	SMa1149		Conserved hypothetical protein	-0.936985	7.7575	-6.50342	2.52851e-06	4.67601
n14523735_at	SMa1153		conserved hypothetical protein	-0.298447	4.60799	-3.41707	0.00275399	-2.28474
n14523736_at	SMa1154		conserved hypothetical protein	-0.530319	5.10942	-4.94577	7.94824e-05	1.21616
c14523738_at	SMa1156		Alcohol dehydrogenase	0.200355	5.96059	2.47375	0.0225292	-4.28534
n14523746_at	SMa1166		Protein containing an alpha/beta hydrolase fold	-0.951507	6.98943	-8.4322	5.42665e-08	8.54034
n14523747_at	SMa1168		Dehydrogenase	-0.312436	4.25991	-2.22165	0.038102	-4.76724
n14523748_at	SMa1169		hypothetical protein	-0.335625	4.30446	-3.54266	0.00206131	-2.00291
n14523749_at	SMa1170		Cytochrome c, monohaem	-0.281534	5.42474	-2.20294	0.0395835	-4.8018
14523752i14523753f1_x_at	SMa1174iSMa1176f1		Intergenic spacer	-0.551217	5.57243	-3.58103	0.00188624	-1.91636
c14523752i14523753f2_x_at	SMa1174iSMa1176f2		Intergenic spacer	-0.301022	4.99979	-3.02828	0.00667792	-3.13876
n14523760_at	SMa1186	nosL	NosL copper chaperone	-0.196025	4.75174	-2.76439	0.0120154	-3.69715
n14523761_at	SMa1188	nosX	NosX accesory protein	-0.235584	5.04992	-2.79352	0.0112688	-3.63654
c14523769_at	SMa1200		conserved hypothetical protein	-0.18166	5.40014	-2.33759	0.0299992	-4.54924
c14523769i14523770f1_x_at	SMa1200iSMa1201f1		Intergenic spacer	-0.302957	4.49215	-3.08467	0.00588058	-3.01697
c14523770_at	SMa1201		hypothetical protein	-0.329792	6.67896	-4.31858	0.000339067	-0.227518
c14523770i14523771f1_x_at	SMa1201iSMa1207f1		Intergenic spacer	-1.79631	7.08943	-9.05928	1.7298e-08	9.68719
c14523771_at	SMa1207		Transcriptional regulator, CAP/Crp family	-1.93592	6.86226	-12.3475	9.03942e-11	14.9072
c14523772_at	SMa1208	fixS1	FixS1 nitrogen fixation protein	-1.10577	8.78437	-13.164	2.89426e-11	16.0228
c14523773_at	SMa1209	fixI1	FixI1 ATPase	-0.619054	8.39299	-6.74828	1.51038e-06	5.19458
c14523774_at	SMa1210	fixH	FixH nitrogen fixation protein	-1.39045	8.35785	-9.97298	3.56627e-09	11.2661
c14523775_at	SMa1211	fixG	FixG iron sulfur membrane protein	-1.30897	8.03826	-11.2525	4.58253e-10	13.3059
c14523775i14523777f1_x_at	SMa1211iSMa1213f1		Intergenic spacer	-1.42328	6.79175	-7.86589	1.59206e-07	7.45873
c14523777_at	SMa1213	fixP1	FixP1 di-heme c-type cyto	-0.897221	8.41814	-7.21216	5.8164e-07	6.15511
c14523778_at	SMa1214	fixQ1	FixQ1 nitrogen fixation protein	-0.693519	9.79468	-4.60871	0.000172861	0.441563
c14523779_at	SMa1216	fixO1	FixO1 cyto	-0.643483	7.71697	-4.70742	0.000137578	0.668872
c14523780_at	SMa1220	fixN1	FixN1 cyto	-0.800423	7.46838	-5.75362	1.28474e-05	3.04174
c14523780i14523781f1_x_at	SMa1220iSMa1223f1		Intergenic spacer	-1.84123	9.42784	-12.9139	4.07747e-11	15.6878
c14523781_at	SMa1223	fixM	FixM flavoprotein oxidoreductase	-1.5278	11.4154	-15.2171	2.08847e-12	18.5671
c14523783_f_at	SMa1226	fixT1	FixT1 antikinase protein	-0.194883	6.34419	-2.82461	0.0105212	-3.57157
c14523784_at	SMa1227	fixJ	FixJ response regulator	-0.218101	6.85295	-3.19871	0.00454027	-2.76832
c14523785_at	SMa1229	fixL	FixL oxygen-regulated histidine kinase	-0.551292	5.90192	-6.36059	3.42752e-06	4.36993
n14523786_at	SMa1231		universal stress protein A	-0.589266	6.88814	-4.56943	0.000189328	0.351042
c14523789_at	SMa1236	napA	NapA periplasmic nitrate reductase	-0.166335	5.0177	-2.17832	0.0416141	-4.84704
c14523792i14523794f1_x_at	SMa1241iSMa1243f1		Intergenic spacer	-0.308809	5.20449	-2.90663	0.00876948	-3.3987
c14523795i14523796f1_x_at	SMa1245iSMa1247f1		Intergenic spacer	0.204888	4.16302	3.16983	0.00484847	-2.83156
c14523802_at	SMa1256		conserved hypothetical protein	0.220321	6.45382	3.24278	0.00410636	-2.67146
c14523804i14523805f1_x_at	SMa1261iSMa1262f1		Intergenic spacer	0.232158	3.64672	2.61947	0.0164836	-3.99437
n14523805_at	SMa1262		Conserved hypothetical protein	0.203647	6.47426	2.96522	0.00769352	-3.27401
c14523807i14523808f1_x_at	SMa1264iSMa1266f1		Intergenic spacer	0.192679	5.72102	2.28158	0.0336916	-4.65536
n14523808_at	SMa1266	hemN	HemN coproporphyrinogen III oxidase	-0.162439	5.54615	-2.78982	0.0113612	-3.64425
c14523813_at	SMa1279	norE	NorE accessory protein for nitric oxide reductase	0.146564	5.69398	2.7729	0.0117927	-3.67949
14523813i14523814f1_x_at	SMa1279iSMa1283f1		Intergenic spacer	-0.457028	5.77917	-5.55846	1.98314e-05	2.60601
c14523813i14523814f2_x_at	SMa1279iSMa1283f2	SMa_ORF_16	hypothetical protein SinmeB_623 [Sinorhizobium meliloti BL225C]	0.234149	5.8081	2.82258	0.0105685	-3.57582
n14523814_at	SMa1283	nnrU	NnrU-like transmembrane protein	-0.243534	6.9716	-3.0116	0.00693326	-3.17465
14523814i14523815f1_x_at	SMa1283iSMa1285f1		Intergenic spacer	-0.377321	5.03434	-2.47491	0.0224739	-4.28306
c14523827_at	SMa1302	virB11	VirB11-like ATPase	0.208139	3.7611	2.48486	0.0220033	-4.26345
c14523833_at	SMa1311	virB6	VirB6 type IV secretion protein	0.23228	5.59504	2.35851	0.0287187	-4.50922
c14523839_at	SMa1322		conserved hypothetical protein	-0.250778	4.07654	-3.12064	0.00542092	-2.93885
c14523840i14523841f1_x_at	SMa1323iSMa1325f1		Intergenic spacer	-0.242054	5.64397	-3.08483	0.00587834	-3.0166
c14523848_at	SMa1332		Conserved hypothetical protein	-0.384612	5.27675	-3.88017	0.000941592	-1.23586
c14523849_at	SMa1334		conserved hypothetical protein	-0.165411	5.11756	-2.18618	0.0409559	-4.83263
c14523850_at	SMa1335			0.159018	4.30622	2.23225	0.0372854	-4.74758
14523850i14523851f1_x_at	SMa1335iSMa1337f1		Intergenic spacer	-0.314926	4.12746	-3.51563	0.00219419	-2.06377
c14523857_at	SMa1347		dehydrogenase	0.233004	4.40431	2.68946	0.0141584	-3.85175
14523863i14523864f1_x_at	SMa1356iSMa1358f1		Intergenic spacer	-0.243805	6.73752	-2.84631	0.0100277	-3.52604
n14523864_at	SMa1358		Conserved hypothetical protein	0.453557	4.71272	4.94802	7.90736e-05	1.22131
c14523865_at	SMa1361		conserved hypothetical protein	0.145987	3.63905	2.4072	0.0259322	-4.41534
c14523870_r_at	SMa1365		hypothetical protein	0.319058	4.27824	2.21634	0.0385176	-4.77708
c14523878_at	SMa1377		Amidase	0.161724	6.19612	2.12058	0.0467514	-4.95185
c14523886_at	SMa1394		Conserved hypothetical protein	0.175977	4.39271	2.35455	0.0289573	-4.51682
c14523887_at	SMa1397		Conserved hypothetical protein	0.19634	4.02161	2.30012	0.0324254	-4.6204
14523896i14523897f1_x_at	SMa1413iSMa1414f1		Intergenic spacer	-0.158396	5.29895	-2.45501	0.0234428	-4.32214
c14523897_at	SMa1414		Dehydrogenase	0.238077	4.63398	2.84603	0.0100338	-3.52661
c14523899_at	SMa1417		Dehydrogenase	0.183765	4.73519	2.30552	0.0320652	-4.61019
c14523900_at	SMa1418		ABC transporter	0.220177	5.72348	3.28998	0.00368653	-2.56728
c14523907i14523908f1_x_at	SMa1431iSMa1434f1		Intergenic spacer	0.37798	5.56006	2.77019	0.0118631	-3.68511
c14523912_at	SMa1440		5-dehydro-4-deoxyglucarate dehydratase	0.138768	4.3274	2.14017	0.0449471	-4.91648
c14523916_at	SMa1447		Permease	-0.188109	6.20995	-2.71461	0.0134015	-3.80007
c14523920_at	SMa1455		RES domain-containing protein	-0.620592	7.55294	-5.80623	1.1437e-05	3.15852
c14523921_at	SMa1456		conserved hypothetical protein	-0.698886	6.70455	-5.71189	1.4092e-05	2.9489
c14523922_at	SMa1459		Dehydrogenase	0.191538	4.82668	2.37263	0.0278833	-4.48211
c14523929_at	SMa1471		conserved hypothetical protein	0.272579	4.73245	2.92899	0.00834273	-3.35122
c14523934i14523935f1_x_at	SMa1483iSMa1485f1		Intergenic spacer	-0.379239	5.68224	-3.10318	0.00563949	-2.97681
c14523934i14523935f2_x_at	SMa1483iSMa1485f2		Intergenic spacer	-0.175025	7.18497	-2.30832	0.0318795	-4.60488
c14523935i14523937f2_x_at	SMa1485iSMa1487f2		Intergenic spacer	0.435128	5.25494	3.075	0.00601035	-3.0379
c14523937_at	SMa1487		Cytochrome c, class IA/ IB	-0.169216	3.95513	-2.20117	0.039727	-4.80508
n14523942_at	SMa1495		Aminotransferase	0.251775	5.24334	2.64219	0.0156918	-3.94827
c14523943_at	SMa1497	gst17	Glutathione-S-transferase	-0.202173	4.79729	-2.34318	0.029652	-4.53857
c14523944_at	SMa1500		oxidoreductase	-0.177763	5.26097	-2.69652	0.0139418	-3.83726
c14523946_at	SMa1503		conserved hypothetical protein	-0.237536	5.26031	-3.15161	0.00505331	-2.87137
n14523948_at	SMa1505		Transcriptional regulator	-0.163611	4.7978	-2.18509	0.0410465	-4.83463
n14523950_at	SMa1509		ABC transporter	0.148455	5.3632	2.25676	0.0354579	-4.70191
c14523953_at	SMa1515		conserved hypothetical protein	-0.34808	5.07394	-4.27091	0.000378865	-0.337465
c14523963_at	SMa1532	nuoB2	NuoB2 NADH:quinone oxidoreductase subunit B 2	0.431556	6.54527	6.08617	6.19406e-06	3.77479
c14523964_at	SMa1533	nuoA2	NuoA2 NADH:quinone oxidoreductase subunit A 2	0.286223	6.72031	2.90558	0.00879006	-3.40093
14523971i14523973f1_x_at	SMa1545iSMa1547f1		Intergenic spacer	0.193234	4.1738	2.26932	0.0345536	-4.67839
n14523973_at	SMa1547	pcm	protein-L-isoaspartate O-methyltransferase	-0.42476	6.76219	-3.99307	0.000723839	-0.977017
c14523974i14523975f1_x_at	SMa1548iSMa1550f1		Intergenic spacer	0.252058	5.26897	2.72904	0.0129849	-3.77033
n14523975_at	SMa1550		Response regulator	0.146198	4.16081	2.11606	0.0471769	-4.95998
n14523976_at	SMa1552		MCP methyltransferase	0.227	4.64486	2.72005	0.0132431	-3.78887
c14523989_at	SMa1578	cpaA2	CpaA2 prepilin peptidase	0.197288	6.72033	2.44925	0.0237305	-4.33342
n14523991_at	SMa1580		conserved hypothetical protein	0.38714	4.61207	3.67701	0.00151003	-1.69903
c14523992i14523994f1_x_at	SMa1582iSMa1583f1		Intergenic spacer	-0.19921	3.422	-2.88234	0.00925666	-3.4501
c14523994_at	SMa1583	cyaF5	CyaF5 adenylate cyclase	-0.15581	5.22281	-2.08902	0.049796	-5.00839
14523995i14523996f2_x_at	SMa1585iSMa1586f2		Intergenic spacer	0.272909	5.36071	2.55355	0.0189997	-4.12703
c14523995i14523996f3_x_at	SMa1585iSMa1586f3		Intergenic spacer	0.281088	5.51477	2.82959	0.0104058	-3.56112
c14523997i14523998f1_x_at	SMa1587iSMa1589f1	sRNA	Intergenic spacer	0.233595	5.91795	2.19469	0.0402536	-4.81699
14523997i14523998f2_x_at	SMa1587iSMa1589f2	SMa_ncRNA_96	Intergenic spacer	-0.796126	7.05932	-4.55396	0.000196243	0.315371
14523997i14523998f3_x_at	SMa1587iSMa1589f3		Intergenic spacer	-0.706244	6.25439	-5.94842	8.36603e-06	3.47265
14523997i14523998f4_x_at	SMa1587iSMa1589f4	SMa_ORF_18	hypothetical protein SM11_pC782 [Sinorhizobium meliloti SM11]	-0.376192	5.95163	-3.04138	0.0064839	-3.11055
14523998i14523999f1_x_at	SMa1589iSMa1591f1		Intergenic spacer	-0.508235	5.36811	-5.029	6.56891e-05	1.40659
c14524001_at	SMa1593		oxidoreductase	0.187736	4.48085	2.56473	0.0185492	-4.10466
14524002i14524004f1_x_at	SMa1594iSMa1595f1		Intergenic spacer	0.217104	6.01424	2.38378	0.0272399	-4.46064
n14524006_at	SMa1600		Potassium efflux protein	0.178699	4.62658	2.29298	0.0329077	-4.63388
c14524013_g_at	SMa1613		transposase	0.263754	4.56728	2.71292	0.0134512	-3.80356
n14524018_s_at	SMa1620		integrase/recombinase	0.153148	3.3173	2.34729	0.0293989	-4.5307
c14524021_at	SMa1625		Transcriptional regulator	0.236283	4.12098	3.38323	0.00297688	-2.36025
c14524026_at	SMa1635		hypothetical protein	0.357132	5.17648	3.64449	0.00162834	-1.77278
c14524028i14524029f1_x_at	SMa1637iSMa1638f1		Intergenic spacer	-0.455075	6.92212	-3.59595	0.0018222	-1.88266
n14524032_at	SMa1643		hypothetical protein	-0.156598	7.49182	-2.5735	0.0182024	-4.08706
n14524034_at	SMa1644		Putative transmembrane efflux protein	0.248832	4.74753	3.01529	0.00687595	-3.16671
c14524037_at	SMa1649		ABC transporter	0.39367	6.42752	3.25168	0.00402379	-2.65185
c14524038_at	SMa1650		ABC transporter	0.392815	5.2968	4.12412	0.00053333	-0.675686
c14524039_at	SMa1651		ABC transporter	-0.163538	5.12214	-2.3284	0.030578	-4.56674
c14524039i14524040f1_x_at	SMa1651iSMa1652f1		Intergenic spacer	0.171517	4.40611	2.92872	0.00834778	-3.3518
c14524048i14524049f1_x_at	SMa1664iSMa1666f1		Intergenic spacer	0.257881	4.27	2.5836	0.0178111	-4.06677
n14524051_at	SMa1668	arcD2	ArcD2 arginine/ornithine antiporter	-0.338824	6.31766	-4.14046	0.000513402	-0.638066
n14524052_at	SMa1670	arcA2	ArcA2 arginine deiminase	-0.152088	5.44382	-2.30702	0.0319656	-4.60735
n14524054_at	SMa1672		conserved hypothetical protein	-0.255904	4.70755	-3.81036	0.0011077	-1.39543
c14524068_at	SMa1693			0.225488	5.27563	2.9927	0.00723392	-3.21521
n14524070_at	SMa1696		Sensor histidine kinase	-0.256837	6.09406	-3.17603	0.00478067	-2.818
c14524070i14524071f1_x_at	SMa1696iSMa1697f1		Intergenic spacer	0.25149	6.95635	2.74524	0.0125318	-3.73685
c14524072_at	SMa1698	syrB1	SyrB1 regulator	0.409016	3.91916	3.15321	0.00503503	-2.86788
n14524078_at	SMa1705		Transcriptional regulator	0.684288	4.70954	5.84094	1.05943e-05	3.2354
14524081i14524082f1_x_at	SMa1711iSMa1715f1		Intergenic spacer	0.244142	3.96301	3.05782	0.00624793	-3.07505
n14524096_at	SMa1735		oxidoreductase	0.210538	4.38457	2.57998	0.0179502	-4.07404
c14524097_at	SMa1736		Transcriptional regulator	0.174265	4.87967	2.3524	0.0290877	-4.52094
c14524102_at	SMa1742		ABC transporter	0.349707	6.35148	4.08677	0.000581848	-0.761664
n14524108_at	SMa1750		conserved hypothetical protein	0.458768	4.6387	4.03657	0.000654057	-0.877088
c14524109_at	SMa1751		ABC transporter	0.289481	5.33757	3.86689	0.000971147	-1.26623
c14524114_at	SMa1759		Transcriptional regulator	0.209345	4.62981	2.25287	0.0357427	-4.70918
c14524116i14524118f2_x_at	SMa1761iSMa1765f2		Intergenic spacer	-0.595221	6.10629	-4.68175	0.000145985	0.609787
c14524119_at	SMa1766		conserved hypothetical protein	0.217816	5.50037	2.59671	0.0173146	-4.04037
c14524120i14524121f1_x_at	SMa1767iSMa1769f1		Intergenic spacer	-0.266258	6.214	-2.29446	0.0328072	-4.63109
n14524121_at	SMa1769		conserved hypothetical protein	0.20122	3.86082	2.37151	0.0279487	-4.48426
c14524122_r_at	SMa1770		Hypothetical protein	0.247949	7.94488	2.60832	0.0168856	-4.01692
14524133i14524134f1_x_at	SMa1791iSMa1793f1		Intergenic spacer	0.262385	5.41198	2.95317	0.00790392	-3.29974
c14524134i14524135f2_x_at	SMa1793iSMa1797f2		Intergenic spacer	0.259086	4.8466	2.48156	0.0221585	-4.26996
14524134i14524135f3_x_at	SMa1793iSMa1797f3		Intergenic spacer	-1.33551	7.81136	-13.1172	3.08467e-11	15.9605
14524134i14524135f4_x_at	SMa1793iSMa1797f4		Intergenic spacer	-1.32098	7.22869	-12.1281	1.24013e-10	14.5963
n14524135_at	SMa1797		Hypothetical protein	-0.621533	5.71741	-4.42506	0.000264689	0.0181081
14524135i14524136f1_x_at	SMa1797iSMa1798f1		Intergenic spacer	-0.729867	8.6045	-8.4387	5.36133e-08	8.5525
14524135i14524136f2_x_at	SMa1797iSMa1798f2		Intergenic spacer	-0.59847	7.11338	-9.59497	6.77139e-09	10.6258
n14524136_at	SMa1798	kup2_P1	Kup2 Potassium uptake protein	-0.68348	6.12232	-6.60495	2.04015e-06	4.89197
14524136i14524137f1_x_at	SMa1798iSMa1799f1	SMa_ncRNA_126	Intergenic spacer	-0.430008	6.58274	-2.75821	0.0121799	-3.70998
n14524140_at	SMa1806			-0.190614	4.33269	-2.62523	0.0162794	-3.9827
c14524142_at	SMa1809		Non-heme haloperoxidase	0.175144	4.49552	2.29694	0.0326397	-4.62641
c14524153i14524155f3_x_at	SMa1828iSMa1831f3		Intergenic spacer	0.20557	4.36917	2.32081	0.0310643	-4.58119
n14524157_at	SMa1833		dehydrogenase	0.311495	5.47796	3.86602	0.000973121	-1.26823
14524157i14524158f1_x_at	SMa1833iSMa1835f1		Intergenic spacer	0.40367	6.34292	3.78284	0.00118091	-1.45823
c14524158i14524159f1_x_at	SMa1835iSMa1836f1		Intergenic spacer	0.197667	3.8137	2.53484	0.0197773	-4.16437
n14524161_at	SMa1840		conserved hypothetical protein	0.18261	4.89788	3.2903	0.00368383	-2.56658
14524164i14524166f1_x_at	SMa1848iSMa1850f1		Intergenic spacer	0.171202	4.80595	2.63598	0.0159047	-3.96089
c14524166_at	SMa1850		oxidoreductase	0.149041	5.04725	2.27728	0.0339918	-4.66345
14524167i14524168f1_x_at	SMa1851iSMa1853f1		Intergenic spacer	0.164059	4.80632	2.19389	0.0403191	-4.81847
n14524171_at	SMa1860		ABC transporter	0.225407	4.70634	3.17576	0.00478361	-2.8186
c14524177i14524178f1_x_at	SMa1869iSMa1871f1		Intergenic spacer	0.254198	4.02905	2.47673	0.0223869	-4.27947
14524180i14524181f1_x_at	SMa1874iSMa1875f1	SMa_ncRNA_131	Intergenic spacer	0.224371	4.00605	2.51426	0.0206673	-4.20531
14524182i14524183f2_x_at	SMa1878iSMa1881f2		Intergenic spacer	-0.400559	6.06203	-3.91114	0.000876067	-1.16493
n14524190_at	SMa1891		hypothetical protein	0.198968	4.10812	2.64995	0.0154295	-3.93247
n14524191_at	SMa1893		Transcriptional regulator	0.221562	5.61202	2.16983	0.0423356	-4.86255
14524197i14524198f1_x_at	SMa1903iSMa1905f1		Intergenic spacer	-0.203857	4.00117	-2.19863	0.0399325	-4.80975
14524197i14524198f2_x_at	SMa1903iSMa1905f2	sRNA	Intergenic spacer	-0.175172	5.05843	-2.62088	0.0164332	-3.9915
n14524198_at	SMa1905	mrcB	MrcB penicillin binding protein B	-0.193165	4.24672	-2.91991	0.00851353	-3.37051
14524198i14524200f1_x_at	SMa1905iSMa1907f1		Intergenic spacer	0.19722	5.11447	2.86781	0.00956048	-3.48077
n14524201_at	SMa1910		conserved hypothetical protein	-0.22376	4.83987	-2.16616	0.0426513	-4.86925
14524201i14524202f2_x_at	SMa1910iSMa1913f2		Intergenic spacer	-0.597494	5.35894	-5.49243	2.29912e-05	2.45773
c14524203_at	SMa1916		Permease	-0.148729	4.89688	-2.61099	0.0167886	-4.01152
c14524203i14524204f1_x_at	SMa1916iSMa1917f1		Intergenic spacer	-0.215154	4.70983	-2.29615	0.0326925	-4.62789
n14524205_at	SMa1918		conserved hypothetical protein	-0.338772	4.33373	-4.76841	0.000119513	0.809156
n14524206_at	SMa1919		Hypothetical protein	-0.310281	6.38413	-4.18297	0.000464986	-0.540155
c14524206i14524207f1_x_at	SMa1919iSMa1921f1		Intergenic spacer	-0.938136	6.86196	-8.86129	2.46845e-08	9.33078
c14524206i14524207f2_x_at	SMa1919iSMa1921f2		Intergenic spacer	-1.12723	7.20249	-7.81161	1.76901e-07	7.35275
c14524207_at	SMa1921		Hypothetical protein	-0.571516	7.52858	-4.623	0.000167236	0.474484
14524207i14524208f1_x_at	SMa1921iSMa1924f1		Intergenic spacer	-0.569494	4.92963	-5.40599	2.79197e-05	2.26301
c14524207i14524208f4_x_at	SMa1921iSMa1924f4		Intergenic spacer	-0.582807	6.06607	-6.75688	1.48352e-06	5.21264
c14524208_at	SMa1924		Conserved hypothetical protein	-0.442046	7.51911	-5.04254	6.36881e-05	1.43751
c14524212_at	SMa1933		Transcriptional regulator	0.178033	4.76224	2.24449	0.0363623	-4.72481
c14524212i14524213f1_x_at	SMa1933iSMa1935f1		Intergenic spacer	0.346041	6.45614	3.80523	0.001121	-1.40715
c14524215i14524216f2_x_at	SMa1939iSMa1943f2		Intergenic spacer	0.18084	4.50059	2.20568	0.0393636	-4.79676
c14524216_at	SMa1943		hypothetical protein	0.216969	4.63166	2.7094	0.0135549	-3.81079
14524217i14524218f1_x_at	SMa1945iSMa1948f1		Intergenic spacer	0.228496	4.65197	3.02639	0.00670649	-3.14285
14524221i14524222f1_x_at	SMa1952iSMa1953f1		Intergenic spacer	0.369336	4.27227	2.9818	0.00741302	-3.23857
14524225i14524226f1_x_at	SMa1957iSMa1959f1		Intergenic spacer	-0.445771	5.18905	-4.24477	0.000402643	-0.39773
n14524236_at	SMa1971		conserved hypothetical protein	-0.203977	4.6488	-2.1232	0.046506	-4.94712
n14524241_at	SMa1979		Transcriptional regulator	0.232395	5.37951	2.49715	0.0214351	-4.23918
c14524245_at	SMa1989			-0.207888	3.81681	-2.79441	0.0112468	-3.63468
14524246i14524247f1_x_at	SMa1990iSMa1993f1		Intergenic spacer	0.216369	5.47268	2.74951	0.0124148	-3.72801
c14524249_at	SMa1996		ABC transporter	0.178993	5.95245	2.63945	0.0157853	-3.95384
c14524251_at	SMa2000		ABC transporter	0.151775	3.95237	2.14514	0.0444991	-4.90747
c14524255_at	SMa2008		Transcriptional regulator	0.286562	5.52794	2.90428	0.00881546	-3.40367
n14524256_at	SMa2009		Glyoxalase/bleomycin resistance protein/dioxygenase	-0.286456	6.87821	-2.8401	0.0101664	-3.53907
n14524257_at	SMa2011		Hypothetical protein	-0.302162	5.85445	-2.52074	0.0203832	-4.19244
c14524260i14524261f1_x_at	SMa2015iSMa2019f1		Intergenic spacer	-0.272042	5.90451	-3.31901	0.0034495	-2.503
14524260i14524261f3_x_at	SMa2015iSMa2019f3		Intergenic spacer	0.240354	4.59555	2.97596	0.0075107	-3.25106
c14524262_at	SMa2020		Transcriptional regulator	-0.364265	5.12484	-2.57276	0.0182314	-4.08854
14524270i14524271f1_x_at	SMa2033iSMa2034f1		Intergenic spacer	-0.428658	5.04572	-4.92755	8.28741e-05	1.17443
14524270i14524271f2_x_at	SMa2033iSMa2034f2		Intergenic spacer	-0.191152	5.50335	-2.11035	0.0477186	-4.97022
c14524271_at	SMa2034		conserved hypothetical protein	0.216722	4.21469	2.29643	0.0326741	-4.62737
c14524272i14524273f1_x_at	SMa2037iSMa2041f1		Intergenic spacer	0.21751	4.38225	2.37991	0.0274615	-4.46809
c14524273_at	SMa2041		Oxidoreductase	0.489604	5.4707	7.41753	3.84758e-07	6.57101
14524273i14524274f2_x_at	SMa2041iSMa2043f2		Intergenic spacer	-0.270318	4.82547	-3.36937	0.00307316	-2.39112
n14524278_at	SMa2049		conserved hypothetical protein	0.237345	5.66227	3.4624	0.00248093	-2.18328
c14524278i14524279f1_x_at	SMa2049iSMa2051f1		Intergenic spacer	0.258639	6.27612	2.11381	0.0473898	-4.96402
n14524280_at	SMa2053		MocE-like protein	0.253609	5.30191	2.7153	0.0133813	-3.79865
c14524282_r_at	SMa2057		hypothetical protein	0.381735	4.85084	3.389	0.00293767	-2.34739
n14524284_at	SMa2061		conserved hypothetical protein	0.332255	6.10109	4.58994	0.000180544	0.398297
n14524285_at	SMa2063		Sensor histidine kinase	0.314728	4.33717	3.47777	0.00239457	-2.14883
n14524286_at	SMa2065		conserved hypothetical protein	0.242907	4.09858	3.01429	0.00689138	-3.16885
c14524290_at	SMa2071		Hypothetical protein	0.333486	5.00684	3.95736	0.000786639	-1.05897
c14524291_at	SMa2073		conserved hypothetical protein	0.175449	4.04621	2.22061	0.0381835	-4.76918
c14524294_at	SMa2079		ABC transporter	0.166976	5.34195	2.60599	0.016971	-4.02163
c14524295_at	SMa2081		ABC transporter	0.191989	3.82166	2.16435	0.0428075	-4.87255
c14524307i14524308f1_x_at	SMa2103iSMa2105f1		Intergenic spacer	-0.281132	3.77062	-3.70116	0.00142773	-1.64419
c14524317i14524318f1_x_at	SMa2121iSMa2123f1		Intergenic spacer	-0.169541	6.10606	-2.53406	0.0198106	-4.16594
c14524324_at	SMa2133		hypothetical protein	0.204191	4.6664	3.021	0.00678817	-3.15443
n14524334_at	SMa2153			-0.194938	4.52635	-2.81685	0.0107033	-3.58782
14524334i14524335f1_x_at	SMa2153iSMa2157f1		Intergenic spacer	-0.20333	5.50108	-2.46723	0.0228431	-4.29815
14524339i14524340f3_x_at	SMa2165iSMa2167f3	SMa_ncRNA_165	Intergenic spacer	-0.651713	5.09839	-5.3793	2.96501e-05	2.20274
n14524340_at	SMa2167		Transcription regulator IclR, N-terminal	-0.417123	6.81885	-5.72846	1.35838e-05	2.98577
c14524341i14524342f2_x_at	SMa2169iSMa2171f2		Intergenic spacer	-0.514826	4.71914	-5.09267	5.67989e-05	1.55197
c14524352_at	SMa2201		conserved hypothetical protein	-0.250737	5.18875	-3.20637	0.00446182	-2.75152
c14524353_at	SMa2203		ABC transporter	-0.190113	5.6762	-3.07723	0.00598015	-3.03307
n14524360_at	SMa2215		Transcriptional regulator	-1.99519	7.01741	-14.1403	7.97055e-12	17.2766
n14524361_at	SMa2217		decarboxylase	-0.341185	5.83533	-4.35418	0.000312116	-0.145412
n14524362_at	SMa2219		decarboxylase	-0.25449	4.94969	-2.61606	0.0166054	-4.00126
n14524365_at	SMa2225		oxidoreductase	-0.379026	6.60862	-3.90827	0.000881937	-1.1715
c14524367_at	SMa2229		conserved hypothetical protein	0.157518	5.36925	2.67014	0.014767	-3.89129
14524367i14524368f1_x_at	SMa2229iSMa2231f1		Intergenic spacer	-0.294166	4.54617	-4.29874	0.000355092	-0.273274
n14524368_at	SMa2231		PilT protein domain protein	-1.11507	6.71889	-8.91648	2.23442e-08	9.43065
14524368i14524369f1_x_at	SMa2231iSMa2233f1		Intergenic spacer	-2.26243	5.99247	-12.8955	4.18252e-11	15.6629
14524368i14524369f2_x_at	SMa2231iSMa2233f2		Intergenic spacer	-2.11622	6.7664	-8.19981	8.39703e-08	8.10182
n14524371_at	SMa2235		hypothetical protein	-0.442258	5.07947	-5.24021	4.06072e-05	1.88774
n14524373_at	SMa2239		Conserved hypothetical protein	-0.154917	5.46467	-2.46844	0.0227845	-4.29578
n14524374_at	SMa2241		conserved hypothetical protein	-0.226686	3.80846	-3.09894	0.00569387	-2.98602
c14524375_at	SMa2243		conserved hypothetical protein	0.228058	5.3094	3.51399	0.00220252	-2.06746
c14524376_at	SMa2245		Conserved hypothetical protein	0.276999	3.93128	4.2458	0.000401677	-0.395352
c14524377i14524378f2_x_at	SMa2247iSMa2249f2		Intergenic spacer	0.183161	4.74295	2.1655	0.0427079	-4.87045
n14524378_at	SMa2249		hypothetical protein	0.311926	5.10396	3.20357	0.0044903	-2.75765
c14524379i14524381f1_x_at	SMa2251iSMa2253f1		Intergenic spacer	0.415317	5.28804	5.04428	6.34352e-05	1.44149
c14524379i14524381f3_x_at	SMa2251iSMa2253f3	SMa_ORF_27	prevent-host-death family protein [Sinorhizobium meliloti BL225C]	0.269472	5.33314	3.23522	0.00417786	-2.68811
c14524392_r_at	SMa2275		conserved hypothetical protein	0.601002	9.08773	4.75982	0.000121905	0.789397
n14524397_at	SMa2285		hypothetical protein	0.276358	5.27086	3.15976	0.00496072	-2.85358
n14524405_at	SMa2297		hypothetical protein	0.376277	4.07389	3.92878	0.000840812	-1.12452
c14524409_at	SMa2303		Transcriptional regulator	0.143505	4.65102	2.24587	0.0362598	-4.72225
n14524410_at	SMa2305		ABC transporter	0.197695	5.94247	2.11897	0.0469025	-4.95474
n14524412_at	SMa2309		ABC transporter	0.157207	4.61278	2.27677	0.0340274	-4.6644
14524416i14524417f1_x_at	SMa2317iSMa2319f1		Intergenic spacer	-0.654586	5.74072	-5.81051	1.13295e-05	3.168
14524417i14524418f2_x_at	SMa2319iSMa2321f2		Intergenic spacer	-0.160375	3.90839	-2.17028	0.0422966	-4.86172
n14524418_at	SMa2321	uvrD2	UvrD2 DNA helicase	0.225799	5.15624	2.85867	0.00975642	-3.50002
c14524422_at	SMa2327		KdpD histidine kinase	-0.166193	5.04621	-2.45549	0.023419	-4.3212
c14524424_at	SMa2331	kdpB	KdpB potassium-transporting ATPase B chain	0.313019	4.982	3.6377	0.00165419	-1.78818
c14524425_at	SMa2333	kdpA	KdpA potassium-transporting ATPase A chain	0.400214	4.98668	5.04617	6.31621e-05	1.4458
14524425i14524426f1_x_at	SMa2333iSMa2335f1	sRNA	Intergenic spacer	-0.234843	4.90293	-2.29705	0.032632	-4.6262
14524426i14524428f1_x_at	SMa2335iSMa2337f1		Intergenic spacer	0.235107	5.53042	3.09784	0.00570799	-2.98839
14524442i14524443f1_x_at	SMa2347iSMa2349f1		Intergenic spacer	0.529585	4.33385	4.72968	0.000130685	0.720084
n14524443_at	SMa2349		oxidoreductase	0.459511	4.24174	4.91854	8.46068e-05	1.15377
n14524445_at	SMa2353		oxidoreductase	0.331407	3.58965	3.46841	0.00244681	-2.16982
c14524447i14524448f1_x_at	SMa2355iSMa2357f1	sRNA	Intergenic spacer	0.336919	6.55268	3.93455	0.000829587	-1.11129
14524447i14524448f4_x_at	SMa2355iSMa2357f4		Intergenic spacer	0.342191	5.71207	3.8766	0.000949439	-1.24401
n14524451_at	SMa2363		Amidase	0.157937	5.63376	2.45896	0.0232476	-4.3144
14524455i14524457f2_x_at	SMa2371iSMa2373f2		Intergenic spacer	0.271632	6.64706	3.09828	0.0057024	-2.98745
c14524460_at	SMa2379	katB	KatB catalase/peroxidase	0.301505	4.12769	4.36877	0.000301697	-0.111744
14524460i14524461f1_x_at	SMa2379iSMa2381f1		Intergenic spacer	0.27769	5.74348	2.99057	0.00726852	-3.21977
c14524463_at	SMa2385		ABC transporter ATP-binding protein	-0.180694	5.34397	-2.18779	0.0408223	-4.82968
c14524464i14524465f1_x_at	SMa2387iSMa2389f1		Intergenic spacer	-0.255753	4.67016	-2.13329	0.0455734	-4.92892
c14524467i14524468f1_x_at	SMa2391iSMa2393f1		Intergenic spacer	-0.518347	5.07081	-2.27981	0.0338152	-4.6587
c14524469_at	SMa2395	repA2	RepA2 replication protein	-0.381096	6.17181	-2.8168	0.0107044	-3.58792
n14524433_at	SMa2408	rhbE	RhbE rhizobactin biosynthesis protein	0.279413	6.2426	2.20241	0.039627	-4.8028
n15139882_at	SMb20007	katC	Catalase	0.25302	5.30211	3.37729	0.00301775	-2.37347
15139885i15139886f1_x_at	SMb20010iSMb20011f1		Intergenic spacer	0.234849	6.12134	2.09341	0.0493623	-5.00056
c15139887_at	SMb20012		Hypothetical protein	0.307315	6.16346	3.10871	0.00556935	-2.96479
c15139889_at	SMb20014		Probable transcriptional regulator	0.154118	5.82142	2.16606	0.0426596	-4.86943
c15139890_at	SMb20015		Putative sugar ABC transporter	0.257496	5.83197	3.83032	0.00105743	-1.34984
c15139891_at	SMb20016		Putative sugar ABC transporter	0.246822	5.4778	3.6694	0.00153693	-1.7163
15139892i15139893f1_x_at	SMb20017iSMb20018f1		Intergenic spacer	0.230963	7.05875	3.23771	0.00415413	-2.68262
c15139895_at	SMb20020	pdh	Pyruvate dehydrogenase (acetyl-transferring)	0.16471	4.36912	2.45426	0.0234803	-4.32362
n15139900_at	SMb20025		Conserved hypothetical protein	0.241251	5.03405	2.62682	0.0162233	-3.97947
15139900i15139901f1_x_at	SMb20025iSMb20026f1		Intergenic spacer	0.178246	3.58112	2.27684	0.0340229	-4.66428
n15139904_at	SMb20029		Conserved hypothetical protein	0.646226	5.37955	4.19734	0.000449684	-0.507062
n15139905_at	SMb20030	rpoE9	RNA polymerase sigma factor	0.317162	6.24139	3.24836	0.00405438	-2.65916
n15139912_at	SMb20037	aroE2	Putative shikimate 5-dehydrogenase	0.218822	4.90758	2.58256	0.0178509	-4.06886
c15139912i15139913f1_x_at	SMb20037iSMb20038f1		Intergenic spacer	-0.568281	5.6713	-4.10322	0.000559953	-0.723797
c15139914_at	SMb20039		GntR-family transcritional regulator containing an aminotransferase domain	-0.79205	6.66578	-8.19508	8.4726e-08	8.09282
n15139916_at	SMb20041		Hypothetical protein	0.33949	5.93285	3.44001	0.00261229	-2.23343
c15139918i15139919f1_x_at	SMb20043iSMb20044f1		Intergenic spacer	-1.02346	6.92741	-9.62542	6.42648e-09	10.678
c15139919i15139920f1_x_at	SMb20044iSMb20045f1		Intergenic spacer	-0.347141	5.39911	-2.32096	0.0310544	-4.5809
15139921i15139922f1_x_at	SMb20046iSMb20047f1	sRNA	Intergenic spacer	-0.206038	4.88418	-2.84125	0.0101406	-3.53666
n15139923_at	SMb20048		Probable transcriptional regulator	-0.438072	5.63245	-5.09073	5.70511e-05	1.54754
c15139925_at	SMb20050		Hypothetical transmembrane protein	0.196525	5.60663	2.16613	0.0426537	-4.86931
15139927i15139928f1_x_at	SMb20055iSMb20056f1		Intergenic spacer	0.335081	6.1614	3.97065	0.000762666	-1.02849
n15139928_at	SMb20056	btuF	ABC transporter	0.189076	4.68354	2.11875	0.0469233	-4.95514
n15139929_at	SMb20057	btuC	ABC transporter	0.222245	6.22957	2.55532	0.0189277	-4.12349
n15139930_at	SMb20058	btuD	ABC transporter	0.318393	4.90476	5.14414	5.05128e-05	1.66929
n15139932_s_at	SMb20060	TRm5	Probable ISRm5 transposase	-0.381884	7.40284	-4.25706	0.000391283	-0.369398
c15139932i15139933f2_x_at	SMb20060iSMb20061f2		Intergenic spacer	-0.228208	7.406	-2.56975	0.0183498	-4.09458
n15139935_at	SMb20063		Conserved hypothetical protein	-0.272567	5.9017	-3.60879	0.00176881	-1.85362
n15139937_at	SMb20065		Hypothetical protein	0.490111	6.32804	5.5263	2.13109e-05	2.53384
15139937i15139938f1_x_at	SMb20065iSMb20066f1		Intergenic spacer	0.680804	5.98787	5.17538	4.70471e-05	1.7404
n15139938_at	SMb20066		Hypothetical protein	0.514692	4.73308	6.57256	2.18441e-06	4.82321
15139939i15139940f1_x_at	SMb20067iSMb20068f1		Intergenic spacer	-0.205748	6.3122	-3.09373	0.00576133	-2.99732
15139940i15139941f2_x_at	SMb20068iSMb20069f2		Intergenic spacer	-0.293076	5.22598	-3.15809	0.00497958	-2.85723
15139942i15139943f1_x_at	SMb20070iSMb20071f1		Intergenic spacer	0.259828	6.49217	3.46287	0.00247825	-2.18223
c15139945_at	SMb20073		short chain alcohol dehydrogenase/reductase involved in D-fucose	0.247443	5.02912	2.71636	0.0133503	-3.79647
c15139945i15139946f1_x_at	SMb20073iSMb20074f1		Intergenic spacer	0.204572	4.6874	2.86156	0.00969399	-3.49393
n15139946_at	SMb20074		Hypothetical protein	0.379579	4.50212	4.49203	0.000226562	0.172571
n15139947_at	SMb20075		Hypothetical protein	0.512835	3.42581	6.38905	3.22522e-06	4.43113
n15139948_at	SMb20076		short chain alcohol dehydrogenase/reductase involved in D-fucose	0.268862	5.39713	3.10238	0.00564969	-2.97854
15139950i15139951f2_x_at	SMb20078iSMb20079f2		Intergenic spacer	-0.717654	5.59174	-7.34576	4.44252e-07	6.42632
n15139952_at	SMb20080		Formaldehyde dehydrogenase (glutathione)	-0.147882	5.81961	-2.64614	0.0155577	-3.94023
c15139953_at	SMb20081		Conserved hypothetical protein	0.268415	5.14183	2.82175	0.010588	-3.57756
c15139954_at	SMb20082		Hypothetical protein	0.467388	4.84309	4.63872	0.000161261	0.510696
n15139955_at	SMb20083		Hypothetical protein	0.603478	4.96326	3.86617	0.000972781	-1.26788
c15139956_at	SMb20084		Hypothetical protein transmembrane	0.299347	4.76612	3.64001	0.00164535	-1.78294
c15139957_at	SMb20085		Hypothetical protein	0.196309	3.2197	3.28678	0.00371363	-2.57436
15139957i15139958f1_x_at	SMb20085iSMb20086f1		Intergenic spacer	0.271127	7.08481	3.01995	0.0068043	-3.1567
n15139958_at	SMb20086		Hypothetical protein	0.186438	4.384	2.16859	0.0424416	-4.86481
n15139959_at	SMb20087		Conserved hypothetical protein	0.29591	5.87601	3.92244	0.000853322	-1.13905
c15139961_at	SMb20089		Hypothetical protein	0.348303	4.55248	4.37862	0.000294866	-0.0890282
c15139962_at	SMb20090		Hypothetical protein	0.718209	4.93708	5.58687	1.86123e-05	2.66967
n15139963_at	SMb20091		Conserved hypothetical protein	0.789001	4.81154	7.88219	1.54259e-07	7.49048
c15139964_at	SMb20092		Conserved hypothetical protein	0.44618	4.36508	3.87821	0.000945883	-1.24033
c15139966_at	SMb20094		Phospholipase D	0.273324	3.719	2.7042	0.0137098	-3.82148
n15139967_at	SMb20095		Acetolactate synthase	0.208535	5.35786	3.40318	0.00284341	-2.31575
n15139968_at	SMb20096		Conserved hypothetical protein	0.494141	4.94431	5.63776	1.66158e-05	2.78353
n15139973_at	SMb20101		Putative L-2-hydroxyglutarate dehydrogenase	0.186057	5.16925	2.19051	0.0405969	-4.82468
n15139974_at	SMb20102	acoR	Putative acetoin catabolism regulatory protein	-0.46103	5.77888	-5.59998	1.80755e-05	2.69903
n15139975_at	SMb20103		Probable FAD-dependent oxidoreductase	-0.268659	4.62407	-3.79458	0.00114911	-1.43145
c15139976_at	SMb20104		Hypothetical membrane protein	-0.163646	5.66583	-2.58267	0.0178465	-4.06863
n15139978_at	SMb20106		Putative transcriptional regulator	0.242029	4.35056	3.02313	0.00675578	-3.14985
n15139984_at	SMb20112		Hypothetical protein	0.17826	5.64617	2.39944	0.0263591	-4.43038
c15139989i15139990f2_x_at	SMb20117iSMb20118f2		Intergenic spacer	-0.210474	6.32283	-2.17064	0.0422662	-4.86107
c15139990_at	SMb20118		Endoribonuclease L-PSP	-0.260941	6.40047	-3.06598	0.00613408	-3.05743
c15139991_at	SMb20119		Putative site-specific recombinase	-0.153183	5.69047	-2.51913	0.0204531	-4.19562
c15139993_at	SMb20121		Hypothetical protein	-0.226777	5.01585	-2.88128	0.00927858	-3.45234
c15139996_at	SMb20124	ttpD	Putative ABC transporter of tri and tetrapeptides	0.280466	6.24464	2.98306	0.00739211	-3.23587
c15139998_at	SMb20126	ttpB	Putative ABC transporter of tri and tetrapeptides	0.266749	6.11366	3.78003	0.00118866	-1.46464
c15140009_at	SMb20137		Conserved hypothetical protein	-0.182494	5.00743	-2.39591	0.0265552	-4.43721
n15140011_at	SMb20139		Conserved hypothetical transmembrane protein	-0.201677	4.81211	-3.25091	0.00403088	-2.65355
c15140015_at	SMb20143		Putative glycolic acid ABC transporter	0.192921	5.39205	2.27632	0.0340589	-4.66524
c15140016_at	SMb20144		Putative glycolic acid ABC transporter	0.240219	5.88851	2.94858	0.00798544	-3.30952
c15140021_at	SMb20149		Conserved hypothetical protein	0.198952	5.77532	2.93703	0.00819425	-3.33412
n15140022_at	SMb20150		Inositol-phosphate phosphatase	-0.210506	5.33995	-2.98528	0.00735529	-3.2311
n15140024_at	SMb20152		Hypothetical protein	0.211494	5.99107	2.25196	0.0358093	-4.71088
c15140026_at	SMb20154		Probable transcriptional regulator	0.329504	4.41479	3.63996	0.00164552	-1.78305
n15140034_at	SMb20162		Probable transcriptional regulator	-0.214093	6.21975	-2.16198	0.0430125	-4.87686
c15140044i15140045f1_x_at	SMb20172iSMb20173f1		Intergenic spacer	0.45693	5.48804	4.18391	0.000463974	-0.538
n15140045_at	SMb20173		Putative methanol dehydrogenase protein	-0.241544	5.76642	-2.66168	0.0150412	-3.90856
c15140049_at	SMb20177		Conserved hypothetical protein	0.160179	4.79156	2.22275	0.0380166	-4.76521
n15140054_at	SMb20182		Putative ABC transporter	0.230055	4.40419	3.6034	0.00179102	-1.86581
c15140060_at	SMb20195	ppe	Ribulose-phosphate 3-epimerase	0.25904	5.98038	3.2689	0.0038686	-2.61387
n15140068_at	SMb20203	cbbR	Probable transcriptional regulator	0.239735	5.6553	3.80746	0.00111519	-1.40205
15140068i15140069f1_x_at	SMb20203iSMb20204f1		Intergenic spacer	0.765637	7.18742	6.51899	2.44646e-06	4.7092
n15140069_at	SMb20204	pqqA	Putative pyrroloquinoline quinone synthesis protein A	1.72485	5.54626	5.88309	9.65571e-06	3.32859
n15140070_at	SMb20205	pqqB	Probable pyrroloquinoline quinone synthesis protein B	0.280261	5.16116	2.76166	0.0120877	-3.70281
n15140073_at	SMb20208	pqqE	Probable pyrroloquinoline quinone synthesis protein E	0.322091	4.37168	4.75755	0.000122546	0.784177
n15140078_at	SMb20213		Conserved hypothetical protein	0.209111	5.25185	2.4566	0.023364	-4.31903
n15140079_at	SMb20214		Short chain alcohol dehydrogenase/reductase	0.278729	6.93523	3.66881	0.00153905	-1.71765
n15140081_at	SMb20216		Epoxide hydrolase	0.325451	5.66703	3.12234	0.00540007	-2.93515
c15140086i15140087f1_x_at	SMb20222iSMb20223f1		Intergenic spacer	0.412295	4.92474	4.75775	0.000122489	0.784633
15140088i15140089f1_x_at	SMb20225iSMb20226f1		Intergenic spacer	0.616796	4.349	4.05348	0.000628778	-0.83821
n15140090_at	SMb20227	ndiA-1	Putative nutrient deprivation-induced protein	0.811626	5.25294	8.39917	5.77153e-08	8.47847
n15140091_at	SMb20228	ndiA-2	Putative nutrient deprivation-induced protein	0.237124	4.93505	2.72005	0.0132429	-3.78887
n15140092_at	SMb20229	ndiB	Putative nutrient deprivation-induced protein	0.227373	4.35048	3.30524	0.00356007	-2.53353
15140092i15140093f1_x_at	SMb20229iSMb20230f1		Intergenic spacer	0.378432	3.87459	2.71983	0.0132494	-3.78932
n15140094_at	SMb20231		Putative ABC transporter sugar-binding protein	-0.772771	6.73412	-5.34336	3.21538e-05	2.12152
n15140095_at	SMb20232		Putative suagr ABC transporter permease	-0.362055	4.92479	-2.58639	0.0177042	-4.06115
n15140096_at	SMb20233		Putative sugar ABC transporter permease	-0.497979	6.05391	-5.21917	4.25929e-05	1.83995
c15140101_at	SMb20239	rmlB	Putative dTDP-glucose 4	0.42495	4.34701	5.93979	8.52576e-06	3.45364
c15140102_at	SMb20240		Conserved hypothetical protein	0.262546	5.6567	2.51236	0.020751	-4.20906
c15140103_at	SMb20241		Conserved hypothetical protein	0.341749	4.48956	3.21238	0.00440109	-2.73831
c15140104_at	SMb20242		Conserved hypothetical protein	0.455225	5.68994	4.12001	0.000538465	-0.685152
c15140105_at	SMb20243		Putative glycosyltransferase	0.185854	3.563	2.62095	0.016431	-3.99138
c15140107_at	SMb20245		UDP-glucose 4-epimerase	0.434272	4.94945	4.82914	0.000103907	0.948694
n15140109_at	SMb20247		Probable oxidoreductase	0.19331	5.33404	2.55535	0.0189265	-4.12343
n15140111_at	SMb20249		Putative myo-inositol-1-phosphate synthase	0.340015	4.4813	3.70319	0.00142101	-1.63958
n15140112_at	SMb20250		Conserved hypothetical protein	0.265433	4.67051	3.63078	0.00168094	-1.80385
c15140117_at	SMb20255		Hypothetical protein	-0.233084	5.79101	-2.2508	0.0358944	-4.71304
n15140121_at	SMb20259		Dihydrodipicolinate synthase	0.180316	5.27126	2.24508	0.0363185	-4.72371
n15140126_at	SMb20264	hypN	Hydroxyproline ABC transporter	0.26959	5.89411	3.30221	0.0035848	-2.54022
n15140127_at	SMb20265	hypP	Hydroxyproline ABC transporter	0.191623	5.90892	2.47618	0.0224131	-4.28055
n15140128_at	SMb20266	hypQ	Hydroxyproline ABC transporter ATP-binding protein	0.258763	6.39052	3.77025	0.001216	-1.48694
n15140129_at	SMb20267		Putative D-amino acid dehydrogenase	0.273117	6.79061	2.65543	0.015247	-3.92131
n15140130_at	SMb20268		Putative proline racemase	0.180526	4.61863	2.21128	0.0389167	-4.78642
c15140133i15140134f2_x_at	SMb20271iSMb20272f2		Intergenic spacer	-0.24193	5.09914	-2.62739	0.0162034	-3.97832
c15140135_at	SMb20273		Hypothetical protein	-0.499012	6.63877	-2.9525	0.00791573	-3.30116
c15140136_at	SMb20274		Hypothetical protein	0.956431	5.47105	6.28596	4.02216e-06	4.20899
c15140136i15140137f1_x_at	SMb20274iSMb20275f1		Intergenic spacer	0.264737	5.79103	2.56638	0.0184834	-4.10135
n15140139_at	SMb20277		Class-III pyridoxal-phosphate-dependent aminotransferase	0.317248	4.95148	4.28924	0.000363031	-0.295179
c15140140_at	SMb20278		Conserved hypothetical protein	-0.183054	5.87589	-2.1001	0.0487072	-4.9886
n15140152_at	SMb20290		Putative transcriptional regulator	0.217887	4.87245	3.01181	0.00692993	-3.17419
c15140153_at	SMb20291		Hypothetical protein transmembrane	0.185626	6.20638	2.95419	0.00788588	-3.29756
c15140153i15140154f1_x_at	SMb20291iSMb20292f1		Intergenic spacer	-0.881544	6.9984	-4.33283	0.000328005	-0.194642
c15140154_at	SMb20292		Hypothetical immunogenic protein	-0.825025	7.10321	-4.70012	0.000139918	0.652066
c15140154i15140155f1_x_at	SMb20292iSMb20293f1		Intergenic spacer	-0.202064	5.55182	-2.28515	0.0334445	-4.64865
n15140155_at	SMb20293		Hypothetical protein	0.210654	5.23378	3.27943	0.00377662	-2.59062
15140161i15140162f1_x_at	SMb20299iSMb20300f1		Intergenic spacer	0.203931	4.12791	2.51701	0.020546	-4.19984
n15140162_at	SMb20300	cyaF7	Putative adenylate cyclase	0.173055	5.80685	2.71269	0.013458	-3.80403
n15140166_at	SMb20303		Hypothetical protein	-0.980596	6.25592	-7.71893	2.11973e-07	7.17082
n15140168_s_at	SMb20306	TRm2011-2	Putative TRm2011-2 protein	-0.465876	8.0676	-4.98549	7.25672e-05	1.30708
15140173i15140174f1_x_at	SMb20314iSMb20315f1		Intergenic spacer	0.228839	3.99609	2.8872	0.00915711	-3.43982
n15140176_at	SMb20317		Putative erythritol ABC transporter	0.290291	5.33126	2.86272	0.00966914	-3.49149
n15140177_at	SMb20318		Putative erythritol ABC transporter	0.270783	6.67356	4.07099	0.000603635	-0.797946
c15140183_at	SMb20324	thuR	Transcriptional repressor	0.204524	6.08722	2.65892	0.0151317	-3.91419
n15140184_at	SMb20325	thuE	ABC transporter	0.308545	4.01868	4.35739	0.00030979	-0.137994
n15140188_at	SMb20329	thuA	ThuA trehalose catabolism protein	0.139306	4.33119	2.29597	0.0327048	-4.62823
c15140189i15140190f1_x_at	SMb20330iSMb20331f1		Intergenic spacer	-1.27025	8.20181	-6.39602	3.1776e-06	4.4461
c15140190_at	SMb20331		Hypothetical membrane spanning protein	-0.869177	8.38676	-6.27735	4.0973e-06	4.19038
c15140192_at	SMb20333	betT	Choline-glycine betaine transporter induced by an osmotic shock	-0.294907	5.79625	-4.0243	0.000673037	-0.905294
15140192i15140193f3_x_at	SMb20333iSMb20334f3		Intergenic spacer	0.208225	5.14118	2.09132	0.0495684	-5.00429
15140193i15140194f1_x_at	SMb20334iSMb20335f1		Intergenic spacer	0.193076	7.4673	2.84184	0.0101274	-3.53541
n15140194_at	SMb20335		Conserved hypothetical protein	-0.470749	6.20032	-3.83571	0.00104425	-1.33753
n15140195_at	SMb20336		Conserved hypothetical protein	-0.31733	7.09677	-3.22938	0.00423387	-2.70096
c15140200i15140201f1_x_at	SMb20341iSMb20342f1		Intergenic spacer	0.813422	7.93192	5.19558	4.49363e-05	1.78634
c15140200i15140201f2_x_at	SMb20341iSMb20342f2		Intergenic spacer	-0.285236	6.40751	-3.53879	0.00207983	-2.01163
c15140202_at	SMb20343		Putative isoquinoline 1-oxidoreductase	-0.272249	5.17253	-2.56505	0.0185361	-4.104
c15140203_at	SMb20344		Putative transcriptional regulator	-0.212713	5.04578	-2.24762	0.0361297	-4.71898
c15140206_at	SMb20347		Putative transcriptional regulator	-0.508393	5.71866	-4.84941	9.91736e-05	0.995214
15140208i15140209f1_x_at	SMb20349iSMb20350f1		Intergenic spacer	0.304964	5.50368	2.36057	0.0285955	-4.50528
n15140213_at	SMb20354		Hypothetical protein	0.278421	5.01624	3.12389	0.0053811	-2.93177
n15140218_at	SMb20359		Hypothetical protein	0.390084	4.79586	3.77911	0.0011912	-1.46673
n15140219_at	SMb20360		Hypothetical protein	0.284705	6.141	3.09153	0.00579003	-3.00209
c15140223_at	SMb20364		Putative iron ABC transporter permease	0.192635	5.79118	2.83492	0.0102838	-3.54994
15140225i15140226f1_x_at	SMb20366iSMb20367f1	SMb_ncRNA_371	Intergenic spacer	0.273926	6.79774	2.42185	0.0251444	-4.38688
c15140234_at	SMb20375		Putative transcriptional regulator	0.225017	5.2856	3.1395	0.00519412	-2.89779
c15140238_at	SMb20379		Putative aminotransferase	-0.257045	4.35618	-3.57091	0.00193093	-1.9392
c15140241_at	SMb20382		Putative polyamine ABC transporter	0.229208	6.05458	2.1267	0.0461809	-4.94082
c15140246i15140247f2_x_at	SMb20387iSMb20388f2		Intergenic spacer	0.376861	4.3286	2.70489	0.0136894	-3.82007
c15140248_at	SMb20389		Diguanylate cyclase	0.169157	3.83881	2.27053	0.0344681	-4.67613
c15140255_at	SMb20396		Probable oxidoreductase	0.381253	4.87643	4.53079	0.000207073	0.261962
c15140256_at	SMb20397		Probable oxidoreductase	0.231332	4.87189	2.10165	0.048556	-4.98581
c15140256i15140257f1_x_at	SMb20397iSMb20398f1		Intergenic spacer	0.400949	6.21654	2.22311	0.0379888	-4.76454
n15140258_at	SMb20399		Hypothetical protein	0.152167	5.47744	2.14354	0.0446432	-4.91038
c15140260_at	SMb20401		Hypothetical protein	0.309963	3.78621	4.66332	0.000152343	0.567338
n15140261_at	SMb20402		Putative alcohol dehydrogenase cyto	0.146279	4.62893	2.53798	0.0196448	-4.15812
n15140262_at	SMb20403		Putative oxidoreductase subunit	0.283616	5.54477	2.64005	0.0157646	-3.95261
n15140267_at	SMb20408		Conserved hypothetical protein	0.250481	3.75762	3.45259	0.00253766	-2.20526
c15140270_at	SMb20411		Conserved hypothetical protein	-0.46229	5.97094	-6.06588	6.47353e-06	3.73042
c15140273_at	SMb20414		Hypothetical protein	0.216839	6.56452	2.81111	0.0108397	-3.59981
n15140275_at	SMb20416	ugpB	Probable ABC transporter periplasmic glycerol-3-phosphate-binding protein precursor	0.219349	4.56022	2.46339	0.0230299	-4.3057
c15140279i15140280f1_x_at	SMb20420iSMb20421f1		Intergenic spacer	-0.301008	6.57532	-3.30209	0.00358578	-2.54049
n15140285_at	SMb20426		Transcription regulator	0.245165	5.82275	3.36241	0.00312271	-2.40662
n15140295_at	SMb20436		Probable nitrate transporter	0.273327	6.76032	3.49331	0.0023102	-2.11393
n15140296_at	SMb20441		Transcriptional regulator	0.283432	4.88939	3.89647	0.00090652	-1.19854
n15140298_at	SMb20443		Putative Trap-type pentose monosaccharide transport system	0.4333	5.50708	4.50697	0.000218838	0.207037
n15140299_at	SMb20444		Putative Trap-type pentose monosaccharide transport system	0.250244	5.12832	2.77158	0.011827	-3.68222
n15140300_at	SMb20445		Zinc-binding deydrogenase	0.352198	5.46297	2.77077	0.0118479	-3.68389
n15140301_at	SMb20446	uxuA	D-mannonate dehydratase	0.209331	6.92582	2.91616	0.00858507	-3.37848
15140308i15140309f1_x_at	SMb20453iSMb20454f1		Intergenic spacer	-0.338392	5.25888	-3.2835	0.00374161	-2.58162
n15140309_at	SMb20454		Conserved hypothetical protein	1.07508	6.46702	7.59993	2.67838e-07	6.93549
n15140314_at	SMb20459	uxe	UDP-xylose-4-epimerase	0.230464	5.21827	2.76172	0.0120861	-3.70269
c15140318i15140319f1_x_at	SMb20463iSMb20464f1		Intergenic spacer	-0.298796	6.45438	-2.7993	0.0111262	-3.62449
c15140319i15140320f1_x_at	SMb20464iSMb20465f1		Intergenic spacer	-0.320844	5.93032	-2.18545	0.041016	-4.83396
n15140326_at	SMb20471		Hypothetical protein	0.304796	6.03048	3.1105	0.00554688	-2.96091
c15140330_at	SMb20475		Conserved hypothetical protein	0.18694	3.42286	2.81123	0.010837	-3.59957
n15140336_at	SMb20481	asnO	Asparagine synthase	0.298481	4.79469	3.93421	0.00083023	-1.11206
n15140339_at	SMb20484	supA	Putative ABC transporter periplasmic sugar-binding protein	-1.3214	6.22271	-10.6735	1.13468e-09	12.4065
n15140340_at	SMb20485	supB	Putative sugar ABC transporter ATP-binding protein	-0.582259	4.44936	-4.79597	0.000112157	0.872492
n15140342_at	SMb20487	supD	Probable sugar ABC transporter	-0.402524	7.27142	-3.99593	0.000719032	-0.970452
n15140343_at	SMb20488		Putative isomerase	-0.193517	6.12163	-2.66086	0.0150683	-3.91025
c15140345i15140346f1_x_at	SMb20490iSMb20491f1		Intergenic spacer	-0.536887	6.13748	-4.59116	0.000180034	0.40111
c15140345i15140346f3_x_at	SMb20490iSMb20491f3		Intergenic spacer	-1.87071	6.41264	-11.7919	2.03053e-10	14.1104
c15140345i15140346f4_x_at	SMb20490iSMb20491f4		Intergenic spacer	0.204737	4.90397	2.1089	0.0478578	-4.97283
c15140350i15140351f1_x_at	SMb20495iSMb20496f1	SMb_ncRNA_377	Intergenic spacer	0.216209	6.75532	2.39834	0.0264201	-4.43251
c15140352_at	SMb20497	lyx	Putative L-xylulose kinase	0.251348	4.9135	3.04464	0.00643641	-3.10351
15140359i15140360f1_x_at	SMb20504iSMb20505f1		Intergenic spacer	-0.313483	4.80296	-2.32242	0.0309602	-4.57812
n15140360_at	SMb20505	tfxG	Putative trifolitoxin immunity protein	0.199891	5.7093	2.49324	0.0216145	-4.24691
c15140363_at	SMb20508		Probable sugar ABC transporter	-0.555175	5.90738	-4.29091	0.000361629	-0.291348
n15140364_at	SMb20509		Putative transcriptional regulator	-0.224729	4.36148	-2.7675	0.0119335	-3.69069
c15140366i15140367f1_x_at	SMb20511iSMb20513f1		Intergenic spacer	-0.165368	6.05999	-2.87102	0.00949256	-3.474
c15140367i15140368f2_x_at	SMb20513iSMb20514f2		Intergenic spacer	-0.215334	5.48738	-2.09121	0.0495791	-5.00448
n15140369_at	SMb20515		Putative methyltransferase	-0.25756	7.30153	-3.3478	0.00322914	-2.43909
n15140370_at	SMb20516		Putative response regulator	-0.253093	5.54215	-2.57783	0.0180336	-4.07836
15140370i15140371f3_x_at	SMb20516iSMb20517f3		Intergenic spacer	-0.180927	5.79571	-2.66416	0.0149605	-3.90351
15140372i15140373f1_x_at	SMb20518iSMb20519f1		Intergenic spacer	-0.399995	8.02576	-4.3379	0.000324159	-0.182949
n15140373_at	SMb20519		Conserved hypothetical protein	-0.165702	4.16622	-2.57261	0.0182374	-4.08885
15140373i15140374f1_x_at	SMb20519iSMb20520f1		Intergenic spacer	-0.213737	4.7366	-2.864	0.00964172	-3.4888
15140373i15140374f2_x_at	SMb20519iSMb20520f2	SMb_ncRNA_379	Intergenic spacer	-0.396553	4.5326	-4.39365	0.000284738	-0.0543537
15140373i15140374f3_x_at	SMb20519iSMb20520f3		Intergenic spacer	-1.75482	7.71532	-12.0764	1.33681e-10	14.5224
15140373i15140374f4_x_at	SMb20519iSMb20520f4		Intergenic spacer	-1.80852	7.10224	-11.1465	5.39613e-10	13.144
15140373i15140374f5_x_at	SMb20519iSMb20520f5		Intergenic spacer	-1.09632	6.98102	-8.3772	6.01348e-08	8.43722
n15140374_at	SMb20520		Hypothetical protein	-1.02159	6.69349	-6.39435	3.18895e-06	4.44251
15140374i15140375f1_x_at	SMb20520iSMb20521f1		Intergenic spacer	-0.3504	6.43895	-2.11714	0.047075	-4.95804
n15140375_at	SMb20521		Conserved hypothetical protein	-0.741779	5.48959	-8.54294	4.4183e-08	8.74673
15140375i15140376f1_x_at	SMb20521iSMb20522f1		Intergenic spacer	-0.639479	6.80219	-5.82315	1.10179e-05	3.19602
15140376i15140377f2_x_at	SMb20522iSMb20523f2		Intergenic spacer	-0.210635	5.8235	-2.12098	0.0467133	-4.95112
c15140377i15140378f1_x_at	SMb20523iSMb20525f1		Intergenic spacer	0.162095	5.50891	2.11764	0.0470277	-4.95714
15140377i15140378f2_x_at	SMb20523iSMb20525f2		Intergenic spacer	-0.721782	6.28959	-5.58962	1.84983e-05	2.67583
15140378i15140379f1_x_at	SMb20525iSMb20527f1		Intergenic spacer	-0.262627	4.74877	-2.23647	0.036965	-4.73975
15140378i15140379f2_x_at	SMb20525iSMb20527f2		Intergenic spacer	-0.549676	4.79365	-4.49996	0.000222427	0.190872
c15140379_at	SMb20527		Conserved hypothetical protein	0.317248	6.96931	3.07155	0.00605739	-3.04537
c15140380_at	SMb20528		Hypothetical protein	0.272665	4.73937	2.38734	0.0270371	-4.45376
c15140381_at	SMb20529		Conserved hypothetical protein	0.247932	4.59118	3.67731	0.00150898	-1.69835
c15140382_at	SMb20530		Hypothetical protein	1.08087	5.89595	8.04617	1.12502e-07	7.80784
n15140384_at	SMb20532		Conserved hypothetical transmembrane protein	0.241706	5.68574	3.04851	0.00638046	-3.09515
15140385i15140386f2_x_at	SMb20533iSMb20534f2		Intergenic spacer	0.253522	4.40991	2.1492	0.0441366	-4.9001
c15140389_at	SMb20537		Probable transcriptional regulator	0.198918	6.18824	2.76822	0.0119146	-3.68919
c15140390i15140391f2_x_at	SMb20538iSMb20539f2		Intergenic spacer	0.377357	5.27758	4.35516	0.000311402	-0.143143
15140390i15140391f3_x_at	SMb20538iSMb20539f3		Intergenic spacer	0.160767	4.99382	2.76661	0.0119569	-3.69254
n15140391_at	SMb20539	cyaF6	Probable adenylate cyclase	-0.53095	6.52601	-4.92057	8.42121e-05	1.15844
15140391i15140392f1_x_at	SMb20539iSMb20540f1		Intergenic spacer	-0.86347	6.57092	-5.59477	1.82868e-05	2.68737
15140391i15140392f2_x_at	SMb20539iSMb20540f2	SMb_ORF_4	conserved hypothetical protein [Sinorhizobium meliloti SM11]	-0.459641	5.4537	-5.36686	3.04936e-05	2.17463
15140391i15140392f3_x_at	SMb20539iSMb20540f3		Intergenic spacer	-0.86949	5.86302	-5.79705	1.16712e-05	3.13816
n15140392_at	SMb20540		Hypothetical protein	-0.587747	5.3371	-4.92689	8.29997e-05	1.17292
c15140408_s_at	SMb20543		Putative transposase	0.26799	4.82366	2.46674	0.0228671	-4.29913
15140408i15140409f2_x_at	SMb20543iSMb20545f2		Intergenic spacer	-0.529911	5.5652	-4.8623	9.62754e-05	1.02481
c15140409_r_at	SMb20545		Hypothetical protein	-0.301049	5.73842	-4.0787	0.000592888	-0.780216
c15140410_at	SMb20546		Conserved hypothetical protein	0.236573	4.62346	3.49031	0.00232625	-2.12067
15140419i15140420f1_x_at	SMb20555iSMb20556f1		Intergenic spacer	-0.159542	5.46922	-2.24434	0.0363733	-4.72509
15140419i15140420f3_x_at	SMb20555iSMb20556f3		Intergenic spacer	0.355407	5.84657	3.37193	0.00305515	-2.38542
n15140420_at	SMb20556		Conserved hypothetical protein	0.233777	6.31275	3.55929	0.00198353	-1.96542
15140420i15140421f1_x_at	SMb20556iSMb20557f1		Intergenic spacer	0.206296	5.9893	2.56278	0.018627	-4.10856
c15140426_at	SMb20562		Conserved hypothetical protein	0.14804	4.39349	2.16186	0.0430229	-4.87708
c15141377_at	SMb20577	pcaH	Protocatechuate 3	-0.262545	5.79932	-3.56473	0.00195873	-1.95315
c15141379_at	SMb20579	pcaD	Beta-ketoadipate enol-lactone hydrolase	-0.17939	6.30043	-2.69539	0.0139762	-3.83957
c15141383_at	SMb20583	pobA	Putative 4-hydroxybenzoate hydroxylase	0.181464	5.0928	2.2692	0.0345624	-4.67862
c15141386_at	SMb20586	pcaR	Transcription activator of the pcaIJF genes	0.176289	4.72785	2.14684	0.0443475	-4.9044
n15141388_at	SMb20588	pcaJ	Beta-ketoadipate succinyl-CoA transferase	0.280027	5.53115	3.75071	0.00127248	-1.53144
n15141392_at	SMb20592	rpoE8	RNA polymerase sigma factor	-1.19573	5.26974	-8.98849	1.96319e-08	9.56036
n15141393_at	SMb20593		Hypothetical protein	-0.569721	4.6534	-5.3556	3.12781e-05	2.14918
n15141394_at	SMb20594	amcY	Putative amicyanin precursor protein	-1.51322	6.74018	-9.30592	1.11835e-08	10.124
c15141395_g_at	SMb20595	ftsK2	Putative DNA translocase	0.355812	5.88895	3.27873	0.00378264	-2.59216
c15141396_at	SMb20596		Hypothetical protein	0.296569	4.37782	3.50524	0.00224743	-2.08712
c15141400_at	SMb20600		Hypothetical protein	-0.576559	7.73256	-4.60176	0.000175667	0.42554
c15141404_at	SMb20604		ABC transporter	0.204008	5.50926	2.87366	0.00943697	-3.46842
c15141405_at	SMb20605		ABC transporter	0.418745	5.84206	4.58537	0.000182463	0.38778
c15141407_at	SMb20607		Conserved hypothetical protein	-0.141298	4.61332	-2.52331	0.0202713	-4.18732
c15141411_at	SMb20611	dctA	C4-dicarboxylate transport protein	-0.62095	8.12004	-2.76199	0.0120791	-3.70214
15141414i15141415f2_x_at	SMb20614iSMb20615f2	sRNA	Intergenic spacer	-1.13187	6.02715	-4.92384	8.35839e-05	1.16592
n15141415_at	SMb20615	thiC	Putative thiamine biosynthesis protein	-0.384948	6.29235	-4.22449	0.000422116	-0.444474
c15141416i15141417f1_x_at	SMb20616iSMb20617f1		Intergenic spacer	0.353585	6.77735	2.26032	0.0351999	-4.69526
n15141423_at	SMb20623		S-methyl-5-thioribose kinase	0.222292	4.38193	2.63389	0.0159767	-3.96513
n15141426_at	SMb20626		Putative transcriptional regulator	-0.173762	6.67909	-2.15867	0.0433011	-4.88289
c15141434_at	SMb20634		Putative sugar uptake ABC transporter periplasmic solute-binding protein precursor	0.151241	4.56876	2.19292	0.0403988	-4.82025
c15141242i15141243f1_x_at	SMb20647iSMb20648f1	sRNA	Intergenic spacer	-1.53909	6.67871	-6.65405	1.83991e-06	4.99594
15141243i15141244f1_x_at	SMb20648iSMb20649f1	sRNA	Intergenic spacer	0.156589	4.72897	2.1503	0.0440386	-4.8981
c15141246_at	SMb20651		Acyl carrier protein	0.182989	3.76546	2.22925	0.0375152	-4.75316
c15141247_at	SMb20652	asnB	Putative asparagine synthetase	0.201312	5.86838	2.31531	0.0314211	-4.59164
n15141248_at	SMb20654		Hypothetical protein	0.364033	3.77467	4.13382	0.000521409	-0.653355
15141249i15141250f1_x_at	SMb20655iSMb20656f1		Intergenic spacer	0.181878	4.98811	2.25552	0.0355485	-4.70423
c15141253_at	SMb20659		Putative sugar uptake ABC transporter permease	-0.181727	5.43532	-2.38338	0.0272623	-4.46139
c15141254_at	SMb20660		Putative sugar uptake ABC transporter periplasmic solute-binding protein precursor	0.187487	5.69462	2.80612	0.01096	-3.61025
c15141258_at	SMb20664		Putative transcriptional regulator	0.165317	4.76737	2.20003	0.0398193	-4.80718
c15141259_g_at	SMb20665		Putative partial transposase of insertion sequence ISRm17 protein	-0.521639	7.04744	-5.43493	2.616e-05	2.32827
15141259i15141260f1_x_at	SMb20665iSMb20666f1		Intergenic spacer	-0.248174	7.44645	-2.58617	0.0177125	-4.06159
c15141260_at	SMb20666		L-fuculose-phosphate aldolase	0.174074	4.64475	2.39344	0.0266933	-4.44198
c15141261_at	SMb20667		Putative transcriptional repressor	0.417882	6.13687	4.16162	0.000488703	-0.589338
c15141265_at	SMb20671		Putative sugar uptake ABC transporter periplasmic solute-binding protein precursor	-0.217882	5.46971	-2.1603	0.0431587	-4.87992
c15141267_at	SMb20673		Putative sugar uptake ABC transporter ATP-binding protein	-0.527222	5.35425	-4.62325	0.000167139	0.475063
n15141268_at	SMb20674		Putative transcriptional regulator	-0.299744	5.57052	-4.17546	0.000473196	-0.557462
c15141269_at	SMb20675		Conserved hypothetical protein	0.223214	4.92158	2.47419	0.0225083	-4.28448
n15141281_at	SMb20687		Conserved hypothetical protein	-0.247915	5.41425	-3.12083	0.0054186	-2.93844
c15141285_at	SMb20691		Hypothetical protein	-0.201835	4.93432	-2.20772	0.0392003	-4.793
c15141285i15141287f1_x_at	SMb20691iSMb20692f1		Intergenic spacer	-0.191146	6.34173	-2.48695	0.0219058	-4.25933
c15141287_at	SMb20692	idnO1	Putative 5-keto-D-gluconate 5-reductase	-0.178377	4.64186	-2.57277	0.0182309	-4.08852
c15141290_at	SMb20695		Hypothetical protein	-0.515556	6.66665	-4.99836	7.04596e-05	1.33653
c15141293_at	SMb20698		Putative transport protein	0.21901	4.80091	2.15993	0.0431912	-4.8806
c15141294_at	SMb20699		Putative multidrug resistance efflux protein	0.216428	4.34237	2.60267	0.0170933	-4.02834
c15141298_at	SMb20703		Conserved hypothetical protein	0.166923	5.0091	2.09165	0.0495356	-5.0037
n15141299_at	SMb20704	glgA2	Putative glycogen synthase	0.323492	5.84315	3.82008	0.00108292	-1.37323
n15141301_at	SMb20706		Putative amino acid uptake ABC transporter periplasmic solute-binding protein precursor	0.223902	4.63115	3.38405	0.00297128	-2.35843
c15141303_at	SMb20708		Putative methylated-DNA--protein-cysteine methyltransferase	-0.16806	5.98963	-2.27191	0.0343697	-4.67353
15141304i15141305f1_x_at	SMb20709iSMb20710f1		Intergenic spacer	-0.178878	4.14796	-2.3445	0.0295703	-4.53604
15141305i15141306f1_x_at	SMb20710iSMb20711f1		Intergenic spacer	0.385101	4.22531	3.88626	0.00092833	-1.22191
n15141307_at	SMb20712	ibpA	putative myo-inositol ABC transporter	0.182001	4.52327	3.58574	0.00186577	-1.90572
c15141309i15141310f1_x_at	SMb20714iSMb20715f1		Intergenic spacer	-1.35565	5.13983	-9.01073	1.88654e-08	9.60028
c15141310_at	SMb20715		Putative transcriptional regulator	-0.415417	5.50379	-5.21124	4.33658e-05	1.82195
c15141310i15141311f1_x_at	SMb20715iSMb20716f1		Intergenic spacer	-0.711121	4.3494	-4.51028	0.000217164	0.21467
c15141312_at	SMb20717		Putative transcriptional regulator	-0.704772	6.61399	-5.60348	1.79348e-05	2.70687
n15141320_at	SMb20725		Hypothetical membrane protein	0.341426	5.75606	4.93467	8.15317e-05	1.19074
n15141321_at	SMb20726		Conserved hypothetical membrane protein	0.182692	4.92186	3.16482	0.00490404	-2.84252
n15141322_at	SMb20727		Hypothetical protein	0.454108	9.65058	2.89774	0.00894485	-3.41753
c15141325_at	SMb20745	glnII	Glutamate-ammonia ligase	-0.448454	7.35471	-2.92672	0.00838524	-3.35606
n15141326_at	SMb20746	gstI	Glutamine synthetase translation inhibitor	0.43253	5.55796	3.25339	0.00400814	-2.64809
c15141327_at	SMb20747		HAD-superfamily hydrolase	0.335937	5.24557	4.53368	0.00020569	0.268622
c15141328_at	SMb20748	pssF	Putative glycosyltransferase	0.328737	5.01875	3.56413	0.00196144	-1.9545
15141328i15141329f1_x_at	SMb20748iSMb20749f1		Intergenic spacer	0.272781	6.15561	2.657	0.0151951	-3.91811
c15141334_at	SMb20754		Conserved hypothetical protein	0.1721	3.90048	2.17455	0.0419331	-4.85393
n15141335_at	SMb20755	pccB	Putative propionyl-CoA carboxylase beta chain	0.198277	4.69012	2.89438	0.00901205	-3.42464
n15141336_at	SMb20756	pccA	Putative propionyl-CoA carboxylase alpha chain	0.185502	4.0997	2.14729	0.0443069	-4.90357
n15141344_at	SMb20764	phnL	Putative phosphonate uptake ABC transporter ATP-binding protein	0.348358	4.65307	3.22881	0.00423935	-2.70221
c15141346i15141347f1_x_at	SMb20766iSMb20767f1		Intergenic spacer	-0.623036	8.38031	-3.87998	0.00094201	-1.23629
c15141347_at	SMb20767	dak	Putative dihydroxyacetone (glycerone) kinase	0.475688	6.45478	4.77385	0.000118025	0.821645
c15141350_at	SMb20770		Conserved hypothetical membrane protein	0.180677	6.15675	2.33368	0.0302445	-4.5567
c15141351_at	SMb20771		Conserved hypothetical protein	0.179612	3.88345	3.0923	0.00578	-3.00042
n15141355_at	SMb20775		Putative TonB-dependent receptor precursor	0.235945	4.59215	3.29676	0.00362984	-2.5523
n15141359_s_at	SMb20779		Hypothetical protein of ISRm2011-2	-0.763643	6.81045	-5.34229	3.22314e-05	2.1191
15141360i15141362f1_x_at	SMb20780iSMb21702f1		Intergenic spacer	-0.270633	6.0547	-3.17769	0.00476267	-2.81437
c15141363i15141364f1_x_at	SMb20783iSMb20784f1		Intergenic spacer	-0.259069	7.97558	-2.33444	0.0301964	-4.55524
c15141364_at	SMb20784		Putative organic acid ABC transporter	0.241438	4.81504	3.52447	0.00214983	-2.04388
c15140431_at	SMb20806		Hypothetical protein	0.447321	4.09288	3.4151	0.00276651	-2.28914
n15140434_at	SMb20809	kpsF1	Arabinose-5-phosphate isomerase	0.24391	4.61908	3.89733	0.000904712	-1.19657
n15140435_at	SMb20810		Putative O-acetyl transferase	0.202515	4.71612	2.81999	0.0106291	-3.58123
n15140436_at	SMb20811		hypothetical protein	0.269958	4.99692	3.93261	0.00083333	-1.11572
c15140437_at	SMb20812		Conserved hypothetical protein	0.258485	4.53977	2.76207	0.0120768	-3.70196
15140438i15140439f1_x_at	SMb20813iSMb20814f1		Intergenic spacer	0.164644	4.69369	2.7428	0.012599	-3.7419
c15140441_at	SMb20816		Hypothetical protein	0.140517	5.15325	2.63286	0.0160123	-3.96721
n15140443_at	SMb20818	mocD	Hydrocarbon oxygenase	-1.79693	8.67365	-12.1052	1.28204e-10	14.5636
n15140444_at	SMb20819	mocE	Putative ferredoxin of the Rieseke type	-1.98981	7.27942	-13.5305	1.76779e-11	16.5033
n15140445_at	SMb20820	mocF	Putative ferredoxin reductase	-0.738603	6.67388	-5.61221	1.75894e-05	2.72639
n15140446_at	SMb20821		Putative 3-methyl-2-oxobutanoate hydroxymethyltransferase	-0.37737	5.19451	-3.40984	0.00280019	-2.30089
15140446i15140447f1_x_at	SMb20821iSMb20822f1		Intergenic spacer	-0.742142	7.35964	-6.8673	1.17913e-06	5.44379
n15140447_at	SMb20822	rkpT2	Putative cell surface polysaccharide export ABC-2 transporter permease protein	-0.452164	6.40716	-4.83954	0.000101451	0.972557
c15140448i15140449f2_x_at	SMb20823iSMb20824f2	SMb_ncRNA_393	Intergenic spacer	0.344077	3.99511	2.1377	0.0451708	-4.92095
n15140453_at	SMb20828		Putative protein	0.238764	5.4673	2.1324	0.0456548	-4.93053
n15140458_g_at	SMb20830	kpsF2_P2	Arabinose-5-phosphate isomerase	-0.241345	6.71616	-2.50666	0.0210049	-4.22036
c15140459_at	SMb20831	rkpR/kpsE	Polysaccharide export inner-membrane protein	0.238426	5.62564	2.9484	0.00798874	-3.30991
c15140459i15140460f1_x_at	SMb20831iSMb20832f1		Intergenic spacer	0.425298	6.75955	4.22587	0.000420766	-0.441303
c15140460_at	SMb20832	kpsT/rkpS	Capsular-polysaccharide-transporting ATPase	0.308595	4.11078	4.82859	0.00010404	0.947418
c15140461_at	SMb20833	kpsM/rkpT1	ABC-type polysaccharide export system	0.265435	5.03915	3.3701	0.00306805	-2.3895
c15140462_at	SMb20834	rkpZ1	Probable lipopolysaccharide processing protein	0.212179	4.81723	2.20091	0.0397481	-4.80556
c15140464_at	SMb20836		Hypothetical protein	-0.246343	4.52573	-2.98112	0.00742431	-3.24002
15140464i15140465f2_x_at	SMb20836iSMb20837f2	SMb_ncRNA_395	Intergenic spacer	0.165133	5.83604	2.25446	0.0356259	-4.70621
c15140465_r_at	SMb20837		short chain dehydrogenase	-0.776626	8.24052	-5.26216	3.8636e-05	1.93757
c15140466_s_at	SMb20838		hemolysin-type calcium-binding protein	0.197437	5.2842	2.22412	0.0379106	-4.76267
c15140466i15140467f1_x_at	SMb20838iSMb20839f1		Intergenic spacer	-0.266832	5.76518	-2.52221	0.0203189	-4.1895
c15140466i15140467f2_x_at	SMb20838iSMb20839f2		Intergenic spacer	-0.564795	5.15216	-4.65489	0.000155341	0.547933
c15140468_s_at	SMb20840		Acyl-CoA N-acyltransferase	-1.43352	7.75923	-9.2669	1.19764e-08	10.0554
c15140471i15140472f2_x_at	SMb20843iSMb21013f2		Intergenic spacer	0.345616	4.05972	2.38537	0.0271492	-4.45757
c15141025i15141026f1_x_at	SMb20846iSMb21676f1	sRNA	Intergenic spacer	-0.243687	6.49514	-3.65724	0.00158091	-1.74389
n15141030_at	SMb20850	lldD1	Putative L-lactate dehydrogenase (cyto	-0.30821	4.77343	-4.50745	0.000218596	0.208136
15141037i15141038f1_x_at	SMb20857iSMb20858f1		Intergenic spacer	0.355342	5.68604	3.61645	0.0017377	-1.83629
c15141045_at	SMb20864		Conserved hypothetical exported protein	-0.3371	5.93159	-5.03243	6.51772e-05	1.41441
c15141046_at	SMb20865		Conserved hypothetical protein	-0.1947	5.87924	-2.51184	0.0207744	-4.21011
15141049i15141050f1_x_at	SMb20868iSMb20869f1		Intergenic spacer	-0.269282	6.4457	-2.5188	0.0204676	-4.19628
c15141056_at	SMb20875		Conserved hypothetical protein	0.435885	6.11731	3.84731	0.00101644	-1.31101
c15141060_at	SMb20879		Putative protein required for attachment to host cells	0.227677	5.30252	2.94235	0.00809756	-3.32281
15141060i15141061f2_x_at	SMb20879iSMb20880f2		Intergenic spacer	0.349499	4.81351	3.70042	0.00143018	-1.64587
c15141065_at	SMb20884		Hypothetical protein	0.273236	7.34386	4.15223	0.000499516	-0.610968
c15141073_at	SMb20892	araD	Conserved hypothetical protein	0.256254	6.93182	2.74031	0.0126681	-3.74705
c15141076_at	SMb20895	araA	Arabinose ABC transporter	0.290338	4.9436	3.55294	0.0020129	-1.97975
c15141076i15141077f1_x_at	SMb20895iSMb20896f1		Intergenic spacer	0.20757	4.61988	2.66758	0.0148496	-3.89652
c15141082_at	SMb20900		Diguanylate cyclase/phosphodiesterase	0.3134	4.98924	3.32761	0.00338218	-2.48393
c15141084i15141085f1_x_at	SMb20901iSMb20902f1		Intergenic spacer	0.797894	5.15357	4.46696	0.000240141	0.114748
n15141085_at	SMb20902		ABC transporter	0.682387	5.82988	6.22452	4.59089e-06	4.07597
n15141086_at	SMb20903		ABC sugar transporter	0.389031	5.01769	5.21557	4.2942e-05	1.83178
n15141087_at	SMb20904		ABC transporter	0.251779	4.88828	3.2147	0.00437794	-2.73323
c15141088_at	SMb20905		Putative transposase	0.390256	4.55762	3.70179	0.00142561	-1.64274
c15141094_at	SMb20909		Hypothetical protein	0.334089	6.22011	3.12776	0.00533422	-2.92337
c15141100_at	SMb20914		Hypothetical protein	-0.199145	5.71495	-2.7808	0.0115894	-3.66305
n15141101_at	SMb20915	aslA1	Putative arylsulfatase	-0.186921	4.2548	-2.21944	0.0382746	-4.77134
15141102i15141103f3_x_at	SMb20916iSMb20918f3		Intergenic spacer	0.929023	6.90042	4.67905	0.000146901	0.603559
c15141105_at	SMb20920		Hypothetical secreted protein	-0.214442	4.56754	-2.32829	0.0305849	-4.56695
c15140936_at	SMb20927		Hypothetical exported protein	0.355956	6.11178	3.2829	0.00374678	-2.58295
n15140937_at	SMb20928		Putative exported carboxyl-terminal protease	0.359103	5.638	4.46928	0.00023885	0.120101
n15140942_at	SMb20933	exsG	Putative two-component sensor histidine kinase	0.189441	4.56227	2.53085	0.0199471	-4.17233
c15140948_at	SMb20939	exsC/queD	6-pyruvoyltetrahydropterin synthase	0.142606	4.66695	2.09846	0.0488669	-4.99153
c15140950i15140951f1_x_at	SMb20941iSMb20942f1	sRNA	Intergenic spacer	0.467547	5.96465	3.88641	0.000928003	-1.22157
c15140953_at	SMb20944	exoQ	Putative polysaccharide polymerase	0.244654	4.30445	2.55599	0.0189006	-4.12216
c15140954_at	SMb20945	exoF1	Periplasmic protein involved in polysaccharide export	0.330933	5.95071	5.87899	9.74315e-06	3.31953
c15140955_at	SMb20946	exoY	Exopolysaccharide production protein	0.482897	5.54977	7.11882	7.03127e-07	5.96419
n15140956_at	SMb20947	exoX	Post-transcriptional regulator	-1.07487	7.56769	-7.94595	1.36384e-07	7.61431
n15140960_at	SMb20950	exoT	Probable exopolysaccharide transport protein	0.228338	5.78113	3.33315	0.00333953	-2.47165
n15140962_at	SMb20951	exoI	Probable exopolysaccharide biosynthesis protein	-0.167353	6.67053	-2.15944	0.043234	-4.88149
n15140963_at	SMb20952		Hypothetical protein	-0.406572	5.89991	-3.89059	0.000919005	-1.21199
n15140964_at	SMb20953		Hypothetical exported protein	-0.760873	6.68864	-6.34854	3.51701e-06	4.344
n15140965_at	SMb20954	exoH	Succinyltransferase	0.498469	5.5204	7.33865	4.5064e-07	6.41195
n15140971_at	SMb20960	exoN	UDPglucose pyrophosphorylase	0.745752	4.64806	5.73928	1.3262e-05	3.00985
n15140972_at	SMb20961	exoP	Protein-tyrosine kinase	0.371523	5.77902	4.22431	0.000422297	-0.444899
n15140976_at	SMb20964		Peroxidase	-0.666576	5.90171	-4.18055	0.00046762	-0.545742
15140978i15140979f1_x_at	SMb20966iSMb20967f1		Intergenic spacer	0.279858	5.41585	3.11069	0.00554446	-2.96049
c15140989_at	SMb20977		Putative transcriptional regulator	0.199962	6.28259	2.838	0.0102139	-3.54348
c15140990_at	SMb20978		Putative dehydratase	0.250963	4.90458	2.80954	0.0108774	-3.60309
c15140992_at	SMb20980		Putative small C4-dicarboxylate uptake permease	0.361535	5.94965	3.838	0.0010387	-1.3323
c15140993_at	SMb20981		Putative C4-dicarboxylate transporter periplasmic solute-binding protein precursor	0.185789	4.19556	2.54436	0.019378	-4.14539
n15140998_at	SMb20986	narB	Putative nitrate reductase	0.280011	6.19151	2.86223	0.00967971	-3.49253
c15141003_at	SMb20991		Conserved hypothetical protein	-0.215769	5.25621	-2.37502	0.0277444	-4.47751
c15141004_at	SMb20992		Conserved hypothetical protein	-0.178511	5.14619	-2.60463	0.0170211	-4.02439
c15141007_at	SMb20994		Conserved hypothetical protein	-0.541294	7.01633	-5.51818	2.17018e-05	2.51561
c15141007i15141008f1_x_at	SMb20994iSMb20995f1		Intergenic spacer	-0.263205	4.9227	-2.59975	0.0172013	-4.03423
c15141013_at	SMb21000		Putative transport protein	0.2426	4.9025	2.22064	0.0381809	-4.76912
c15141015_at	SMb21002	map2	Putative methionine aminopeptidase	0.17491	6.81902	2.49522	0.0215234	-4.243
c15141017_at	SMb21004		Hypothetical protein	-0.169752	4.80562	-2.69865	0.0138773	-3.8329
c15141018_at	SMb21005		Hypothetical protein	-0.20866	5.68606	-2.94536	0.00804314	-3.31638
c15141019_at	SMb21006		Hypothetical membrane protein	-0.225848	5.19781	-2.78883	0.0113862	-3.64633
n15141023_at	SMb21010	bdhA	D-beta-hydroxybutyrate dehydrogenase	0.330437	5.08386	4.57128	0.000188522	0.355287
c15141024i15141025f1_x_at	SMb21011iSMb20846f1	SMb_ORF_13	hypothetical protein SinmeB_3537 [Sinorhizobium meliloti BL225C]	0.282342	7.4967	3.22233	0.00430243	-2.71645
c15140472_s_at	SMb21013		Hypothetical protein	0.381817	5.52092	6.12635	5.67661e-06	3.8625
15140472i15140473f1_x_at	SMb21013iSMb21014f1		Intergenic spacer	0.301826	7.12788	3.42489	0.00270486	-2.26726
n15140482_r_at	SMb21024		Hypothetical protein	-0.189664	5.89855	-2.50624	0.0210238	-4.22119
c15140484_at	SMb21026		exopeptide protein	0.519395	6.38863	4.92581	8.32065e-05	1.17044
c15140486_at	SMb21028		Hypothetical transmembrane protein	0.356712	3.39066	5.21824	4.26829e-05	1.83784
n15140498_at	SMb21041		Conserved putative protein	0.221707	5.17978	2.53276	0.0198655	-4.16851
c15140499i15140500f2_x_at	SMb21042iSMb21043f2		Intergenic spacer	-0.205824	4.40639	-2.43349	0.0245342	-4.3642
c15140500i15140501f1_x_at	SMb21043iSMb21044f1		Intergenic spacer	-0.20916	7.10793	-2.45496	0.0234452	-4.32223
c15140501_at	SMb21044		Putative ATP-dependent DNA ligase	-0.402018	5.42674	-4.33358	0.000327435	-0.192918
c15140501i15140502f1_x_at	SMb21044iSMb21695f1		Intergenic spacer	-0.231582	6.58742	-2.64074	0.015741	-3.95121
c15140501i15140502f2_x_at	SMb21044iSMb21695f2		Intergenic spacer	-0.463932	6.06992	-4.0929	0.00057359	-0.747553
15140510i15140511f6_x_at	SMb21046iSMb21047f6		Intergenic spacer	0.230288	3.74478	3.902	0.000894925	-1.18588
n15140525_at	SMb21061		Putative NDP-hexose 3-C-methyltransferase	-0.207235	3.95272	-2.44746	0.0238202	-4.33691
c15140530_at	SMb21066		Putative glycosyltransferase	-0.218229	4.14599	-2.40037	0.0263074	-4.42857
c15140533i15140534f1_x_at	SMb21069iSMb21070f1		Intergenic spacer	-0.734644	5.21452	-4.67476	0.000148364	0.59369
15140533i15140534f2_x_at	SMb21069iSMb21070f2		Intergenic spacer	-0.306152	6.28358	-2.72731	0.0130342	-3.7739
c15140540_at	SMb21076		Putative glycosyltransferase	0.190494	6.55541	3.15484	0.00501637	-2.86431
c15140541_at	SMb21077		Putative protein	0.324769	6.35708	3.23709	0.00416002	-2.68398
n15140549_r_at	SMb21085		Putative transposase	0.209003	8.17976	2.17866	0.041585	-4.84641
c15140552_at	SMb21088		Hypothetical protein	0.234839	4.40821	3.65886	0.00157497	-1.74021
n15140553_at	SMb21089		Carnitine dehydratase	0.229454	4.35798	2.29334	0.032883	-4.63319
15140554i15140555f1_x_at	SMb21090iSMb21091f1		Intergenic spacer	0.250326	6.31287	5.05585	6.17797e-05	1.46793
n15140555_at	SMb21091	lysM	Lysozyme	0.238325	5.2927	2.50633	0.0210201	-4.22103
c15140565_at	SMb21101		Conserved hypothetical membrane-anchored protein	0.164759	4.99574	2.43179	0.0246228	-4.36753
n15140569_at	SMb21105		Putative pentose monosaccharide ABC transporter	0.144822	6.19907	2.15494	0.0436287	-4.88968
n15140570_at	SMb21106		Putative pentose monosaccharide ABC transporter	0.217983	4.69319	2.18967	0.0406667	-4.82623
n15140576_at	SMb21112	hpaG	Putative bifunctional enzyme 2-hydroxyhepta-2	0.264317	4.70319	2.61786	0.0165411	-3.99763
c15140580_at	SMb21116		Hypothetical protein	-0.255064	5.38172	-2.78242	0.0115481	-3.65968
c15140581_at	SMb21117		Putative transcriptional regulator	-0.330208	6.39779	-2.1832	0.0412041	-4.83809
n15140582_at	SMb21118			-0.200426	3.60369	-2.87102	0.00949248	-3.47399
n15140586_at	SMb21122	mccA	Putative methylcrotonoyl-CoA carboxylase non-biotinylated subunit	0.139351	5.33241	2.42956	0.0247387	-4.37187
n15140590_at	SMb21126	eccH2	Putative enoyl-CoA hydratase	0.214556	5.11205	3.05268	0.00632087	-3.08617
n15140592_at	SMb21128		Conserved hypothetical membrane-anchored protein	0.26973	5.4318	3.08891	0.00582449	-3.00778
c15140593i15140594f1_x_at	SMb21129iSMb21130f1		Intergenic spacer	-0.839373	7.40189	-5.97456	7.90081e-06	3.53015
c15140594_at	SMb21130	cysA2	Sulfate-transporting ATPase	-0.320925	6.50651	-3.39145	0.00292115	-2.34192
c15140597i15140598f1_x_at	SMb21133iSMb21134f1		Intergenic spacer	-0.298308	6.27146	-2.93631	0.00820745	-3.33565
n15140599_at	SMb21135		ABC transporter	-0.41838	5.26078	-3.01994	0.00680448	-3.15672
n15140600_at	SMb21136		ABC transporter	-0.218618	5.8438	-2.95187	0.00792689	-3.3025
15140695i15140696f1_x_at	SMb21143iSMb21144f1		Intergenic spacer	-0.561743	4.20919	-7.32208	4.65898e-07	6.37844
n15140706_at	SMb21154		Hypothetical protein	0.317919	4.89919	3.35126	0.00320366	-2.43142
n15140714_at	SMb21162		Putative MFS permease	0.21024	5.72466	2.65842	0.0151483	-3.91522
c15140715_at	SMb21163	hutU	Putative urocanate hydratase (urocanase)	0.214632	4.18077	2.45214	0.0235857	-4.32776
n15140721_at	SMb21169		Putative transcriptional regulator	-1.43137	7.74698	-9.23141	1.27484e-08	9.99285
15140727i15140728f1_x_at	SMb21175iSMb21176f1	sRNA	Intergenic spacer	0.264697	5.67498	2.60071	0.0171658	-4.0323
c15140728_at	SMb21176	phoD	Phosphate uptake ABC transporter periplasmic solute-binding protein precursor	0.234738	5.50851	3.44752	0.00256754	-2.21664
c15140729_at	SMb21177	phoC	Phosphate uptake ABC transporter ATP-binding protein	0.179927	3.78916	2.77446	0.0117521	-3.67622
15140729i15140730f1_x_at	SMb21177iSMb21178f1		Intergenic spacer	-0.381288	5.07636	-3.77975	0.00118943	-1.46528
c15140730_at	SMb21178		Putative membrane protein	0.176352	4.32389	2.25806	0.0353635	-4.69948
c15140731_at	SMb21179		Putative FAD-dependent glycerol-3-phosphate dehydrogenase	0.187435	4.89559	2.61067	0.0168002	-4.01217
c15140732_at	SMb21180		Putative transcriptional regulator	0.406352	5.0515	4.47553	0.000235406	0.134527
c15140737_at	SMb21185	gabD2	Putative succinate-semialdehyde dehydrogenase (NAD(P)+) protein	0.249069	5.52995	3.00378	0.00705609	-3.19143
c15140738_at	SMb21186	gabT	Putative 4-aminobutyrate aminotransferase	0.476471	4.24532	3.18094	0.00472753	-2.80724
n15140740_at	SMb21188		Putative acyltransferase	0.401751	6.55725	5.82396	1.09982e-05	3.19782
n15140741_at	SMb21189		Putative glycosyltransferase	0.232049	4.96079	2.09684	0.0490248	-4.99442
n15140743_at	SMb21191	msbA2	Polysaccharide exporting ABC transporter	0.249574	5.55943	3.04029	0.00649978	-3.11289
15140743i15140744f1_x_at	SMb21191iSMb21192f1		Intergenic spacer	0.280713	6.87742	3.19699	0.00455806	-2.77208
n15140747_at	SMb21196	oppA	ABC transporter of tetrapeptides and some tripeptides	0.225858	4.32148	2.10878	0.0478688	-4.97304
n15140748_at	SMb21197	oppB	ABC transporter of tetrapeptides and some tripeptides	0.192458	6.08393	3.33266	0.00334327	-2.47273
n15140749_at	SMb21198	oppC	ABC transporter of tetrapeptides and some tripeptides	0.1879	4.15492	2.15827	0.0433366	-4.88363
n15140750_at	SMb21199	oppD	ABC transporter of tetrapeptides and some tripeptides	0.285648	4.35346	4.30329	0.000351355	-0.262793
c15140751_at	SMb21200		Putative two-component response regulator	0.23279	5.43601	4.05321	0.000629175	-0.838833
15140752i15140753f1_x_at	SMb21201iSMb21202f1		Intergenic spacer	0.193218	5.05113	2.52741	0.0200944	-4.17917
c15140759_at	SMb21207		Putative protein secretion protein	-0.160369	4.47306	-2.33941	0.0298856	-4.54576
c15140760_at	SMb21208		Putative transcriptional regulator	-0.176979	4.76374	-2.39819	0.0264282	-4.43279
c15140761_at	SMb21209		Putative two-component sensor histidine kinase	0.13982	4.16156	2.19509	0.0402211	-4.81626
c15140762i15140763f1_x_at	SMb21210iSMb21211f1		Intergenic spacer	-0.390921	4.11482	-4.65346	0.000155857	0.544634
n15140764_at	SMb21212		Conserved hypothetical protein	-0.850836	5.26118	-7.34383	4.4597e-07	6.42243
n15140766_at	SMb21213	pphA	Putative serine/threonine protein phosphatase	-0.710235	6.58514	-5.55188	2.01257e-05	2.59124
n15140767_at	SMb21214	orf24	HAD-superfamily hydrolase	-0.143755	6.61043	-2.42995	0.0247183	-4.37111
c15140608_at	SMb21219		Putative sugar amine ABC transporter	0.170763	4.41798	2.50963	0.0208726	-4.21449
n15140611_at	SMb21222		Putative transcriptional regulator	0.305283	6.50854	3.34306	0.00326449	-2.44964
n15140614_at	SMb21225		Inositol-phosphate phosphatase	0.199066	5.58188	2.90037	0.00889262	-3.41196
15140620i15140621f1_x_at	SMb21231iSMb21232f1		Intergenic spacer	0.206124	5.64876	2.21292	0.0387869	-4.78339
n15140625_at	SMb21236		putative ATPGTP-binding protein	-0.608718	7.25926	-6.14127	5.49603e-06	3.895
n15140626_at	SMb21237		Conserved hypothetical protein	-0.6387	7.06725	-5.80201	1.15441e-05	3.14916
n15140627_at	SMb21238		Putative N-terminus of a pectate lyase	-0.28549	4.97943	-2.96956	0.00761913	-3.26474
n15140628_at	SMb21239		Putative pectate lysase	-0.404819	4.36457	-3.69772	0.00143918	-1.65201
c15140631_at	SMb21242		Putative glycosyltransferase	0.233055	5.61908	2.75247	0.0123344	-3.72188
c15140631i15140632f1_x_at	SMb21242iSMb21243f1		Intergenic spacer	0.379474	4.05421	3.82199	0.00107811	-1.36886
c15140633_at	SMb21244		Hypothetical protein	0.236	4.82284	2.46168	0.0231139	-4.30907
c15140633i15140634f2_x_at	SMb21244iSMb21245f2		Intergenic spacer	0.28001	3.34342	2.46869	0.0227727	-4.2953
n15140634_at	SMb21245	exoF3	Putative polysaccharide export outer membrane protein	0.226846	5.09531	3.4364	0.00263414	-2.24152
15140634i15140635f1_x_at	SMb21245iSMb21246f1		Intergenic spacer	0.493326	5.30247	4.23582	0.000411125	-0.418364
n15140635_at	SMb21246		Undecaprenyl-phosphate galactose phosphotransferase	0.222725	4.57858	2.54707	0.019266	-4.13999
n15140636_at	SMb21247		Conserved hypothetical protein	0.203903	6.0785	2.38451	0.0271982	-4.45923
n15140637_at	SMb21248		Putative aminotransferase	0.18415	4.71361	2.7841	0.0115054	-3.65618
n15140646_at	SMb21257		Hypothetical protein	-0.340047	4.69339	-3.47215	0.00242581	-2.16144
n15140650_at	SMb21261		ABC transporter	-0.197043	5.88583	-2.60884	0.0168668	-4.01587
n15140655_at	SMb21266		Putative glycosyl transferase	0.20873	6.07548	2.62532	0.016276	-3.98251
n15140659_at	SMb21270		Putative cyclic nucleotide-binding protein	-0.513073	7.4638	-5.43197	2.63342e-05	2.32161
c15140672_at	SMb21283		Putative allantoicase	0.149854	4.18817	2.1131	0.0474572	-4.96529
n15140677_at	SMb21288	xdhC	Probable xanthine dehydrogenase	0.231908	4.23329	2.53315	0.0198492	-4.16775
c15140678_at	SMb21289		Putative transcription regulator	-0.192023	4.66869	-2.94677	0.00801785	-3.31338
c15140680_at	SMb21291		Putative transcriptional regulator	-0.481787	6.25224	-5.05754	6.15422e-05	1.47178
c15140682i15140683f1_x_at	SMb21293iSMb21294f1		Intergenic spacer	-0.150296	7.88362	-2.46613	0.0228966	-4.30032
c15140683_at	SMb21294		Putative small heat shock protein	-0.705806	6.47996	-7.48026	3.39521e-07	6.69688
c15140684_at	SMb21295		Putative small heat shock protein	-0.867364	6.07522	-11.0304	6.46207e-10	12.9653
c15140687_at	SMb21298		Conserved hypothetical protein	0.185843	5.03416	2.25085	0.0358913	-4.71296
n15140688_at	SMb21299	deoR	Putative transcriptional regulator	-0.532136	6.29375	-5.77074	1.237e-05	3.07976
n15140689_at	SMb21300	deoC	Putative deoxyribose-phosphate aldolase	-1.27106	7.96497	-8.68804	3.38315e-08	9.01462
n15140690_at	SMb21301		Aldehyde dehydrogenase (NAD+)	-1.47688	7.25032	-9.1084	1.58492e-08	9.77482
n15140692_at	SMb21302		Putative L-fucose mutarotase	-1.68102	7.18777	-7.4822	3.38214e-07	6.70076
n15140693_at	SMb21303		Conserved hypothetical protein	-0.361902	6.29057	-2.69774	0.0139046	-3.83475
n15140694_at	SMb21304		Putative NG	-0.302629	6.54482	-2.58766	0.0176558	-4.0586
15140776i15140777f1_x_at	SMb21314iSMb21315f1		Intergenic spacer	0.192855	3.31178	2.36181	0.0285216	-4.5029
c15140777_at	SMb21315	wgdB	Membrane-fusion protein	-0.190362	4.18341	-2.41886	0.0253033	-4.3927
c15140778_at	SMb21316	wgdA	ABC transporter	0.198813	6.2361	2.91861	0.00853838	-3.37329
15140778i15140779f1_x_at	SMb21316iSMb21317f1		Intergenic spacer	0.312745	4.0334	3.86508	0.000975246	-1.27037
n15140780_at	SMb21318	wgcA	Putative glycosyltransferase	0.185101	4.89435	2.28255	0.0336243	-4.65353
n15140787_at	SMb21325	wgaH	Putative dTDP-4-dehydrorhamnose 3	0.216973	5.45347	2.41845	0.0253251	-4.39349
c15140790_at	SMb21328		Conserved hypothetical protein	0.31236	3.88426	3.61904	0.00172729	-1.83042
c15140791_at	SMb21329		Hypothetical exported peptide protein	0.262886	4.63144	2.80042	0.0110987	-3.62215
n15140792_at	SMb21330		CsbD-like protein	1.30068	4.75562	5.8035	1.1506e-05	3.15248
n15140793_at	SMb21331		Hypothetical protein	0.21419	5.9723	2.82281	0.0105632	-3.57534
n15140794_at	SMb21332		Hypothetical protein	0.311881	5.45507	3.93986	0.000819387	-1.09912
n15140795_at	SMb21333		Hypothetical protein	0.391083	4.9498	5.34699	3.18915e-05	2.12972
c15140797_at	SMb21335		Conserved putative membrane protein	0.166433	6.76298	2.35573	0.0288859	-4.51455
15140797i15140798f1_x_at	SMb21335iSMb21336f1		Intergenic spacer	0.195562	4.89609	2.33081	0.0304257	-4.56217
c15140811_at	SMb21349		Putative 4-deoxy-L-threo-5-hexulose-uronate ketol-isomerase	0.183847	4.75302	2.24254	0.0365077	-4.72844
c15140814_at	SMb21352		Putative pyruvic acid ABC transporter	0.151294	6.45949	2.63061	0.0160908	-3.97179
c15140814i15140815f1_x_at	SMb21352iSMb21353f1		Intergenic spacer	0.261107	7.36947	2.42651	0.0248986	-4.37782
n15140819_at	SMb21357		Hypothetical membrane protein	0.484792	5.67679	4.81833	0.000106528	0.923847
n15140823_at	SMb21361		Hypothetical membrane-anchored protein	0.184597	4.11613	2.81199	0.0108187	-3.59797
n15140824_at	SMb21362		Conserved hypothetical membrane-anchored protein	0.18607	4.29734	2.82839	0.0104334	-3.56363
c15140827_at	SMb21364		Putative membrane-anchored oxidoreductase	0.299226	4.54135	2.66833	0.0148252	-3.89498
c15140828_at	SMb21365		Hypothetical membrane protein	0.382658	7.20942	4.95805	7.72751e-05	1.24429
c15140840_at	SMb21376		Putative polyols and C6 monosaccharide ABC transporter	0.148394	3.40312	2.39933	0.0263653	-4.4306
c15140842_at	SMb21378		Hypothetical protein	0.168828	5.42184	2.64307	0.0156618	-3.94647
n15140843_at	SMb21379		Conserved hypothetical protein	-0.144759	4.46072	-2.38158	0.0273655	-4.46487
n15140849_at	SMb21385		Putative transcriptional regulator	0.219227	5.77459	2.96173	0.0077539	-3.28146
c15141109i15141110f1_x_at	SMb21396iSMb21397f1		Intergenic spacer	-0.375372	4.07782	-3.25093	0.00403066	-2.6535
c15141111i15141112f1_x_at	SMb21398iSMb21399f1		Intergenic spacer	-1.27663	6.11969	-8.09176	1.03116e-07	7.89541
c15141112_at	SMb21399		Hypothetical protein	-1.10991	7.24511	-7.74106	2.02991e-07	7.21437
n15141114_r_at	SMb21400		Hypothetical protein	0.30474	7.4042	3.61685	0.00173606	-1.83537
15141116i15141117f1_x_at	SMb21402iSMb21403f1		Intergenic spacer	-0.468571	5.15123	-5.92332	8.83934e-06	3.41735
n15141120_at	SMb21406		Conserved hypothetical protein	0.249687	3.25115	3.3583	0.00315231	-2.41576
n15141122_at	SMb21408		Truncated putative transcriptional regulator	0.256567	4.80534	3.68295	0.00148936	-1.68555
c15141123_at	SMb21409			-0.636876	5.15765	-3.8193	0.00108488	-1.375
n15141124_at	SMb21410		Putative methyltransferase	0.187618	4.73285	2.57501	0.0181434	-4.08403
c15141124i15141125f1_x_at	SMb21410iSMb21411f1		Intergenic spacer	-3.44948	7.16213	-22.8831	9.72437e-16	25.6351
c15141126_at	SMb21412		Conserved hypothetical protein	-0.144144	4.79493	-2.17648	0.0417695	-4.8504
n15141130_at	SMb21416	ddhA	Putative glucose-1-phosphate cytidylyltransferase	0.16116	3.78474	2.33547	0.0301319	-4.55328
n15141139_at	SMb21424		Putative acyl esterase	-0.220998	6.12871	-3.15857	0.00497406	-2.85616
c15141140_at	SMb21425		Putative methyltransferase	0.277461	5.04632	3.30527	0.00355977	-2.53345
c15141142i15141143f1_x_at	SMb21427iSMb21428f1		Intergenic spacer	0.382294	5.98221	3.34294	0.00326534	-2.44989
c15141144_at	SMb21429		Iron-chelate-transporting ATPase	0.229439	5.46546	2.48653	0.0219255	-4.26016
c15141145_at	SMb21430		Putative iron ABC transporter permease	0.292597	6.35525	2.8582	0.00976667	-3.50102
c15141146_at	SMb21431		putative iron ABC transport system, solute-binding protein	0.252853	5.38828	3.61747	0.00173357	-1.83397
15141155i15141156f1_x_at	SMb21439iSMb21440f1		Intergenic spacer	0.256765	5.10912	2.68873	0.0141809	-3.85325
n15141156_at	SMb21440		Conserved hypothetical protein	1.58582	5.12917	13.1042	3.13966e-11	15.9433
15141156i15141157f1_x_at	SMb21440iSMb21441f1		Intergenic spacer	1.26218	7.28594	9.5732	7.02963e-09	10.5884
c15141158_at	SMb21442		Hypothetical protein	0.275531	5.83048	3.21467	0.00437817	-2.73328
c15141159_at	SMb21443		Hypothetical protein	0.297399	5.15498	3.15088	0.00506164	-2.87295
n15141160_at	SMb21444		Hypothetical protein	0.307366	4.28103	4.08176	0.00058868	-0.773186
c15141160i15141161f2_x_at	SMb21444iSMb21445f2		Intergenic spacer	-0.62986	7.12506	-3.64793	0.00161542	-1.765
c15141161_at	SMb21445		Putative DNA topoisomerase I	-0.490177	6.79412	-3.61413	0.00174704	-1.84153
c15141162_at	SMb21446	glgX2	Isoamylase	-0.404348	7.53483	-3.61764	0.00173291	-1.8336
n15141164_at	SMb21448		Putative DNA polymerase related protein	0.289757	6.54763	3.17891	0.00474947	-2.8117
c15141168_at	SMb21454		Hypothetical protein	0.412604	5.44064	5.15406	4.93851e-05	1.69188
c15141169i15141170f1_x_at	SMb21455iSMb21456f1		Intergenic spacer	0.842549	7.70453	3.58233	0.00188056	-1.91342
c15141170_at	SMb21456		Conserved hypothetical protein	0.840066	7.59684	2.56762	0.0184341	-4.09886
c15141175_at	SMb21462		Putative sugar kinase	0.189668	5.02609	2.23129	0.0373588	-4.74937
c15141179_at	SMb21466	prsD	ABC transporter	0.39806	6.16295	4.90812	8.66541e-05	1.1299
c15141180_at	SMb21467		Hypothetical protein	0.418913	3.80889	4.34144	0.0003215	-0.174783
n15141183_at	SMb21470		Hypothetical protein	0.311704	4.40607	5.16964	4.76659e-05	1.72733
n15141184_at	SMb21471		Hypothetical protein	0.319822	6.02954	3.31333	0.00349467	-2.51559
n15141186_at	SMb21473		Conserved hypothetical protein	0.575945	5.66928	6.92463	1.04727e-06	5.56316
n15141188_at	SMb21475		Hypothetical protein	0.327424	5.91871	3.55929	0.00198352	-1.96541
c15141190_r_at	SMb21477		RNA-directed DNA polymerase	0.195344	7.68821	2.61121	0.0167806	-4.01108
n15141191_g_at	SMb21478		Hypothetical protein	-0.366231	7.11287	-3.10154	0.0056604	-2.98036
c15141193_at	SMb21480		Conserved hypothetical protein	0.397674	5.46235	6.18252	5.02662e-06	3.98478
c15141194_at	SMb21481		Conserved hypothetical protein	0.417738	5.18686	6.58242	2.13943e-06	4.84416
c15141194i15141195f1_x_at	SMb21481iSMb21482f1		Intergenic spacer	0.47638	6.65212	2.78315	0.0115296	-3.65816
c15141195_at	SMb21482		Hypothetical protein	0.234422	6.95682	2.17072	0.0422589	-4.86092
c15141196_at	SMb21483		Hypothetical protein	1.08885	6.3384	3.66761	0.00154331	-1.72035
n15141198_at	SMb21484	rpoE5	Putative RNA polymerase sigma-E factor (sigma-24) protein	0.422295	5.72103	3.23669	0.00416388	-2.68488
c15141201_at	SMb21486		Putative permease	0.153731	6.62249	2.40494	0.0260558	-4.41972
n15141203_at	SMb21488	cyoB	Putative cyto	0.13936	6.14594	2.46344	0.0230275	-4.3056
n15141204_at	SMb21489	cyoC	Putative cyto	0.320677	5.60203	2.85988	0.00973026	-3.49747
c15141207_at	SMb21491		Hypothetical exported protein	0.579451	6.68183	4.5326	0.000206209	0.266117
c15141209_at	SMb21493		Putative transcriptional regulator	-0.239004	6.29168	-3.51368	0.00220408	-2.06815
c15141219_at	SMb21502		Putative glycosyltransferase	0.156725	5.62797	2.16647	0.0426241	-4.86868
c15141222_at	SMb21505	wzy	Putative membrane protein	0.232269	5.01602	3.13442	0.0052542	-2.90884
n15141224_at	SMb21507		Putative amino acid exporter	0.253136	5.80945	3.34725	0.00323326	-2.44033
c15141225_at	SMb21508	dapA3	Putative dihydrodipicolinate synthetase	0.208576	5.56273	3.60881	0.00176872	-1.85357
n15141226_at	SMb21509		Putative plasmid stability protein	0.210043	4.97519	2.85598	0.0098148	-3.50568
15141232i15141233f1_x_at	SMb21515iSMb21516f1		Intergenic spacer	0.209151	4.32145	2.37943	0.0274893	-4.46902
c15141233_at	SMb21516		Conserved hypothetical protein	0.412412	4.92046	7.38551	4.10216e-07	6.50653
c15141238_at	SMb21521	emmA	Three-component system protein	-0.761089	5.92252	-5.12947	5.22288e-05	1.63587
c15141238i15141239f1_x_at	SMb21521iSMb21522f1		Intergenic spacer	-1.55943	6.13474	-8.404	5.71972e-08	8.48752
c15141238i15141239f2_x_at	SMb21521iSMb21522f2		Intergenic spacer	0.21141	6.33955	3.18455	0.00468894	-2.79935
c15141239_at	SMb21522	minE	Putative cell division inhibitor	0.495549	5.02546	3.88375	0.000933767	-1.22765
c15141240_at	SMb21523	minD	Putative cell division inhibitor	0.456345	6.88671	6.6943	1.69094e-06	5.08092
c15141241_at	SMb21524	minC	Putative cell division inhibitor	0.234623	7.31874	2.52544	0.0201793	-4.18309
c15141241i15141242f1_x_at	SMb21524iSMb20647f1		Intergenic spacer	-0.22748	5.56443	-2.27281	0.0343066	-4.67185
c15140853i15140854f1_x_at	SMb21528iSMb21670f1		Intergenic spacer	0.218722	7.03116	2.64037	0.0157538	-3.95196
c15140869i15140870f1_x_at	SMb21542iSMb21543f1		Intergenic spacer	0.340807	4.39278	2.5343	0.0198003	-4.16546
n15140870_at	SMb21543		Conserved hypothetical protein	-0.296041	5.96806	-2.52697	0.0201133	-4.18005
n15140871_at	SMb21544		Hypothetical exported protein	-0.355452	4.4896	-3.77944	0.00119028	-1.46597
c15140875i15140876f1_x_at	SMb21548iSMb21549f1		Intergenic spacer	0.227369	4.62459	2.21014	0.0390076	-4.78853
n15140876_at	SMb21549	thtR	Putative exported sulfurtransferase	0.205719	4.54173	3.11301	0.00551535	-2.95544
n15140881_at	SMb21555	kefB2	Probable glutathione-regulated potassium-efflux system	0.168597	6.61292	2.19152	0.040514	-4.82282
c15140882_at	SMb21556		Putative aldehyde or xanthine dehydrogenase	-0.226478	6.11273	-3.50468	0.00225034	-2.08838
c15140884_at	SMb21558		Putative xanthine dehydrogenase	-0.173103	3.92242	-2.40852	0.0258603	-4.41278
c15140886_at	SMb21560		Putative two component sensor histidine kinase	0.196309	5.07729	2.25995	0.0352261	-4.69594
c15140889_at	SMb21563		Putative transcriptional regulator	-0.143721	5.27543	-2.13589	0.0453354	-4.92422
c15140892_at	SMb21566	groEL5	Putative heat shock protein GroEL	-0.182036	5.42875	-2.57687	0.0180708	-4.08029
n15140894_at	SMb21568	usg2	Conserved hypothetical protein	0.341462	3.85592	4.34369	0.000319821	-0.169594
15140894i15140895f1_x_at	SMb21568iSMb21569f1	sRNA	Intergenic spacer	0.22813	6.92044	3.28161	0.00375786	-2.58581
c15140895_at	SMb21569		Hypothetical protein	-0.247463	6.40518	-2.73608	0.0127859	-3.75578
c15140896_at	SMb21570	stcD	N-methylproline demethylase	-0.923586	5.73556	-4.72855	0.000131027	0.717478
n15140897_at	SMb21571		Putative transcriptional regulator TetR family protein	-0.334444	3.84107	-3.93901	0.000821005	-1.10106
n15140898_at	SMb21572		Putative amino acid uptake ABC transporter periplasmic solute-binding protein precursor	-0.430004	6.22216	-3.86072	0.000985192	-1.28034
n15140899_at	SMb21573		L,D-transpeptidase	-0.445829	6.64101	-4.86363	9.59818e-05	1.02786
15140899i15140900f1_x_at	SMb21573iSMb21574f1		Intergenic spacer	-1.25758	5.95701	-9.53565	7.49959e-09	10.5237
c15140900i15140901f1_x_at	SMb21574iSMb21575f1		Intergenic spacer	-0.162002	4.92689	-2.41313	0.0256105	-4.40383
15140902i15140903f2_x_at	SMb21576iSMb21577f2		Intergenic spacer	0.422615	6.13385	3.38263	0.00298095	-2.36158
n15140909_at	SMb21583		Hypothetical protein	0.208892	3.6371	2.56871	0.0183909	-4.09667
15140912i15140913f1_x_at	SMb21586iSMb21587f1		Intergenic spacer	0.212167	4.90417	2.27737	0.0339852	-4.66327
n15140914_at	SMb21588		Putative pentose monosaccharide ABC transporter	0.208574	4.2477	2.43972	0.0242135	-4.35205
n15140915_at	SMb21589		Putative pentose monosaccharide ABC transporter	0.33473	6.59007	4.21438	0.000432176	-0.467779
n15140916_at	SMb21590		Putative pentose monosaccharide ABC transporter	0.25848	6.24119	3.10783	0.00558045	-2.96671
15140924i15140925f1_x_at	SMb21598iSMb21599f1		Intergenic spacer	0.216193	6.70605	2.38952	0.0269135	-4.44954
n15140925_at	SMb21599		Hypothetical exported protein	0.222083	4.19065	3.32543	0.0033991	-2.48876
c15140930_at	SMb21604		Putative sugar uptake ABC transporter periplasmic solute-binding protein precursor	0.144344	3.53861	2.47472	0.0224827	-4.28342
c15141441_at	SMb21634		Acyl-coenzyme A thioesterase	-0.342469	6.96616	-3.10626	0.00560031	-2.97012
c15141442_at	SMb21635	paaZ	Aldehyde dehydrogenase (NAD+)	-0.448791	5.2607	-4.59992	0.000176416	0.42131
c15141444_at	SMb21637	paaD	Putative phenylacetic acid degradation protein	-0.405994	5.80856	-3.47766	0.00239515	-2.14907
c15141448_at	SMb21641	paaX	Putative regulator of phenylacetic acid degradation	0.298856	5.95868	2.89542	0.00899125	-3.42245
c15141448i15141449f1_x_at	SMb21641iSMb21642f1		Intergenic spacer	0.21367	4.63163	2.82424	0.0105297	-3.57234
c15141454_at	SMb21647	agpA	Periplasmic alpha-galactoside binding protein	-0.650106	5.98203	-5.2958	3.58028e-05	2.01384
c15141455_at	SMb21648	melA	Alpha-galactosidase	-0.30787	3.91843	-3.45165	0.00254319	-2.20738
n15141456_at	SMb21649	agpT	AraC-type transcription activator of the melA-agp operon	-0.630986	5.18532	-5.51599	2.18087e-05	2.51068
n15141457_at	SMb21650	lacR	Putative lacI-type transcriptional regulator	-0.300286	5.17408	-2.40297	0.026164	-4.42354
n15139873_at	SMb21652	lacE	Lactose ABC transporter	-0.193489	5.52646	-2.24181	0.0365629	-4.72981
c15140504_at	SMb21662	exoI2	Putative succinoglycan biosynthesis protein	0.212423	4.21957	2.86393	0.00964318	-3.48894
15140504i15140505f5_x_at	SMb21662iSMb21696f5		Intergenic spacer	0.18855	5.38261	2.48798	0.0218579	-4.2573
15140504i15140505f7_x_at	SMb21662iSMb21696f7		Intergenic spacer	0.240643	4.39347	3.44947	0.00255598	-2.21225
n15140765_at	SMb21667		Hypothetical protein	-0.475621	4.19561	-4.68411	0.000145193	0.615208
n15140825_at	SMb21668		Hypothetical protein	0.191069	3.61716	2.44479	0.0239553	-4.34214
n15140961_at	SMb21673		Hypothetical protein	0.183469	7.4683	2.14446	0.0445602	-4.9087
n15141080_at	SMb21678		Hypothetical protein	0.311475	4.76232	3.42026	0.00273385	-2.27761
15141080i15141081f1_x_at	SMb21678iSMb20899f1		Intergenic spacer	0.190468	3.65975	2.2638	0.0349486	-4.68874
n15141083_at	SMb21679		Hypothetical protein	0.163722	3.56915	2.64811	0.0154914	-3.93622
c15141113_at	SMb21683		Hypothetical protein	-0.541041	5.80679	-3.50688	0.00223894	-2.08343
c15140959_at	SMb21690	exoW	Glucosyltransferase	0.397062	4.83195	4.76383	0.000120783	0.79862
c15140502_at	SMb21695		Hypothetical protein	-0.795972	5.81946	-4.72378	0.000132478	0.706504
c15140502i15140503f1_x_at	SMb21695iSMb21698f1		Intergenic spacer	-0.598057	6.60189	-4.88431	9.15256e-05	1.0753
c15140502i15140503f2_x_at	SMb21695iSMb21698f2		Intergenic spacer	-0.649874	6.90137	-4.2125	0.000434078	-0.472122
n15140505_at	SMb21696		Hypothetical protein	0.192574	3.48707	3.28463	0.00373197	-2.57913
15140506i15140507f2_x_at	SMb21697iSMb21661f2		Intergenic spacer	0.262779	3.63526	2.68317	0.0143538	-3.86464
c15140503i15140504f4_x_at	SMb21698iSMb21662f4		Intergenic spacer	0.225875	4.38065	3.87409	0.000955	-1.24975
15140503i15140504f5_x_at	SMb21698iSMb21662f5		Intergenic spacer	-0.178112	4.69312	-2.33766	0.0299949	-4.54911
n15141361_f_at	SMb21701		Hypothetical protein of ISRm2011-2	-0.140612	8.42904	-2.96335	0.00772583	-3.278
n15140508_at	SMb21711	TRm10-1b-1	Putative transposase of insertion sequence ISRm10-1	0.272015	3.85163	4.68153	0.000146059	0.609283
c15140508i15140509f2_x_at	SMb21711iSMb21045f2		Intergenic spacer	-0.21993	6.10907	-2.33809	0.029968	-4.54828
rna64_at	SMb21712	tRNA	tRNA	-1.69387	6.71055	-2.81075	0.0108483	-3.60056
n15964647_at	SMc00001		Conserved hypothetical protein	0.162372	5.54162	2.50201	0.0212147	-4.22958
n15964649_at	SMc00002		Conserved hypothetical protein	0.226058	5.63785	3.56066	0.00197728	-1.96234
n15964650_at	SMc00003		Putative chaperone protein	0.188141	5.75547	2.29304	0.0329036	-4.63376
15964650i15964651f1_x_at	SMc00003iSMc00005f1		Intergenic spacer	0.474601	5.68851	5.52576	2.13369e-05	2.53262
n15964651_at	SMc00005	fabI1	Putative enoyl-acyl-carrier-protein reductase NADH	0.559409	5.90554	2.82274	0.0105648	-3.57549
n15964654_at	SMc00007	aroC	Probable chorismate synthase	0.199914	5.65576	2.36908	0.028091	-4.48893
n15964657_at	SMc00009	ctaC	Putative cyto	0.374849	5.59224	2.0965	0.0490588	-4.99504
n15964658_at	SMc00010	ctaD	Putative cyto	0.407654	6.5837	2.60761	0.0169119	-4.01837
n15964662_at	SMc00013	ctaE	Putative cyto	0.419203	7.50144	2.83385	0.0103083	-3.5522
n15964663_at	SMc00014		Hypothetical/unknown transmembrane protein	0.329494	5.71532	4.95563	7.77062e-05	1.23873
n15964670_at	SMc00019		Conserved hypothetical protein	0.358247	6.60817	4.04138	0.000646771	-0.86604
n15964675_at	SMc00020		Conserved hypothetical protein	0.460236	6.68908	3.90591	0.000886813	-1.17692
c15964675i15964676f1_x_at	SMc00020iSMc00078f1		Intergenic spacer	-0.183402	8.54963	-2.25609	0.0355073	-4.70317
n15964683_at	SMc00023		Putative DSBA oxidoreductase	0.715223	5.98984	2.91653	0.00857802	-3.3777
15964683i15964684f1_x_at	SMc00023iSMc00024f1		Intergenic spacer	0.278879	7.05062	2.48474	0.0220091	-4.26369
n15964698_at	SMc00030		Hypothetical/unknown signal peptide protein	0.412057	5.26242	4.71875	0.000134025	0.694939
n15964699_at	SMc00031		Hypothetical/unknown transmembrane protein	0.324771	5.41716	4.62921	0.000164849	0.488797
n15964704_at	SMc00032		Hypothetical transmembrane protein	0.176081	5.89926	2.43177	0.0246237	-4.36757
15964706i15964707f1_x_at	SMc00034iSMc00096f1	SMc_ncRNA_214	Intergenic spacer	-0.392402	8.52759	-2.32631	0.0307116	-4.57074
n15964708_at	SMc00035		Conserved hypothetical protein	0.207079	5.83579	2.7054	0.013674	-3.81901
n15964709_at	SMc00036	gst1	Putative glutathione S-transferase	0.173217	6.02971	2.72953	0.012971	-3.76932
c15964709i15964710f1_x_at	SMc00036iSMc00037f1		Intergenic spacer	-0.293933	5.18467	-3.11933	0.00543709	-2.94172
c15964712i15964713f1_x_at	SMc00038iSMc00039f1		Intergenic spacer	-0.339021	5.33081	-2.57069	0.0183129	-4.0927
n15964713_at	SMc00039		Conserved hypothetical protein	0.285101	4.40734	3.47076	0.00243356	-2.16454
n15964715_at	SMc00040		Putative organic hydroperoxide resistance protein	1.12279	5.44424	6.07222	6.38489e-06	3.74428
n15964718_at	SMc00041		Conserved hypothetical protein	-0.806386	8.3819	-7.69399	2.22588e-07	7.12167
n15964726_at	SMc00043	sodB	Probable superoxide dismutase FE protein	-0.609237	9.22302	-3.3582	0.00315302	-2.41598
n15964729_at	SMc00045	cycF	Probable Cyto	1.11908	7.11943	4.52338	0.000210665	0.244865
n15964740_at	SMc00048		UspA domain-containing protein	0.511381	7.09128	3.79098	0.00115876	-1.43965
n15964741_at	SMc00049		Hypothetical protein	0.285218	5.7719	2.4248	0.0249887	-4.38115
n15964746_at	SMc00052	phaB2	Probable Na(+)/H(+) antiporter	0.417418	5.95503	5.16531	4.81369e-05	1.71749
n15964748_at	SMc00054	phaD2	Probable Na(+)/H(+)-antiporter	0.357978	4.88267	4.65526	0.000155209	0.548781
n15964749_at	SMc00055	phaE2	Probable Na(+)/H(+)-antiporter	0.218394	6.662	2.89133	0.00907345	-3.4311
n15964750_at	SMc00056	phaF2	Probable Na(+)/H(+)-antiporter	0.162275	5.5797	2.12244	0.0465774	-4.9485
c15964751i15964752f1_x_at	SMc00057iSMc00058f1		Intergenic spacer	-1.79443	4.64662	-8.23739	7.82083e-08	8.17325
15964751i15964752f2_x_at	SMc00057iSMc00058f2		Intergenic spacer	0.220266	6.16457	2.24017	0.036686	-4.73286
n15964752_at	SMc00058	mucR	Transcriptional regulator of exopolysaccharide biosynthesis	0.614756	6.94755	3.88732	0.000926041	-1.21948
c15964752i15964753f1_x_at	SMc00058iSMc00118f1		Intergenic spacer	-1.97797	7.11949	-11.8404	1.88988e-10	14.1812
n15964755_at	SMc00059		Putative sensor histidine kinase	0.31734	5.7472	4.10786	0.000553931	-0.713119
n15964759_at	SMc00062		Hypothetical protein	0.274057	4.21605	3.96212	0.000777969	-1.04805
15964759i15964760f1_x_at	SMc00062iSMc00063f1		Intergenic spacer	0.446886	6.74152	3.41239	0.0027838	-2.29519
n15964760_at	SMc00063		Conserved hypothetical protein	0.909532	5.20038	8.51812	4.626e-08	8.70061
15964760i15964761f1_x_at	SMc00063iSMc00128f1	SMc_ncRNA_217	Intergenic spacer	1.08237	6.85936	4.82123	0.000105819	0.930508
n15964766_at	SMc00065	feuN	Modulator of the two component system FeuPQ	0.651771	7.42711	7.78361	1.86816e-07	7.2979
n15964769_at	SMc00067	lppA	Putative outer membrane protein precursor	0.345627	6.6385	2.92935	0.00833619	-3.35047
c15964653_at	SMc00070		Conserved hypothetical signal peptide protein	1.24346	5.06603	6.31462	3.78219e-06	4.27087
c15964656_at	SMc00071	ialB	Conserved hypothetical protein	0.200522	5.76144	2.09211	0.0494898	-5.00287
c15964656i15964657f2_x_at	SMc00071iSMc00009f2		Intergenic spacer	0.24692	5.42214	2.34882	0.0293053	-4.52778
c15964668_at	SMc00072		Hypothetical peroxiredoxin protein	0.286253	5.95204	3.07223	0.00604811	-3.0439
c15964674_at	SMc00077	thrC1	Probable threonine synthase	-0.429904	6.12697	-3.57167	0.00192754	-1.93749
15964674i15964675f1_x_at	SMc00077iSMc00020f1		Intergenic spacer	0.422201	5.58335	4.24509	0.00040234	-0.396985
c15964677_at	SMc00079		HAD-superfamily hydrolase	-0.574962	7.36606	-3.66749	0.00154375	-1.72063
c15964678_at	SMc00080		Putative transcription regulator	-0.607893	6.95878	-5.22245	4.22763e-05	1.84742
c15964680_at	SMc00081		Conserved hypothetical protein	0.146989	4.47105	2.29128	0.0330238	-4.63709
c15964686i15964687f1_x_at	SMc00083iSMc00084f1		Intergenic spacer	0.374252	6.6132	2.70309	0.0137432	-3.82377
c15964687_at	SMc00084		Hypothetical protein	0.685452	4.5613	6.15108	5.38044e-06	3.91638
n15964730_at	SMc00086	cycG	Putative diheme cyto	0.49121	6.17115	6.05509	6.62739e-06	3.70681
c15964695_at	SMc00090	cysN	Putative sulfate adenylate transferase cysteine biosynthesis protein	0.175612	5.69994	2.40766	0.0259073	-4.41445
c15964700_at	SMc00093	betA	Choline dehydrogenase CHD oxidoreductase flavoprotein FAD membrane	-0.364664	6.7286	-2.60431	0.0170328	-4.02503
c15964701_at	SMc00094	betB	Betaine aldehyde dehydrogenase badh oxidoreductase NAD protein	-0.994287	8.10145	-6.45046	2.82954e-06	4.56282
c15964707_at	SMc00096		Conserved hypothetical protein	0.426844	6.33008	5.93746	8.56941e-06	3.44851
c15964714_at	SMc00098		Probable transcriptional regulator	-0.20334	5.59784	-2.81647	0.0107123	-3.58862
c15964716_at	SMc00099	phnA	Probable alkylphosphonate uptake protein	-0.366903	4.51479	-3.54557	0.0020475	-1.99636
c15964719_at	SMc00101	dkgB	Putative 2,5-diketo-D-gluconic acid reductase B	-0.266118	4.58521	-4.26178	0.000386999	-0.358499
15964719i15964720f1_x_at	SMc00101iSMc00225f1		Intergenic spacer	-0.402685	5.82621	-4.96151	7.66647e-05	1.25221
c15964719i15964720f2_x_at	SMc00101iSMc00225f2		Intergenic spacer	-0.345948	7.7509	-2.91649	0.00857881	-3.37778
c15964725_at	SMc00106		Conserved hypothetical protein	0.39381	3.90795	4.56136	0.000192905	0.332427
15964725i15964726f1_x_at	SMc00106iSMc00043f1		Intergenic spacer	-0.79685	7.62218	-6.69387	1.69244e-06	5.08003
c15964731i15964732f1_x_at	SMc00108iSMc00109f1		Intergenic spacer	-1.61948	6.42462	-7.95161	1.34903e-07	7.62529
c15964732_at	SMc00109		Probable transcriptional regulator	-1.5603	6.96038	-9.52096	7.69218e-09	10.4983
c15964739_at	SMc00115		Conserved hypothetical protein	-0.215218	5.11422	-2.78917	0.0113775	-3.64561
c15964743_at	SMc00116		Conserved hypothetical protein	-0.433055	5.47465	-5.1116	5.43994e-05	1.59514
c15964743i15964744f1_x_at	SMc00116iSMc00117f1		Intergenic spacer	-0.396146	5.35965	-4.20862	0.000438011	-0.481045
c15964744_at	SMc00117	msrB1	Probable peptide methionine sulfoxide reductase	-0.33388	4.03734	-3.07531	0.0060062	-3.03724
c15964753_at	SMc00118		SufE protein probably involved in Fe-S center assembly	-2.36941	7.56188	-13.3934	2.1229e-11	16.3251
c15964753i15964754f1_x_at	SMc00118iSMc00456f1		Intergenic spacer	-0.673025	5.29715	-4.77593	0.00011746	0.826428
c15964702_at	SMc00127	betC	Choline sulfatase	-0.285984	6.36303	-2.10499	0.0482329	-4.97983
15964768i15964769f1_x_at	SMc00129iSMc00067f1		Intergenic spacer	0.331734	5.39665	2.78009	0.0116074	-3.66452
n15964660_at	SMc00130		Hypothetical transmembrane protein	0.338853	3.9196	3.14256	0.00515814	-2.89111
n15965630_at	SMc00133		Oxidoreductase	0.224599	5.07841	2.18522	0.0410358	-4.83439
c15965628_at	SMc00135		Hypothetical transmembrane protein	0.264998	6.63908	4.76506	0.000120441	0.801445
15965625i15965626f1_x_at	SMc00138iSMc00137f1		Intergenic spacer	0.243976	3.78793	2.68656	0.014248	-3.85768
n15965623_at	SMc00140		Putative amino-acid binding periplasmic protein	0.307059	4.80789	2.48556	0.0219707	-4.26207
c15965621_at	SMc00141		Hypothetical protein	0.287626	5.11386	4.35296	0.000313002	-0.148224
n15965617_at	SMc00144	moaA	Probable molybdenum cofactor biosynthesis protein	-1.17479	6.95495	-7.92988	1.40677e-07	7.58315
15965617i15965618f1_x_at	SMc00144iSMc00197f1		Intergenic spacer	-0.712662	7.01717	-5.0146	6.78897e-05	1.37366
c15965616_at	SMc00145		Hypothetical protein	0.320269	4.36513	4.94194	8.01836e-05	1.20739
c15965613_at	SMc00148		Hypothetical protein	0.439097	5.91656	5.31744	3.40929e-05	2.06285
15965611i15965612f2_x_at	SMc00150iSMc00149f2		Intergenic spacer	0.22415	5.50198	2.50655	0.0210098	-4.22058
c15965609i15965610f1_x_at	SMc00152iSMc00151f1		Intergenic spacer	-0.305112	7.02697	-3.49629	0.00229438	-2.10724
15965607i15965608f1_x_at	SMc00154iSMc00153f1		Intergenic spacer	0.207678	6.52026	2.98283	0.00739583	-3.23635
c15965606i15965607f1_x_at	SMc00155iSMc00154f1		Intergenic spacer	0.257971	7.04045	2.98781	0.00731367	-3.22568
n15965604_at	SMc00157		Conserved hypothetical protein	0.187511	3.81448	3.08534	0.00587167	-3.01552
c15965599i15965600f1_x_at	SMc00161iSMc04438f1		Intergenic spacer	-0.206186	4.10512	-2.48044	0.0222114	-4.27217
c15965592i15965593f1_x_at	SMc00168iSMc00167f1		Intergenic spacer	0.254028	5.70914	2.35136	0.0291507	-4.52293
15965588i15965589f1_x_at	SMc00172iSMc00171f1		Intergenic spacer	-0.293567	6.33949	-2.50401	0.021124	-4.22561
c15965584_at	SMc00176		Conserved hypothetical protein	0.217046	4.82887	3.39365	0.0029064	-2.33701
c15965583_at	SMc00177		Conserved hypothetical protein	0.218673	6.9343	3.23172	0.00421131	-2.69581
n15965581_at	SMc00179		Hypothetical protein	0.597202	6.50429	5.95287	8.28499e-06	3.48243
c15965579_at	SMc00181		Conserved hypothetical protein	-0.303188	4.20286	-3.49461	0.00230328	-2.11101
c15965576_at	SMc00183		Conserved hypothetical protein	0.280613	3.98414	3.81553	0.00109444	-1.38362
c15965574_at	SMc00185		Putative ABC transporter ATP-binding transmembrane transmembrane protein	0.692219	7.22602	2.70461	0.0136976	-3.82064
c15965574i15965575f1_x_at	SMc00185iSMc00184f1	sRNA	Intergenic spacer	0.508786	8.28596	2.25349	0.0356971	-4.70802
15965569i15965570f2_x_at	SMc00190iSMc00189f2		Intergenic spacer	-0.305695	7.88346	-3.14941	0.0050786	-2.87617
c15965568_at	SMc00191		Putative signal transduction histidine kinase	0.286457	4.5229	2.76911	0.0118913	-3.68735
c15965567_at	SMc00192	fdx	Probable ferredoxin	0.212515	5.83434	3.00104	0.00709974	-3.19732
c15965567i15965568f1_x_at	SMc00192iSMc00191f1		Intergenic spacer	-0.185153	4.88548	-2.22571	0.0377878	-4.75973
c15965567i15965568f2_x_at	SMc00192iSMc00191f2		Intergenic spacer	0.490617	5.98797	5.39857	2.83901e-05	2.24626
n15965565_at	SMc00194		Conserved hypothetical protein	0.185194	4.7199	2.73715	0.012756	-3.75357
n15965601_s_at	SMc00195	cgmA	Cyclic beta-1	0.379967	5.60944	3.96362	0.000775257	-1.04462
c15965622_at	SMc00198		Hypothetical/unknown protein	0.519301	5.80922	4.39146	0.000286192	-0.0594045
c15965407_at	SMc00229		Hypothetical transmembrane protein	0.176944	6.42559	2.55696	0.0188612	-4.12021
c15965408_at	SMc00230		Putative acetyltransferase	0.207493	6.20721	2.8236	0.0105446	-3.57367
c15965409i15965410f1_x_at	SMc00231iSMc00232f1		Intergenic spacer	0.243679	4.37722	2.84511	0.0100542	-3.52854
15965410i15965411f1_x_at	SMc00232iSMc00233f1		Intergenic spacer	0.412244	4.71339	2.71672	0.0133396	-3.79572
n15965413_at	SMc00235	trpD	Probable anthranilate phosphoribosyltransferase	0.32719	6.08227	2.82836	0.0104343	-3.56371
c15965417_at	SMc00239		Conserved hypothetical transmembrane protein	0.193088	5.21932	2.61334	0.0167036	-4.00678
c15965419_at	SMc00241		Putative transcriptional regulator	-0.27541	6.31755	-3.40846	0.00280909	-2.30396
c15965419i15965420f1_x_at	SMc00241iSMc00242f1		Intergenic spacer	-0.308896	6.67988	-2.84604	0.0100335	-3.52659
c15965420_at	SMc00242		Hypothetical signal peptide protein	0.341551	6.01077	3.40001	0.00286421	-2.32283
c15965422_at	SMc00243		Putative transport system permease ABC transporter	0.186349	5.71457	3.0033	0.0070637	-3.19246
c15965421_at	SMc00244		Putative transport system permease ABC transporter	0.334231	5.82238	5.18021	4.65333e-05	1.75139
c15965423_at	SMc00245		Putative ABC transporter ATP-binding protein	0.198344	5.29055	3.17761	0.0047635	-2.81454
c15965425_at	SMc00247	pcs	Phosphatidylcholine synthase	0.216096	5.52152	3.42671	0.00269357	-2.26319
c15965428_at	SMc00248	ccsA	Putative cyto	0.254918	7.20503	2.70934	0.0135569	-3.81092
c15965428irna3f1_x_at	SMc00248iSMc00303f1		Intergenic spacer	0.174971	6.39512	2.56212	0.0186534	-4.10988
n15965429_at	SMc00249		Hypothetical protein	0.761718	5.52336	3.74101	0.00130149	-1.55353
n15965430_at	SMc00250		Hypothetical transmembrane protein	0.174542	6.32389	2.30936	0.0318107	-4.60291
n15965431_at	SMc00251		Conserved hypothetical protein	-0.587594	7.00687	-4.07735	0.000594763	-0.783333
15965431i15965432f1_x_at	SMc00251iSMc00252f1	sRNA	Intergenic spacer	-0.443007	6.59662	-3.41525	0.00276554	-2.2888
c15965432_at	SMc00252		Conserved hypothetical protein	0.321154	5.26911	2.77265	0.0117992	-3.68
15965432i15965433f1_x_at	SMc00252iSMc00253f1		Intergenic spacer	-0.352803	4.2769	-2.49043	0.0217441	-4.25246
15965433i15965434f2_x_at	SMc00253iSMc00254f2		Intergenic spacer	0.359975	6.43562	3.30939	0.00352634	-2.52432
c15965433i15965434f3_x_at	SMc00253iSMc00254f3		Intergenic spacer	-0.241524	5.65533	-2.56574	0.0185089	-4.10263
n15965434_at	SMc00254		Conserved hypothetical protein	0.809799	5.69155	8.07101	1.07282e-07	7.8556
n15965436_at	SMc00255		Hypothetical protein	0.33361	4.93663	3.38533	0.00296256	-2.35558
n15965438_at	SMc00257	ropB2	Probable outer-membrane protein	-0.329401	5.80361	-3.42165	0.00272514	-2.27451
c15965442_at	SMc00261		Putative fatty-acid-CoA ligase	0.146397	4.56842	2.30527	0.0320815	-4.61065
n15965454_at	SMc00273		Transport protein	0.328682	5.76701	3.38105	0.00299182	-2.36511
n15965456_at	SMc00275		Putative transcription regulator	0.304721	4.51459	3.85452	0.000999522	-1.29453
15965456i15965457f2_x_at	SMc00275iSMc00276f2		Intergenic spacer	0.235105	8.33866	2.65918	0.0151235	-3.91368
c15965457_at	SMc00276		metallo-beta-lactamase/hydrolase	-0.787858	7.03175	-4.40621	0.000276544	-0.0253784
c15965458_at	SMc00277		Aminotransferase, class V/Cysteine desulfurase	-0.726359	6.97269	-4.92135	8.40616e-05	1.16023
n15965461_at	SMc00280		Conserved hypothetical protein	-0.644661	5.9135	-4.00649	0.000701562	-0.946212
c15965462_at	SMc00281		Hypothetical signal peptide protein	-0.430275	5.91679	-4.38966	0.000287392	-0.0635582
c15965465i15965466f1_x_at	SMc00284iSMc00285f1	sRNA	Intergenic spacer	-0.462473	7.60739	-3.05187	0.00633237	-3.08791
15965465i15965466f2_x_at	SMc00284iSMc00285f2		Intergenic spacer	0.331612	4.7252	3.52887	0.00212809	-2.03398
c15965471_at	SMc00289	cspA5	Putative cold shock transcription regulator	-0.696988	7.01518	-5.50269	2.24684e-05	2.48079
c15965471i15965472f1_x_at	SMc00289iSMc00290f1		Intergenic spacer	-1.83847	8.96009	-12.675	5.68528e-11	15.3623
c15965476_at	SMc00294	aatC	Probable aminotransferase	0.302132	5.63567	2.30385	0.032176	-4.61334
15965477i15965478f1_x_at	SMc00295iSMc00296f1		Intergenic spacer	0.186237	6.23276	2.16466	0.0427806	-4.87198
n15965478_at	SMc00296	phbC	Poly-beta-hydroxybutyrate polymerase	-0.315467	6.4416	-3.82975	0.00105883	-1.35114
n15965479_at	SMc00297	sfsA	Putative sugar fermentation stimulation protein	-0.143446	4.14727	-2.40306	0.0261593	-4.42337
n15965481_at	SMc00299	radC	Probable DNA repair protein	0.190831	3.98203	2.58691	0.0176845	-4.06011
c15965482i15965483f1_x_at	SMc00300iSMc00301f1		Intergenic spacer	-0.504973	8.72774	-3.66141	0.00156567	-1.73442
c15965483_at	SMc00301	sufA	Putative FeS assembly scaffold	-0.568019	8.34859	-3.1771	0.00476902	-2.81565
rna3_r_at	SMc00303	Lys_TTT	Lys_TTT	0.34678	5.94683	2.17998	0.0414743	-4.844
n15965426_at	SMc00316		Oxidoreductase UbiH/COQ6 family	0.156343	6.55882	2.44896	0.0237451	-4.33399
n15963993_at	SMc00320	rbfA	Probable ribosome-binding factor A	0.40785	5.18116	4.87032	9.45169e-05	1.0432
n15963995_at	SMc00322		Probable sensor histidine kinase	0.329535	5.12524	3.9826	0.000741715	-1.00105
15963995i15963996f1_x_at	SMc00322iSMc00323f1		Intergenic spacer	0.341317	5.93359	2.96995	0.00761252	-3.26391
c15964001i15964002f2_x_at	SMc00328iSMc00329f2		Intergenic spacer	-0.192392	3.7661	-3.12369	0.00538356	-2.93221
c15964003_at	SMc00330		Putative transmembrane protein	0.256958	5.59932	2.2966	0.0326623	-4.62704
c15964004_at	SMc00331		Hypothetical transmembrane protein	0.363859	5.4094	3.9761	0.000753031	-1.01597
c15964005_at	SMc00332		Hypothetical protein	0.289148	6.07374	2.46434	0.0229837	-4.30384
c15964013_at	SMc00340		D-isomer specific 2-hydroxyacid dehydrogenase family protein	-0.141962	6.74718	-2.15424	0.0436901	-4.89095
c15964014_at	SMc00341		Hypothetical protein	-0.162192	5.41922	-2.29349	0.0328732	-4.63292
n15964019_at	SMc00346		Hypothetical transmembrane protein, DoxX	0.886291	6.61396	4.77015	0.000119036	0.813143
c15964020i15964021f1_x_at	SMc00347iSMc00348f1		Intergenic spacer	-0.171554	7.04796	-2.27574	0.0341	-4.66635
c15964020i15964021f2_x_at	SMc00347iSMc00348f2		Intergenic spacer	-0.940661	6.90276	-9.61183	6.57806e-09	10.6547
c15964021_at	SMc00348		Conserved hypothetical protein	-0.817975	5.19782	-7.46069	3.53013e-07	6.65766
c15964023_at	SMc00350		Putative transport transmembrane protein	0.262285	6.38818	3.02603	0.00671181	-3.1436
n15964025_at	SMc00352		Putative acetyltransferase	0.209106	4.7754	3.2843	0.0037348	-2.57986
c15964026_at	SMc00353	exoD	Putative transmembrane protein	0.228228	4.88341	3.30647	0.00354998	-2.53079
n15964027_at	SMc00354		Putative outer membrane protein	-0.398429	7.44923	-2.81263	0.0108034	-3.59663
c15964033_at	SMc00360		transglutaminase family protein cysteine peptidase BTLCP	-0.360796	6.96214	-2.80255	0.0110465	-3.61769
15964042i15964043f1_x_at	SMc00369iSMc00370f1		Intergenic spacer	0.258507	3.88758	2.73893	0.0127064	-3.7499
c15964044_at	SMc00371		Conserved hypothetical protein	0.885396	5.22451	6.04362	6.79503e-06	3.68169
c15964059i15964060f1_x_at	SMc00386iSMc00387f1		Intergenic spacer	-0.220469	6.43878	-2.41993	0.0252464	-4.39062
c15964068_at	SMc00395	pfs	Putative MTA/SAH nucleosidase P46 includes: 5'-methylthioadenosine nucleosidase and S-adenosylhomocysteine nucleosidase	0.37653	5.68429	3.92979	0.000838837	-1.12221
n15964070_at	SMc00397		Conserved hypothetical protein	-0.410283	5.70742	-5.08895	5.7284e-05	1.54347
c15964072_at	SMc00399	corA1	Probable magnesium and cobalt transport transmembrane protein	0.21686	4.41749	2.19019	0.0406236	-4.82527
c15964074i15964075f1_x_at	SMc00401iSMc00402f1		Intergenic spacer	0.158541	5.43419	2.2377	0.0368716	-4.73745
c15964075_at	SMc00402		putative iron-regulated protein	0.256778	5.47309	2.10384	0.0483447	-4.9819
c15964076_at	SMc00403	rsmB2	Putative ribosomal RNA small subunit methyltransferase B	0.243071	5.89197	3.85963	0.000987713	-1.28285
c15964077_at	SMc00404		Hypothetical protein	0.30892	6.7096	3.71313	0.00138859	-1.61698
c15964077i15964078f2_x_at	SMc00404iSMc00405f2		Intergenic spacer	-0.350755	4.38275	-2.30012	0.0324257	-4.62041
c15964080_at	SMc00407	gst4	Putative glutathione S-transferase	-0.259453	6.72749	-3.4481	0.00256405	-2.21532
c15964080i15964081f1_x_at	SMc00407iSMc00408f1		Intergenic spacer	-0.545019	5.42336	-2.99942	0.00712562	-3.2008
n15964081_at	SMc00408	uppP	Putative undecaprenyl-diphosphatase	0.246317	5.26826	4.11546	0.000544206	-0.695626
c15964086_at	SMc00413		Hypothetical protein	0.186771	5.73858	3.27434	0.0038208	-2.60186
c15964087_at	SMc00414	pmtA	Putative phospholipid N-methyltransferase	0.592742	8.29599	5.11643	5.38045e-05	1.60614
c15964088_at	SMc00415	dnaN	Probable DNA polymerase III	0.236391	4.36023	2.76878	0.0119	-3.68804
15964092i15964093f1_x_at	SMc00420iSMc00421f1		Intergenic spacer	-0.771358	7.85121	-5.35144	3.15729e-05	2.13978
15964092i15964093f2_x_at	SMc00420iSMc00421f2		Intergenic spacer	-0.181113	8.3144	-2.73815	0.0127282	-3.75152
c15964093_at	SMc00421	cysK1	Probable cysteine synthase A (O-acetylserine sulfhydrylase A) protein	-0.333152	5.94563	-3.25791	0.00396696	-2.63812
n15964097_at	SMc00425		Putative transcription regulator	0.161568	5.36827	2.54226	0.0194656	-4.14959
c15964100_at	SMc00428		Putative transmembrane protein	0.230944	5.64355	2.39091	0.0268353	-4.44687
n15964102_at	SMc00430		Putative sugar epimerase family protein	0.192789	4.59399	2.6812	0.0144156	-3.86867
c15964104_at	SMc00432	iolB	Putative myo-inositol catabolism protein	0.251626	4.20588	2.92352	0.00844528	-3.36285
rna9_at	SMc00434	Leu_CAG	Leu_CAG	-1.55375	7.67988	-3.44875	0.00256026	-2.21388
n15964659_at	SMc00450	ctaB	Putative protoheme IX farnesyltransferase	0.279298	6.18569	3.26726	0.00388311	-2.61749
c15964735_at	SMc00453		Conserved hypothetical protein	-0.182705	4.95432	-2.14612	0.0444117	-4.9057
c15964737_at	SMc00454		Hypothetical protein	0.187517	6.06159	3.21333	0.00439155	-2.73622
15964742i15964743f1_x_at	SMc00455iSMc00116f1		Intergenic spacer	-0.17323	6.60927	-2.27382	0.0342352	-4.66995
c15964762_at	SMc00457		Hypothetical transmembrane protein	-0.191945	6.32893	-2.77111	0.0118392	-3.6832
n15964767_at	SMc00458	feuP	Response regulators consisting of a CheY-like receiver domain and a winged-helix DNA-binding domain	0.329869	5.97498	4.6297	0.000164663	0.48992
15964071i15964072f1_x_at	SMc00460iSMc00399f1	sRNA	Intergenic spacer	-0.231996	7.94811	-2.65542	0.0152474	-3.92133
c15964098_at	SMc00461	dut	Probable deoxyuridine 5'-triphosphate nucleotidohydrolase	0.195534	5.30674	2.81476	0.0107529	-3.59219
c15965564_at	SMc00462	folP	Probable dihydropteroate synthase antibiotic resistance transferase folate protein	0.235628	4.27969	2.60355	0.0170607	-4.02656
n15965560_at	SMc00466		Hypothetical transmembrane protein	-0.420356	4.81368	-5.78237	1.20558e-05	3.1056
n15965558_at	SMc00468		Conserved hypothetical protein	-0.269886	5.48512	-4.02767	0.000667771	-0.897549
15965558i15965559f1_x_at	SMc00468iSMc00467f1		Intergenic spacer	-0.296721	5.64803	-2.78876	0.0113878	-3.64647
c15965555_at	SMc00471		Putative sensor histidine kinase transmembrane protein	0.199435	3.89204	3.20034	0.0045235	-2.76475
n15965553_at	SMc00473		Putative carbohydrate kinase	0.186797	4.45685	3.21122	0.00441273	-2.74086
c15965541_at	SMc00484		Hypothetical protein	0.313596	6.3571	4.82643	0.000104558	0.94247
15965533i15965534f1_x_at	SMc00487iSMc00538f1		Intergenic spacer	-0.402705	5.49464	-2.42225	0.0251235	-4.38612
n15965530_at	SMc00490		Transcription regulator GntR family	-0.75551	6.01068	-5.34455	3.20678e-05	2.1242
c15965529i15965530f1_x_at	SMc00491iSMc00490f1		Intergenic spacer	-0.271453	4.43236	-2.09002	0.0496963	-5.00659
n15965522_at	SMc00498		Hypothetical transmembrane protein	0.278913	6.16056	3.14311	0.0051517	-2.88991
n15965519_at	SMc00501		Conserved hypothetical protein	0.192099	4.79589	2.18597	0.0409731	-4.83301
c15965516_at	SMc00504		Putative transcription regulator	0.208195	5.50746	2.75128	0.0123667	-3.72435
n15965515_at	SMc00505		Conserved hypothetical protein	0.273994	4.13709	3.50332	0.00225745	-2.09145
c15965514_at	SMc00506		Hypothetical transmembrane protein	0.181743	8.19157	3.54846	0.00203383	-1.98983
n15965513_at	SMc00507		Hypothetical protein	0.294981	4.4278	4.05261	0.000630059	-0.840218
n15965510_at	SMc00510		Hypothetical protein	0.196112	5.60224	2.43991	0.0242037	-4.35167
n15965509_at	SMc00511	rpe	Probable D-ribulose-5-phosphate 3-epimerase	0.311866	5.53856	2.50588	0.02104	-4.22191
c15965505_at	SMc00515		ATPase	0.171056	4.21654	2.3281	0.0305974	-4.56732
c15965504_at	SMc00516		Conserved hypothetical protein	0.203884	5.90982	2.67784	0.0145214	-3.87554
c15965501_at	SMc00519		Hypothetical protein	0.192173	6.3133	2.70188	0.0137796	-3.82626
n15965494_at	SMc00524	bcp	Putative bacterioferritin comigratory protein	0.304882	5.23979	4.11462	0.00054528	-0.697573
c15965493i15965494f2_x_at	SMc00525iSMc00524f2		Intergenic spacer	0.441226	5.43953	5.09971	5.58949e-05	1.56802
n15965492_at	SMc00526	tyrS	Probable tyrosyl-tRNA synthetase	0.215734	6.51229	2.70506	0.0136842	-3.81972
n15965490_at	SMc00528		Conserved hypothetical protein	0.417227	6.16209	2.97078	0.00759826	-3.26212
15965490i15965491f1_x_at	SMc00528iSMc00527f1		Intergenic spacer	0.322829	6.19913	2.68131	0.0144123	-3.86845
c15965490i15965491f2_x_at	SMc00528iSMc00527f2		Intergenic spacer	0.324105	5.42062	2.75632	0.0122306	-3.7139
c15965538_at	SMc00534	ttcA	Putative tRNA 2-thiocytidine biosynthesis protein	0.255114	4.32907	3.74077	0.00130223	-1.55409
n15965561_at	SMc00548		Conserved hypothetical signal peptide protein	0.140903	4.70299	2.32797	0.0306054	-4.56757
n15965547_at	SMc00549		Hypothetical protein	0.251323	4.44339	2.10234	0.0484894	-4.98458
n15964873_at	SMc00550		Probable ABC transporter ATP-binding transmembrane protein	-0.264015	4.13083	-3.63789	0.00165344	-1.78774
c15964875i15964876f2_x_at	SMc00552iSMc00553f2		Intergenic spacer	-0.326533	8.49646	-3.09088	0.00579852	-3.00349
c15964879_at	SMc00556	radA	Putative DNA repair protein	0.191657	5.93948	2.98901	0.00729402	-3.22311
c15964880_at	SMc00557	alr	Putative alanine racemase	0.235868	5.25783	2.57032	0.0183275	-4.09344
c15964884i15964885f1_x_at	SMc00561iSMc00562f1		Intergenic spacer	-0.414617	5.45672	-2.59987	0.0171968	-4.03398
n15964887_at	SMc00564		Multidrug resistance protein	0.239501	4.47934	2.82665	0.0104738	-3.5673
c15964889_at	SMc00566		Hypothetical transmembrane protein	0.220939	6.78132	3.1279	0.00533249	-2.92306
n15964892_at	SMc00569		Conserved hypothetical protein	0.248019	4.22029	2.86613	0.0095963	-3.48432
c15964893_at	SMc00570		Probable oxidoreductase	0.212377	4.43135	2.13503	0.0454142	-4.92578
n15964895_at	SMc00572	fabG	Probable 3-oxoacyl-acyl-carrier protein reductase	0.218369	6.62848	2.17139	0.0422023	-4.85971
15964897i15964898f1_x_at	SMc00574iSMc00575f1		Intergenic spacer	0.269105	5.58803	2.52652	0.0201325	-4.18094
n15964901_r_at	SMc00578		Hypothetical protein	0.19787	9.38412	2.28502	0.033453	-4.64888
c15964903_at	SMc00580	pdxA1	Probable pyridoxal phosphate biosynthetic protein	0.174184	4.79568	2.43584	0.0244128	-4.35962
c15964904_at	SMc00581		SurA domain-containing protein	0.722987	5.92934	4.81999	0.000106121	0.927671
15964909i15964910f1_x_at	SMc00586iSMc00588f1		Intergenic spacer	0.309315	4.70499	2.39624	0.0265367	-4.43656
15964909i15964910f2_x_at	SMc00586iSMc00588f2		Intergenic spacer	0.275007	5.43822	3.66076	0.00156803	-1.73589
c15964909i15964910f3_x_at	SMc00586iSMc00588f3		Intergenic spacer	0.520779	6.27553	6.86514	1.18441e-06	5.43929
15964909i15964910f4_x_at	SMc00586iSMc00588f4		Intergenic spacer	0.220868	5.51931	3.31276	0.00349927	-2.51687
c15964910_at	SMc00588	gal	Putative D-galactose 1-dehydrogenase	0.218858	4.43954	2.65309	0.0153247	-3.92607
n15964911_at	SMc00589		Conserved hypothetical protein	0.28117	4.89715	4.06639	0.000610148	-0.808535
c15964912i15964913f1_x_at	SMc00590iSMc00591f1		Intergenic spacer	0.20085	3.98557	2.57907	0.0179857	-4.07588
n15964913_at	SMc00591		Hypothetical/unknown signal peptide protein	-0.820269	6.17124	-5.51823	2.16998e-05	2.5157
15964913i15964914f1_x_at	SMc00591iSMc00592f1		Intergenic spacer	-1.06201	8.06189	-9.78168	4.92299e-09	10.9443
n15964916_at	SMc00594	ligE	Putative beta-etherase (beta-aryl ether cleaving enzyme) protein	0.319336	4.46955	4.71237	0.000136014	0.68026
c15964919_at	SMc00597		Conserved hypothetical protein	-0.231307	5.22647	-2.43898	0.0242518	-4.35351
c15964923_at	SMc00601	pgsA	Probable CDP-diacylglycerol--glycerol-3-phosphate 3-phosphatidyltransferase transmembrane protein	0.383641	6.68782	2.63024	0.0161038	-3.97255
c15964923i15964924f1_x_at	SMc00601iSMc00602f1		Intergenic spacer	0.30754	4.82617	3.48692	0.00234455	-2.12829
n15964926_at	SMc00604	ropB1	Probable outer membrane protein	1.2353	6.6481	7.80488	1.79235e-07	7.33956
c15964927_at	SMc00605		Glutathione S-transferase family protein	0.152693	5.10888	2.09336	0.0493671	-5.00065
c15964931i15964932f1_x_at	SMc00609iSMc00610f1		Intergenic spacer	0.211303	3.97325	2.35503	0.028928	-4.51589
n15964933_at	SMc00611		Hypothetical transmembrane protein	0.162327	5.21394	2.3175	0.0312785	-4.58747
n15964934_at	SMc00612		Hypothetical protein signal peptide	0.286109	5.07789	3.93121	0.000836059	-1.11894
n15964935_at	SMc00613	acvB	Conserved hypothetical protein	0.263898	5.26947	2.33773	0.0299905	-4.54897
c15964936_at	SMc00614	purN	Probable phosphoribosylglycinamide formyltransferase gart protein	0.221202	5.41329	2.63734	0.0158578	-3.95813
c15964937_at	SMc00615	purM	5'-phosphoribosyl-5-aminoimidazole synthetase	0.282512	5.05323	2.67594	0.0145817	-3.87943
n15964938_at	SMc00616	perM	Putative permease	0.283578	6.68284	3.41566	0.00276294	-2.28789
c15966486_at	SMc00638		Putative heat resistant agglutinin 1 protein	0.147206	4.2775	2.27149	0.0344001	-4.67433
15966481i15966482f1_x_at	SMc00643iSMc00642f1		Intergenic spacer	0.221903	4.29596	2.33701	0.0300353	-4.55034
c15966480_at	SMc00644		Hypothetical protein	0.25622	6.22911	2.56075	0.0187085	-4.11263
n15966479_at	SMc00646	rpoH1	RNA polymerase sigma factor (Sigma-32)	-1.06617	5.24889	-6.7425	1.52873e-06	5.18242
c15966477_at	SMc00648		Conserved hypothetical transmembrane protein	0.255033	5.88183	2.86985	0.00951737	-3.47647
c15966476_at	SMc00649		tRNA/rRNA methyltransferase	0.160663	5.09884	2.39691	0.0264994	-4.43527
n15966475_at	SMc00650		Hypothetical transmembrane protein	0.303181	3.88523	4.2251	0.000421515	-0.443064
n15966474_at	SMc00651		Conserved hypothetical protein	0.625409	5.65848	5.69079	1.47677e-05	2.90188
c15966473_at	SMc00652	chpT	Putative histidine phosphotransferase	0.314561	4.57409	4.05263	0.000630028	-0.840169
c15966472_at	SMc00653		Putative 2-component receiver domain protein	0.276753	6.85728	3.33714	0.0033091	-2.46278
c15966472i15966473f1_x_at	SMc00653iSMc00652f1		Intergenic spacer	0.292975	4.8099	3.41724	0.00275292	-2.28436
15966471i15966472f1_x_at	SMc00654iSMc00653f1		Intergenic spacer	0.261161	6.38818	3.22241	0.00430165	-2.71628
c15966470_at	SMc00655		Hypothetical protein	0.236982	4.12192	2.6456	0.0155762	-3.94134
15966470i15966471f2_x_at	SMc00655iSMc00654f2		Intergenic spacer	0.39658	6.06738	2.94178	0.00810788	-3.32402
15966469i15966470f1_x_at	SMc00656iSMc00655f1		Intergenic spacer	0.227231	5.07259	2.28693	0.0333215	-4.64528
n15966468_at	SMc00657		Conserved hypothetical protein	0.545171	7.29201	3.16607	0.00489011	-2.83979
c15966466_at	SMc00659	trmU	Putative tRNA 5-methylaminomethyl-2-thiouridylate-methyltransferase	-0.214348	5.55386	-2.91055	0.00869319	-3.39039
c15966465_at	SMc00660		Hypothetical signal peptide protein	0.466741	5.80494	5.95824	8.18812e-06	3.49425
15966465irna11f1_x_at	SMc00660iSMc00758f1	SMc_ORF_23	hypothetical protein [Sinorhizobium meliloti AK83]	-0.357357	5.2967	-4.58547	0.000182422	0.388004
c15966465irna11f2_x_at	SMc00660iSMc00758f2		Intergenic spacer	0.246689	4.36242	2.72558	0.0130835	-3.77746
n15966464_f_at	SMc00661		Hypothetical/unknown protein	-1.2627	6.10628	-7.19163	6.06353e-07	6.11323
c15966462_at	SMc00663		Hypothetical protein	0.210661	4.97533	2.21037	0.0389896	-4.78811
n15966461_at	SMc00664		Hypothetical signal peptide protein	0.171208	3.40824	3.14644	0.00511293	-2.88265
c15966460_at	SMc00665		Hypothetical/unknown protein	0.641207	4.53123	3.74345	0.00129415	-1.54799
n15966458_at	SMc00667		Conserved hypothetical protein	-0.23296	6.2038	-2.25435	0.0356341	-4.70642
n15966456_at	SMc00669	hutH2	Histidine ammonia-lyase	0.27288	6.14266	2.62333	0.0163465	-3.98655
n15966453_at	SMc00672	hisX/hutX	Histidine ABC transporter	-0.702781	5.61589	-2.46134	0.0231304	-4.30973
c15966451_at	SMc00674	hutC	Putative histidine utilization repressor transcription regulator	0.4471	5.68073	6.10971	5.88529e-06	3.8262
c15966447_at	SMc00678		Transcription regulator AsnC family	0.221016	4.62534	2.96116	0.00776382	-3.28268
n15966443_at	SMc00682	hipO1	Putative hippurate hydrolase	-0.238908	5.19737	-2.54104	0.0195165	-4.15202
c15966439_at	SMc00686		Hypothetical protein	0.292275	5.28588	3.18043	0.00473311	-2.80838
15966435i15966436f1_x_at	SMc00690iSMc00689f1		Intergenic spacer	0.477458	6.39868	2.85207	0.00990042	-3.51392
c15966432_at	SMc00693		Conserved hypothetical protein	-0.204509	5.77927	-3.10554	0.00560945	-2.97168
c15966431_at	SMc00694		Conserved hypothetical protein	-0.321334	6.21247	-2.94537	0.00804305	-3.31637
n15966422_at	SMc00703		Hypothetical transmembrane protein	0.18981	7.02451	2.92513	0.00841505	-3.35944
n15966421_at	SMc00704	rpmB	Probable 50S ribosomal protein L28	0.543994	6.74095	2.11062	0.0476932	-4.96974
c15966420i15966421f2_x_at	SMc00705iSMc00704f2		Intergenic spacer	0.269129	6.67643	2.31271	0.031591	-4.59657
c15966415_at	SMc00710	hisC1	Putative histidinol-phosphate aminotransferase	0.181686	5.58805	2.27868	0.033894	-4.66082
c15966414_at	SMc00711	tyrC	Putative cyclohexadienyl dehydrogenase and ADH prephenate dehydrogenase	0.182589	5.70002	2.59228	0.0174807	-4.04928
n15966413_at	SMc00712		Conserved hypothetical transmembrane protein	0.285368	5.81438	3.46815	0.00244825	-2.17039
c15966412i15966413f1_x_at	SMc00713iSMc00712f1		Intergenic spacer	0.250439	4.47218	3.18713	0.00466154	-2.79371
n15966410_at	SMc00715		Hypothetical transmembrane protein	0.419516	5.76815	4.89501	8.93025e-05	1.09985
c15966407_at	SMc00718		Hypothetical transmembrane protein	0.197974	5.61429	2.46903	0.0227561	-4.29462
15966407i15966408f2_x_at	SMc00718iSMc00717f2		Intergenic spacer	0.202503	5.85825	2.33078	0.0304275	-4.56222
c15966405_at	SMc00720	cpdR2	Putative 2-component receiver domain protein	0.226368	5.3243	2.1093	0.0478194	-4.97211
15966403i15966404f1_x_at	SMc00722iSMc00721f1		Intergenic spacer	-0.572564	8.43622	-5.6057	1.78464e-05	2.71183
n15966400_at	SMc00725	argH1	Probable argininosuccinate lyase asal protein	0.239253	4.53903	2.54253	0.0194544	-4.14905
n15966393_at	SMc00732		Conserved hypothetical transmembrane protein	-0.270654	8.28284	-3.42476	0.00270565	-2.26754
n15966387_at	SMc00738		Hypothetical transmembrane protein	0.229676	7.24161	3.71348	0.00138745	-1.61617
n15966386_at	SMc00739		Acyl-CoA N-acyltransferase	-0.518764	7.48399	-5.62834	1.69683e-05	2.76246
n15966385_at	SMc00740		Conserved hypothetical protein	-0.654913	7.04305	-5.54537	2.04209e-05	2.57663
n15966381_at	SMc00744		MFS-type transport protein	0.223152	6.19386	2.82333	0.0105509	-3.57424
rna12i15966387f1_x_at	SMc00759iSMc00738f1		Intergenic spacer	-0.21568	5.06259	-2.64015	0.0157614	-3.95242
c15965552_at	SMc00760	recA	DNA strand exchange and recombination protein	-0.385467	7.65528	-3.48163	0.00237335	-2.14017
n15964461_at	SMc00764		Hypothetical/unknown transmembrane protein	-0.323067	7.10971	-2.49916	0.0213438	-4.23522
n15964462_at	SMc00765	mcpZ	Probable methyl-accepting chemotaxis protein	-0.244661	5.27052	-3.01975	0.00680734	-3.15712
n15964467_at	SMc00770	potF	Probable putrescine-binding periplasmic protein	-0.223495	8.27567	-2.3324	0.0303249	-4.55913
n15964468_at	SMc00771	potG	Probable putrescine transport ATP-binding protein	-0.22666	5.38828	-2.44084	0.0241561	-4.34986
n15964470_at	SMc00773	potI	Probable putrescine transport system permease	0.259142	4.70747	4.56094	0.000193092	0.331468
n15964472_at	SMc00774	acsA2	Acetoacetyl-coenzyme A synthetase	0.181138	5.10654	2.25081	0.035894	-4.71303
c15964474_at	SMc00776	cbrA	Two-component histidine kinase	0.233591	4.70782	3.37554	0.00302995	-2.37739
n15964475_at	SMc00777		Phasin	0.389047	3.86027	2.67519	0.0146056	-3.88097
c15964482_at	SMc00784	fbpA	Fe3+ ABC transporter	0.348424	4.66704	3.1514	0.0050557	-2.87182
n15964490_at	SMc00792		Hypothetical transmembrane protein	0.571159	8.27915	5.42502	2.6749e-05	2.30595
c15964492_at	SMc00794	rsiB2	Anti-anti-sigma factor	0.247513	4.16981	3.412	0.00278633	-2.29607
c15964492i15964493f1_x_at	SMc00794iSMc00795f1		Intergenic spacer	0.22671	4.00676	3.6155	0.00174153	-1.83844
c15964492i15964493f2_x_at	SMc00794iSMc00795f2		Intergenic spacer	0.942696	6.84966	4.21193	0.000434648	-0.47342
c15964493_at	SMc00795		Conserved hypothetical protein	1.07692	7.6169	6.93639	1.02217e-06	5.58758
c15964493i15964494f1_x_at	SMc00795iSMc00796f1		Intergenic spacer	0.659691	6.61092	3.84683	0.00101757	-1.31211
n15964494_at	SMc00796		Hypothetical transmembrane protein	0.86311	7.11226	8.97071	2.0268e-08	9.5284
n15964496_at	SMc00798		Conserved hypothetical protein	0.723971	4.39484	6.51638	2.46001e-06	4.70364
c15964497_at	SMc00799		Hypothetical transmembrane protein	0.307685	6.21094	4.89484	8.93375e-05	1.09945
c15964498_at	SMc00800		Hypothetical transmembrane protein	1.11471	5.67155	5.65192	1.61003e-05	2.81516
c15964498i15964499f1_x_at	SMc00800iSMc00801f1		Intergenic spacer	0.515202	6.03608	5.29149	3.61533e-05	2.00408
n15964499_at	SMc00801		Hypothetical protein	0.343862	5.76589	4.04001	0.000648829	-0.869173
n15964500_at	SMc00802		Conserved hypothetical protein	0.308652	4.4527	3.44269	0.00259623	-2.22744
n15964504_at	SMc00806		Conserved hypothetical protein	0.306112	5.50303	4.48448	0.000230569	0.155152
15964504i15964505f1_x_at	SMc00806iSMc00807f1	SMc_ORF_5	hypothetical protein Sinme_458 [Sinorhizobium meliloti AK83]	0.271642	5.67193	2.38448	0.0271999	-4.45929
c15964505_at	SMc00807		Putative MFS permease	0.299191	5.218	3.02649	0.00670498	-3.14263
c15964506_at	SMc00808	chrA	Putative chromate transport protein	0.208908	7.58333	2.9797	0.00744789	-3.24305
n15964508_at	SMc00810	ppx2	Putative exopolyphosphatase	0.191902	4.96679	2.92789	0.00836325	-3.35356
c15964511_at	SMc00813		Probable MFS permease	0.25896	6.39844	3.11063	0.00554521	-2.96062
15964511i15964512f1_x_at	SMc00813iSMc00814f1		Intergenic spacer	-0.200499	5.83433	-2.75845	0.0121733	-3.70947
n15964512_at	SMc00814		Hypothetical signal peptide protein	0.98899	5.62191	7.21818	5.74592e-07	6.16738
15964512i15964513f1_x_at	SMc00814iSMc00815f1		Intergenic spacer	0.756631	5.31083	6.12607	5.68008e-06	3.86188
n15964513_at	SMc00815	guaB	Probable inosine-5'-monophosphate dehydrogenase	0.26934	6.87338	3.14393	0.0051422	-2.88813
n15964514_at	SMc00816		Conserved hypothetical transmembrane protein	0.201406	6.36531	2.63894	0.0158026	-3.95486
n15964515_at	SMc00817		Probable carboxymethylenebutenolidase	0.27731	5.44697	2.7707	0.0118498	-3.68404
n15964517_at	SMc00819	katA	Catalase	0.578607	7.20749	2.50763	0.0209618	-4.21845
n15964519_at	SMc00821		Hypothetical protein	0.373135	6.72271	4.8388	0.000101625	0.970854
15964519i15964520f1_x_at	SMc00821iSMc00822f1		Intergenic spacer	0.326125	5.59691	3.32564	0.00339752	-2.48831
n15964520_at	SMc00822		Conserved hypothetical protein	-1.24695	5.37548	-6.48418	2.6339e-06	4.63492
n15964521_at	SMc00823		Conserved hypothetical protein	-0.416015	6.66916	-4.92614	8.31435e-05	1.17119
c15964524_at	SMc00826		Conserved hypothetical protein	-0.15868	5.87711	-2.50913	0.0208947	-4.21547
c15964526_at	SMc00828		NUDIX hydrolase domain	-1.08133	5.39596	-5.52679	2.12878e-05	2.53493
c15964526i15964527f1_x_at	SMc00828iSMc00829f1		Intergenic spacer	-0.401538	4.1992	-4.01	0.00069584	-0.938141
n15964528_at	SMc00830		Hypothetical transmembrane protein	0.238348	5.19825	3.16973	0.00484959	-2.83178
15964471i15964472f1_x_at	SMc00838iSMc00774f1		Intergenic spacer	0.223235	3.86233	2.66329	0.0149886	-3.90527
rna13_r_at	SMc00841	tRNA_P1	His_GTG	-1.12231	8.16402	-2.71781	0.0133078	-3.79347
n15964607_at	SMc00852		Hypothetical transmembrane signal peptide protein	0.277587	4.99462	3.09824	0.0057028	-2.98752
n15964606_at	SMc00853		Hypothetical transmembrane protein	0.141362	5.25733	2.09657	0.0490513	-4.9949
c15964605_at	SMc00854		Hypothetical/unknown signal peptide protein	0.186802	3.72313	2.33071	0.0304319	-4.56236
n15964602_at	SMc00857	sohB	Probable proteinase	-0.176769	7.65809	-2.55088	0.0191088	-4.13236
c15964599_at	SMc00860	ispB	Putative octaprenyl-diphosphate synthase	0.283638	5.28764	3.13059	0.00530003	-2.91719
c15964598_at	SMc00861		Hypothetical signal peptide protein	0.218094	5.08591	2.28947	0.0331473	-4.6405
c15964597_at	SMc00862	ispE	4-diphosphocytidyl-2-C-methyl-D-erythritolkinase	0.245795	7.3301	4.41696	0.000269722	-0.000588014
c15964596_at	SMc00863	moaB	Probable molybdenum cofactor biosynthesis protein B	-0.214249	6.83426	-2.99625	0.0071764	-3.20759
c15964595_at	SMc00864		Hypothetical/unknown protein	-0.170068	6.47049	-2.15126	0.0439536	-4.89636
n15964594_at	SMc00865		Hypothetical protein	0.236626	6.70704	2.85792	0.00977276	-3.50161
15964591i15964592f1_x_at	SMc00868iSMc00867f1		Intergenic spacer	0.244286	8.35062	3.62103	0.00171934	-1.82592
n15964584_at	SMc00874	corA2	Probable magnesium and cobalt transport transmembrane protein	0.239579	6.80396	2.3763	0.0276699	-4.47504
n15964581_at	SMc00878		Putative transcriptional regulator	0.530675	6.08929	5.89754	9.35384e-06	3.3605
n15964580_at	SMc00879		Putative transcriptional regulator	0.20618	4.92546	2.51828	0.0204903	-4.19732
c15964579_at	SMc00880	fabG2	Probable 3-oxoacyl-(acyl carrier protein) reductase	0.206184	5.61196	2.28877	0.0331953	-4.64182
c15964577_at	SMc00882	dgoA	Probable 2-dehydro-3-deoxy-6-phosphogalactonate aldolase	0.163497	4.98732	2.9288	0.00834633	-3.35163
c15964576_at	SMc00883		Conserved hypothetical protein	0.231433	5.45092	3.06011	0.00621583	-3.07011
c15964574_at	SMc00885		PRC-barrel domain-containing protein	1.63027	7.05618	6.24267	4.41475e-06	4.11532
n15964573_at	SMc00886		Probable trimethylamine methyltransferase family protein	-0.39262	6.58741	-3.13629	0.00523197	-2.90477
n15964565_at	SMc00892	lpxK	Putative tetraacyldisaccharide 4'-kinase	-0.231048	5.45786	-2.4244	0.0250095	-4.38192
c15964559_at	SMc00898	kefB1	Probable glutathione-regulated potassium-efflux system transmembrane protein	0.156327	5.37986	2.09468	0.0492368	-4.99828
c15964558_at	SMc00899		Conserved hypothetical protein	0.154481	7.01248	2.33832	0.0299535	-4.54784
n15964552_at	SMc00906		Putative acetyltransferase	0.313976	5.86902	3.25777	0.00396821	-2.63842
n15964547_at	SMc00911		Conserved hypothetical protein	-0.247298	5.34431	-3.25256	0.00401576	-2.64992
n15964542_g_at	SMc00916	gst11	Putative glutathione S-transferase	-0.251261	6.30425	-2.35644	0.0288429	-4.51319
c15964533_at	SMc00925		YkuD protein	0.178058	5.40099	2.11773	0.047019	-4.95697
n15964532_at	SMc00926	glcF	Probable glycolate oxidase iron-sulfur subunit	0.371545	5.53632	5.23395	4.11881e-05	1.87352
c15964532i15964533f1_x_at	SMc00926iSMc00925f1		Intergenic spacer	0.205838	8.02741	2.46574	0.0229154	-4.30108
n15964586_at	SMc00928		Hypothetical signal peptide protein	0.171603	5.3954	2.13939	0.0450176	-4.91789
n15965382_at	SMc00937	trkH	Probable TRK system potassium uptake transmembrane protein	0.24683	5.20576	3.59135	0.00184171	-1.89305
c15965384_at	SMc00939		Conserved hypothetical protein	-0.140618	7.20605	-2.27852	0.0339048	-4.66111
c15965385_at	SMc00940		Hypothetical protein	-0.342455	4.58015	-3.59297	0.00183478	-1.88937
c15965385i15965386f2_x_at	SMc00940iSMc00941f2	SMc_ORF_17	hypothetical protein [Sinorhizobium meliloti AK83]	-0.578311	6.28495	-4.12143	0.000536694	-0.681898
c15965386_at	SMc00941		Hypothetical/unknown protein	-0.710011	7.25207	-6.06036	6.55178e-06	3.71834
c15965387_at	SMc00942		Conserved hypothetical protein	-0.292441	4.60397	-2.52254	0.0203047	-4.18886
c15965388_at	SMc00943	wrbA1	Putative flavoprotein	0.332324	6.01043	4.28292	0.000368412	-0.309756
n15965393_at	SMc00948	glnA	Glutamine synthetase I	0.265963	5.36095	2.47634	0.0224056	-4.28024
n15965394_at	SMc00949		Hemimethylated DNA-binding domain	-1.93606	6.99741	-11.339	4.01417e-10	13.437
15965394i15965395f1_x_at	SMc00949iSMc00950f1		Intergenic spacer	-0.45079	6.4339	-3.09069	0.00580106	-3.00391
c15965395_at	SMc00950		invasion associated locus B family protein	0.641454	5.56063	2.41639	0.0254357	-4.39751
15965395i15965396f1_x_at	SMc00950iSMc00951f1		Intergenic spacer	-0.267143	6.61767	-3.25573	0.00398676	-2.64292
n15965400_at	SMc00955		Conserved hypothetical protein	0.287815	5.26292	3.27487	0.00381614	-2.60068
c15964636_at	SMc00969		Conserved hypothetical protein	0.515238	4.9415	5.79498	1.17247e-05	3.13357
c15964635_at	SMc00970	xseB	Putative exodeoxyribonuclease 7 small subunit	0.844039	4.5279	8.00823	1.20987e-07	7.73475
15964633i15964634f1_x_at	SMc00972iSMc00971f1		Intergenic spacer	0.204784	6.02929	2.36384	0.0284005	-4.49899
15964629i15964630f1_x_at	SMc00976iSMc00975f1		Intergenic spacer	0.18643	5.1644	2.19963	0.0398516	-4.80791
c15964627_at	SMc00978		Hypothetical transmembrane protein	0.234848	6.20367	2.4812	0.0221754	-4.27067
c15964625i15964626f1_x_at	SMc00980iSMc00979f1	sRNA	Intergenic spacer	-0.223033	5.04324	-2.97511	0.00752505	-3.25288
n15964617_at	SMc00988	ubiA	Probable 4-hydroxybenzoate octaprenyltransferase transmembrane protein	0.202007	5.281	2.45946	0.0232227	-4.31341
c15964614_at	SMc00990	fsr	Putative fosmidomycin resistance antibiotic resistance transmembrane protein	0.302852	6.9791	4.4743	0.00023608	0.131686
c15964613_at	SMc00991		Putative spermidine/putrescine ABC transporter	0.199433	4.68704	2.81052	0.010854	-3.60106
c15964612_at	SMc00992		Diguanylate cyclase/phosphodiesterase	0.15101	4.08536	2.10356	0.0483712	-4.9824
c15964611_at	SMc00993	purD	Probable phosphoribosylamine--glycine ligase	0.18872	4.14006	3.16644	0.00488603	-2.83898
n15965162_at	SMc00995		Conserved hypothetical protein	-0.547685	5.77023	-4.08422	0.000585307	-0.767514
15965162i15965163f1_x_at	SMc00995iSMc01068f1		Intergenic spacer	-0.954137	7.22005	-6.57528	2.17188e-06	4.829
15965162i15965163f2_x_at	SMc00995iSMc01068f2		Intergenic spacer	-0.273516	7.11188	-2.81087	0.0108455	-3.60031
c15965164_at	SMc00996		Putative D-alanyl-D-alanine carboxypeptidase	0.270703	4.47402	3.22926	0.00423497	-2.70121
c15965164i15965165f1_x_at	SMc00996iSMc00997f1	sRNA	Intergenic spacer	0.689584	4.79864	3.37874	0.00300776	-2.37026
n15965169_at	SMc01001		Hypothetical transmembrane protein	0.260711	6.78839	3.94328	0.00081288	-1.09127
15965169i15965170f2_x_at	SMc01001iSMc01002f2		Intergenic spacer	-0.461401	7.29445	-3.75748	0.00125264	-1.51604
n15965170_at	SMc01002		Cystathionine beta-synthase,	-0.435064	7.64259	-4.41048	0.000273811	-0.015521
15965170i15965171f1_x_at	SMc01002iSMc01003f1		Intergenic spacer	-0.771247	5.85991	-6.07228	6.38403e-06	3.74442
c15965171i15965172f1_x_at	SMc01003iSMc01004f1		Intergenic spacer	-0.428105	7.23993	-3.07886	0.00595826	-3.02955
c15965172_at	SMc01004	hisI	Putative phosphoribosyl-AMP cyclohydrolase	-0.269439	5.12861	-3.44176	0.00260184	-2.22953
c15965173_at	SMc01005	folE	Probable GTP cyclohydrolase I	-0.347371	8.32547	-2.24733	0.0361509	-4.71951
n15965174_at	SMc01006		Conserved hypothetical protein	-0.612396	7.099	-7.24389	5.45463e-07	6.21975
n15965175_at	SMc01007		Conserved hypothetical protein	-0.23756	7.05566	-3.12501	0.00536751	-2.92935
n15965176_at	SMc01008		Hypothetical protein	-0.396223	5.07859	-4.74272	0.000126812	0.750066
n15965177_at	SMc01009		Conserved hypothetical protein	-0.332846	5.66764	-2.90273	0.00884605	-3.40697
c15965179_at	SMc01011		Conserved hypothetical protein	0.210189	5.79669	2.62584	0.0162579	-3.98147
c15965184_at	SMc01016		Hypothetical protein	0.355791	4.62996	4.31404	0.000342671	-0.237994
n15965185_at	SMc01017		Putative acetyltransferase	0.164038	4.44967	2.86467	0.0096274	-3.48739
n15965187_at	SMc01019		Hypothetical protein	0.17575	4.51613	2.46588	0.0229089	-4.30082
c15965189_at	SMc01021		Hypothetical transmembrane protein	0.35608	6.25283	3.24385	0.00409632	-2.66909
c15965190_at	SMc01022		Putative cyto	0.649408	5.4684	4.53635	0.000204421	0.274773
15965193i15965194f1_x_at	SMc01025iSMc01026f1		Intergenic spacer	-0.296557	4.6769	-2.20605	0.039334	-4.79608
n15965196_at	SMc01028	eno	Probable enolase	0.438127	6.08422	2.50807	0.020942	-4.21757
c15965196i15965197f2_x_at	SMc01028iSMc01029f2		Intergenic spacer	-0.384202	8.64022	-4.26816	0.000381298	-0.343803
n15965197_at	SMc01029		Septum formation initiator, DivIC	-0.379608	5.73318	-4.1005	0.000563513	-0.730054
n15965198_at	SMc01030	pdhA	Pyruvate dehydrogenase E1 component alpha subunit	-0.337383	9.14432	-2.15085	0.0439899	-4.8971
n15965201_at	SMc01033		arylesterase protein	-0.484237	8.70248	-3.35874	0.00314912	-2.41478
n15965202_at	SMc01034		Acyl-CoA N-acyltransferase	-0.667729	8.51703	-4.0103	0.000695357	-0.937456
n15965203_at	SMc01035	lpdA1	Probable dihydrolipoamide dehydrogenase (E3 component of pyruvate dehydrogenase complex) protein	-0.466343	8.76964	-3.83864	0.00103716	-1.33083
n15965204_at	SMc01036		transglycosylase-associated protein	-0.344465	9.82585	-3.13606	0.0052348	-2.90529
n15965205_at	SMc01037	lipA	Probable lipoic acid synthetase	-0.590722	8.20214	-4.77499	0.000117715	0.824264
15965205i15965206f1_x_at	SMc01037iSMc04865f1		Intergenic spacer	-0.467274	9.08713	-4.32125	0.000336966	-0.221357
n15965207_at	SMc01038		Oligoketide cyclase/lipid transport protein	-0.511365	6.51848	-5.95169	8.30635e-06	3.47985
n15965212_at	SMc01043	ntrC	Nitrogen assimilation regulatory protein	-0.337185	5.78865	-3.41874	0.00274341	-2.281
n15965216_at	SMc01047		D-alanine aminotransferase	0.268555	5.99222	2.55806	0.0188169	-4.11802
c15965219i15965220f3_x_at	SMc01050iSMc01051f3		Intergenic spacer	-0.255274	6.40772	-2.8928	0.00904379	-3.42799
c15965220_at	SMc01051		Conserved hypothetical protein	0.401497	4.63762	5.06945	5.98909e-05	1.49897
c15965163_at	SMc01068		Hypothetical/unknown protein	0.712666	5.14232	5.0678	6.01173e-05	1.4952
c15964185_at	SMc01089		Hypothetical transmembrane protein	0.273081	6.19894	3.8613	0.000983866	-1.27902
c15964183_at	SMc01091		Hypothetical protein	-0.313964	4.96594	-2.16491	0.0427587	-4.87152
c15964181_at	SMc01093		Putative esterase/lipase	-0.252044	5.90922	-3.52473	0.00214852	-2.04329
15964178i15964179f1_x_at	SMc01096iSMc01095f1		Intergenic spacer	-0.257962	5.41467	-3.46994	0.00243816	-2.16638
c15964177_at	SMc01097		Hypothetical/unknown transmembrane protein	0.239472	6.49236	2.82494	0.0105135	-3.57087
n15964172_at	SMc01101	def1	Probable peptide deformylase	0.323028	6.11372	3.00365	0.00705818	-3.19171
c15964170_at	SMc01103	rbsK	Probable ribokinase	0.227092	4.98112	2.22449	0.0378815	-4.76198
c15964167_at	SMc01106		Probable small heat shock protein	-1.22608	8.40577	-10.692	1.10159e-09	12.4359
c15964166_at	SMc01107		Conserved hypothetical protein	-1.32799	7.93607	-11.1934	5.01897e-10	13.2158
n15964165_at	SMc01108	trmB	Putative tRNA (guanine-N(7)-)-methyltransferase	0.190295	4.83213	3.77056	0.00121513	-1.48623
n15964164_at	SMc01109	metK	Probable S-adenosylmethionine synthetase	0.582095	6.80014	3.27567	0.00380918	-2.59892
n15964163_at	SMc01110	phrR	Transcription regulator	-0.720038	8.59345	-4.09424	0.000571803	-0.744473
n15964161_at	SMc01112	tlyC	CBS domain-containing protein	-0.395445	5.68323	-4.81094	0.000108355	0.906886
c15964161i15964162f1_x_at	SMc01112iSMc01111f1		Intergenic spacer	0.369985	7.63389	2.6665	0.0148844	-3.89872
n15964156_at	SMc01117	rimI	Putative acetyltransferase	-0.30636	5.55935	-4.30387	0.00035088	-0.261453
n15964155_at	SMc01118		Putative peptidase	-0.831656	8.33691	-5.72512	1.36847e-05	2.97834
15964154i15964155f1_x_at	SMc01119iSMc01118f1		Intergenic spacer	-0.56944	7.99106	-2.70699	0.0136267	-3.81576
n15964153_at	SMc01120		Hypothetical protein	0.216607	4.8591	2.18088	0.0413986	-4.84235
n15964150_at	SMc01123	mviN	Uncharacterized membrane protein	0.148972	5.3965	2.25364	0.0356861	-4.70774
c15964147_at	SMc01126	tme	NADP-dependent malic enzyme protein	0.279038	4.34734	4.06449	0.00061285	-0.812896
n15964145_at	SMc01128		Putative sensor histidine kinase transmembrane protein	0.151816	5.43785	2.35997	0.0286315	-4.50643
n15964144_at	SMc01129	lspA	Probable lipoprotein signal peptidase transmembrane	0.1936	6.68194	2.82317	0.0105547	-3.57458
c15964137i15964138f1_x_at	SMc01136iSMc01135f1		Intergenic spacer	0.30731	5.67769	3.1361	0.00523423	-2.90518
c15964135_at	SMc01138		Probable ABC transporter ATP-binding protein	-0.242059	5.90808	-2.65872	0.0151384	-3.9146
c15964134_at	SMc01139	rpoN	RNA polymerase sigma-54 factor	-0.729055	8.07889	-5.25987	3.88372e-05	1.93237
c15964133_at	SMc01140		Probable sigma54 modulation protein	-1.00156	8.87494	-6.70789	1.64347e-06	5.10958
c15964133i15964134f1_x_at	SMc01140iSMc01139f1		Intergenic spacer	-0.941746	8.45255	-7.26305	5.24749e-07	6.25871
c15964132_at	SMc01141	ptsN	Probable nitrogen regulatory IIA protein	-0.501833	8.34168	-3.9683	0.00076685	-1.03388
c15964132i15964133f1_x_at	SMc01141iSMc01140f1		Intergenic spacer	-1.08021	8.38989	-4.43475	0.000258796	0.0404581
n15964130_at	SMc01143	hrcA	Probable heat-inducible transcription repressor protein	-0.70143	6.55572	-6.28538	4.02715e-06	4.20775
c15964130i15964131f1_x_at	SMc01143iSMc01142f1		Intergenic spacer	-0.91753	6.24063	-6.34558	3.53938e-06	4.33762
c15964129i15964130f1_x_at	SMc01144iSMc01143f1	sRNA	Intergenic spacer	-0.384276	4.45687	-2.69947	0.0138523	-3.83121
n15964122_at	SMc01151		Conserved hypothetical protein	0.237686	4.81768	3.16924	0.00485504	-2.83286
15964120i15964121f3_x_at	SMc01152iSMc01167f3	sRNA	Intergenic spacer	0.330994	5.87478	4.01079	0.000694561	-0.936327
c15964119i15964120f1_x_at	SMc01153iSMc01152f1		Intergenic spacer	-0.290547	6.4268	-2.84355	0.010089	-3.53182
c15964115_at	SMc01157		Putative [acyl-carrier-protein] reductase	0.289729	5.24057	4.10988	0.00055133	-0.708471
n15964112_at	SMc01160		Conserved hypothetical protein	0.284754	5.9756	4.76649	0.000120046	0.804723
c15964111_at	SMc01161	coaBC	Probable coenzyme A biosynthesis bifunctional protein CoaBC : Phosphopantothenoylcysteine decarboxylase and Phosphopantothenate--cysteine ligase	0.161361	5.1238	2.44295	0.0240486	-4.34573
n15964110_at	SMc01162		Putative glutamine amidotransferase	0.250176	4.95791	2.35377	0.0290042	-4.5183
c15964106_at	SMc01166	iolD	Putative malonic semialdehyde oxidative decarboxylase	0.258464	4.52706	3.68336	0.00148795	-1.68462
n15964121_at	SMc01167	dnaA	Intergenic spacer	0.386087	4.87878	3.28274	0.00374812	-2.5833
c15965377_at	SMc01169	ald	Probable alanine dehydrogenase oxidoreductase	-0.593569	5.71836	-5.314	3.43589e-05	2.05507
n15965376_at	SMc01170		Conserved hypothetical protein	-0.221307	5.02604	-2.46875	0.0227695	-4.29517
c15965371_at	SMc01175		Probable oxidoreductase	0.360462	6.42023	3.28188	0.00375553	-2.58521
n15965362_at	SMc01184		Hypothetical transmembrane protein	-0.230829	5.21068	-2.3322	0.0303374	-4.55951
c15965359_at	SMc01187	rlpA	Putative rare lipoprotein A precursor	0.354013	5.31762	4.73454	0.000129228	0.731258
c15965359i15965360f1_x_at	SMc01187iSMc01186f1		Intergenic spacer	0.284523	4.96612	2.98798	0.00731095	-3.22533
c15965351_g_at	SMc01195		Probable TRm24 transposase	-1.04892	4.53363	-6.23402	4.4978e-06	4.09657
c15965349i15965350f1_x_at	SMc01197iSMc01196f1		Intergenic spacer	-0.403	5.01173	-4.51327	0.000215662	0.221564
c15965343_at	SMc01202		Putative lipoprotein	-0.651036	6.2272	-5.21721	4.27823e-05	1.83551
c15965343i15965344f2_x_at	SMc01202iSMc01200f2		Intergenic spacer	0.448277	8.5769	2.38684	0.0270654	-4.45473
c15965342_at	SMc01203		isoprenylcysteine carboxyl methyltransferase	-0.921863	8.3242	-8.23916	7.79478e-08	8.1766
c15965341i15965342f1_x_at	SMc01204iSMc01203f1		Intergenic spacer	-0.218851	6.8832	-2.50313	0.0211637	-4.22735
c15965341i15965342f2_x_at	SMc01204iSMc01203f2		Intergenic spacer	-0.416752	6.09889	-4.28607	0.000365723	-0.302498
c15965341i15965342f3_x_at	SMc01204iSMc01203f3		Intergenic spacer	-0.601818	6.48978	-5.09197	5.68905e-05	1.55036
n15965339_at	SMc01206	tgt	Probable queuine tRNA-ribosyltransferase (tRNA-guanine transglycosylase)	0.24601	6.42183	2.50097	0.0212613	-4.23162
c15965334i15965335f1_x_at	SMc01210iSMc01209f1		Intergenic spacer	0.373031	5.57861	3.69566	0.00144607	-1.65668
c15965334i15965335f2_x_at	SMc01210iSMc01209f2	sRNA	Intergenic spacer	0.299085	5.61595	3.77581	0.00120037	-1.47425
n15965333_at	SMc01211	norM	Putative Leu/Ile/Val-binding protein homolog	0.264126	4.62507	3.80083	0.00113254	-1.41719
15965333i15965334f1_x_at	SMc01211iSMc01210f1		Intergenic spacer	0.24438	4.14218	2.83813	0.010211	-3.54321
n15965331_at	SMc01213		Hypothetical transmembrane protein	0.313649	5.13119	4.08295	0.00058704	-0.770432
c15965331i15965332f1_x_at	SMc01213iSMc01212f1		Intergenic spacer	-0.170676	5.49944	-2.56423	0.0185691	-4.10566
c15965329_at	SMc01215	carB	Probable carbamoyl-phosphate synthase large chain (ammonia chain arginine biosynthesis) protein	0.150925	4.16137	2.53474	0.0197816	-4.16458
15965329i15965330f1_x_at	SMc01215iSMc01214f1		Intergenic spacer	0.164149	3.55477	2.38465	0.02719	-4.45895
c15965328_at	SMc01216		Conserved hypothetical protein	0.35712	4.10456	4.34366	0.000319844	-0.169663
n15965323_at	SMc01221	lpsD	Lipopolysaccharide core biosynthesis glycosyl transferase	-0.220819	5.03412	-2.78102	0.0115836	-3.66258
c15965320_at	SMc01224	trxB	Probable thioredoxin reductase	-0.353788	6.4766	-2.80426	0.011005	-3.61413
c15965318_at	SMc01226		Transcriptional regulator	-2.07322	8.51069	-12.9415	3.92506e-11	15.7251
c15965318i15965319f1_x_at	SMc01226iSMc01225f1	C15	Intergenic spacer	-1.24072	8.27392	-15.0319	2.61436e-12	18.3516
c15965318i15965319f2_x_at	SMc01226iSMc01225f2	C16	Intergenic spacer	-0.347878	9.33824	-2.3499	0.0292397	-4.52572
c15965317_at	SMc01227	nerA	Putative glycerol trinitrate (GTN) reductase	-1.36954	7.64076	-6.80225	1.34967e-06	5.30782
c15965316_at	SMc01228	str	Streptomycin 6-kinase	-0.526361	5.92315	-5.44678	2.54721e-05	2.35498
c15965315_at	SMc01229		Acyl-CoA N-acyltransferase	-0.603252	7.47586	-5.50094	2.25568e-05	2.47686
c15965315i15965316f1_x_at	SMc01229iSMc01228f1		Intergenic spacer	-0.504007	6.86538	-3.41134	0.00279052	-2.29753
c15965314_at	SMc01230		Putative transglycosylase transmembrane protein	-0.27902	5.68656	-2.71708	0.0133291	-3.79498
n15965313_at	SMc01231	gyrA	Probable DNA gyrase subunit A	0.305749	5.30424	3.19414	0.00458774	-2.77834
c15965313i15965314f1_x_at	SMc01231iSMc01230f1		Intergenic spacer	-0.312876	5.46025	-3.88528	0.000930456	-1.22416
15965312i15965313f1_x_at	SMc01232iSMc01231f1		Intergenic spacer	0.191088	4.69482	2.91811	0.00854793	-3.37435
15965310i15965311f1_x_at	SMc01235iSMc01233f1		Intergenic spacer	-0.377944	5.19198	-3.56597	0.00195311	-1.95034
c15965308_at	SMc01237	nrdJ	Vitamin B12-dependent ribonucleotide reductase	-1.06462	6.20145	-7.61641	2.59268e-07	6.96821
c15965308i15965309f1_x_at	SMc01237iSMc01236f1	sRNA	Intergenic spacer	-0.541117	6.24507	-4.81562	0.000107194	0.917636
c15965308i15965309f3_x_at	SMc01237iSMc01236f3		Intergenic spacer	-0.167229	6.30722	-2.12777	0.0460818	-4.93889
c15965307i15965308f1_x_at	SMc01238iSMc01237f1		Intergenic spacer	-0.570094	6.39893	-2.46677	0.0228656	-4.29906
c15965306_at	SMc01239		Hypothetical/unknown transmembrane protein	0.244865	7.46006	2.32408	0.0308541	-4.57497
c15965306i15965307f1_x_at	SMc01239iSMc01238f1		Intergenic spacer	-0.205905	5.52313	-2.47507	0.0224662	-4.28274
c15965305i15965306f1_x_at	SMc01240iSMc01239f1		Intergenic spacer	-0.326739	5.36305	-2.84754	0.0100004	-3.52345
c15965304i15965305f1_x_at	SMc01241iSMc01240f1		Intergenic spacer	-0.313146	4.20967	-4.04129	0.0006469	-0.866235
c15965304i15965305f3_x_at	SMc01241iSMc01240f3	SMc_ORF_13	hypothetical protein SinmeB_1185 [Sinorhizobium meliloti BL225C]	-0.447729	6.76402	-5.46961	2.41991e-05	2.40638
n15965303_at	SMc01242		Conserved hypothetical signal peptide protein	0.244058	4.79798	3.17625	0.00477826	-2.81752
rna17_r_at	SMc01244	Ala_CGC	Ala_CGC	-0.317873	6.00386	-3.65104	0.0016038	-1.75794
rna17i15965363f1_x_at	SMc01244iSMc01183f1		Intergenic spacer	-0.401257	4.72414	-4.25285	0.000395138	-0.379105
rna17i15965363f2_x_at	SMc01244iSMc01183f2		Intergenic spacer	-0.625951	4.58066	-5.2227	4.22521e-05	1.84799
rna19_at	SMc01251	Cys_GCA	Cys_GCA	-1.00396	6.56483	-4.03951	0.000649594	-0.870334
n15965161_at	SMc01256	sda	Probable L-serine dehydratase	-0.575168	6.75674	-5.53841	2.07409e-05	2.56103
c15965160_at	SMc01257		Hypothetical transmembrane protein	0.173484	4.36619	2.78159	0.0115692	-3.6614
15965160i15965161f1_x_at	SMc01257iSMc01256f1	sRNA	Intergenic spacer	-0.231507	6.54466	-2.2409	0.0366308	-4.7315
c15965159_at	SMc01258		Hypothetical transmembrane protein	0.211945	5.90373	2.46019	0.0231871	-4.31199
n15965157_at	SMc01260		Putative transcription regulator	-0.76767	7.01286	-6.2437	4.40494e-06	4.11756
15965157i15965158f1_x_at	SMc01260iSMc01259f1		Intergenic spacer	-1.19889	6.80019	-7.12619	6.92644e-07	5.97931
c15965153_at	SMc01264		Hypothetical transmembrane protein	0.273809	4.7404	4.19573	0.000451372	-0.510768
n15965152_at	SMc01265		Conserved hypothetical protein	0.21549	5.55421	2.95199	0.00792475	-3.30225
c15965146_at	SMc01271		Conserved hypothetical protein	0.278974	5.43641	2.41045	0.0257553	-4.40903
c15965145_at	SMc01272		Hypothetical transmembrane protein	0.167515	6.19433	2.20177	0.0396784	-4.80397
c15965143_at	SMc01274	crcB	Conserved hypothetical transmembrane protein	0.176635	7.18651	2.72613	0.0130677	-3.77632
c15965140_at	SMc01277		Putative ATP synthase complex assembly protein	0.261594	5.08925	4.13894	0.000515226	-0.641569
n15965139_at	SMc01278	sugE	Probable chaperone homologue transmembrane protein	-0.936249	7.80145	-8.27863	7.23558e-08	8.25139
15965138i15965139f1_x_at	SMc01279iSMc01278f1		Intergenic spacer	-0.272754	8.4378	-2.39069	0.0268476	-4.44729
c15965135_at	SMc01282		Hypothetical transmembrane protein	0.252163	5.30828	3.06419	0.00615882	-3.06129
c15965134i15965135f2_x_at	SMc01283iSMc01282f2		Intergenic spacer	0.276815	7.53861	3.24967	0.00404233	-2.65629
n15965127_at	SMc01291	rpmD	Probable 50S ribosomal protein L30	0.491922	6.65833	2.18618	0.0409554	-4.83262
n15965126_at	SMc01292	rpsE	Probable 30S ribosomal protein S5	0.464176	6.99145	2.3068	0.0319802	-4.60776
n15965112_at	SMc01306	rplB	Probable 50S ribosomal protein L2	0.49067	6.4753	3.10562	0.00560845	-2.97151
n15965111_at	SMc01307	rplW	Probable 50S ribosomal protein L23	0.431339	5.38553	3.15442	0.00502116	-2.86523
c15965103i15965104f1_x_at	SMc01315iSMc01314f1		Intergenic spacer	-0.189776	4.77649	-2.26283	0.0350181	-4.69055
15965102i15965103f1_x_at	SMc01316iSMc01315f1		Intergenic spacer	0.340136	5.77814	2.66496	0.0149343	-3.90187
n15965101_at	SMc01317	rpoB	Probable DNA-directed RNA polymerase beta chain	0.303408	7.13913	2.55665	0.018874	-4.12084
n15965094_at	SMc01324		Sugar epimerase	-0.326958	6.21914	-4.20334	0.000443437	-0.493225
15965094irna24f1_x_at	SMc01324iSMc01381f1		Intergenic spacer	-0.393623	7.16725	-2.71244	0.0134653	-3.80454
n15965092_s_at	SMc01326	tufB	Probable elongation factor TU protein	0.81548	8.58334	2.4854	0.0219781	-4.26239
c15965091_at	SMc01327		Putative tRNA/rRNA methyltransferase	0.194253	4.53652	2.20666	0.0392854	-4.79496
15965091irna21f1_x_at	SMc01327iSMc01378f1		Intergenic spacer	-0.961008	5.83777	-6.78137	1.40966e-06	5.26405
15965088i15965089f1_x_at	SMc01330iSMc01329f1		Intergenic spacer	0.347156	5.32187	6.19919	4.84877e-06	4.02101
c15965086irna20f1_x_at	SMc01331iSMc01377f1	sRNA	Intergenic spacer	-0.479156	5.13238	-3.43302	0.0026547	-2.24908
n15965083_at	SMc01334	mrcA1	Probable penicillin-binding 1A transmembrane protein	0.253572	5.09168	2.80565	0.0109714	-3.61124
n15965082_at	SMc01335	amiC	Probable N-acetylmuramoyl-L-alanine amidase AmiC precursor transmembrane protein	0.409349	6.38617	5.12859	5.23343e-05	1.63385
15965082i15965083f1_x_at	SMc01335iSMc01334f1		Intergenic spacer	0.312648	5.37945	4.37017	0.000300721	-0.10853
15965081i15965082f3_x_at	SMc01336iSMc01335f3		Intergenic spacer	0.257987	5.00672	3.77486	0.00120302	-1.47642
15965080i15965081f1_x_at	SMc01337iSMc01336f1		Intergenic spacer	0.230786	7.21046	2.39149	0.0268025	-4.44574
c15965079i15965080f2_x_at	SMc01338iSMc01337f2		Intergenic spacer	0.216622	6.62602	2.41752	0.0253751	-4.39531
c15965076_at	SMc01341		Hypothetical/unknown protein	0.166146	4.10056	2.09613	0.0490945	-4.99569
c15965075_at	SMc01342		Putative outer membrane protein	0.336315	5.21138	2.66702	0.0148676	-3.89766
c15965068i15965069f1_x_at	SMc01349iSMc01348f1		Intergenic spacer	0.237892	5.39201	2.53608	0.0197248	-4.1619
n15965065_at	SMc01352	gatA	Putative glutamyl-tRNA amidotransferase subunit A	0.355655	6.90317	2.5264	0.0201377	-4.18117
n15965063_at	SMc01354		Conserved hypothetical protein	0.238766	5.88939	3.6456	0.00162416	-1.77027
c15965062_at	SMc01355	yqgF	Putative Holliday junction resolvase	0.185562	5.64199	2.10882	0.0478657	-4.97298
c15965056_at	SMc01361		Dihydroorotase	0.285573	4.10447	2.40091	0.0262779	-4.42754
c15965053_at	SMc01364	topA	Putative DNA topoisomerase I	0.225771	3.69993	3.38895	0.00293796	-2.34749
c15965052_at	SMc01365	rnr	Putative exoribonuclease II	0.248881	5.40116	2.5909	0.017533	-4.05208
c15965051_at	SMc01366		Conserved hypothetical protein	0.228071	6.83224	2.75799	0.0121858	-3.71044
n15965047_at	SMc01370	pleD	Response regulator containing a CheY-like receiver domain and a GGDEF domain	0.195719	5.2506	2.46414	0.0229932	-4.30422
c15965047i15965048f2_x_at	SMc01370iSMc01369f2		Intergenic spacer	0.385271	6.51559	2.82933	0.0104119	-3.56168
n15965046_at	SMc01371	divK	DivK cell division response regulator	0.218154	4.48152	3.45557	0.00252029	-2.19859
15965045i15965046f1_x_at	SMc01372iSMc01371f1		Intergenic spacer	0.287298	3.65415	3.27159	0.00384489	-2.60793
c15965043_at	SMc01374		Hypothetical protein	0.214731	4.56314	3.04544	0.00642485	-3.10179
15965042i15965043f1_x_at	SMc01375iSMc01374f1		Intergenic spacer	0.17039	7.2751	2.2995	0.0324671	-4.62157
n15965041_at	SMc01376	lolD	putative lipoprotein-releasing system ATP-binding protein	0.179808	5.73542	2.2423	0.0365261	-4.72889
15965041i15965042f1_x_at	SMc01376iSMc01375f1		Intergenic spacer	0.339408	7.13202	4.55457	0.000195965	0.316777
15965041i15965042f2_x_at	SMc01376iSMc01375f2		Intergenic spacer	0.640136	5.43815	5.89538	9.39841e-06	3.35573
rna20_r_at	SMc01377	Thr_TGT_P1	Thr_TGT	-0.945159	8.10826	-2.9625	0.0077405	-3.27981
rna23_i_at	SMc01380	Leu_GAG	Leu_GAG	-1.7354	8.05833	-3.40861	0.00280811	-2.30363
rna23i15965150f2_x_at	SMc01380iSMc01267f2		Intergenic spacer	-0.607089	7.92467	-4.13098	0.000524878	-0.659906
c15964176_s_at	SMc01394	TRm19N	N-terminal fragment of a putative transposase	0.183273	4.20604	3.03974	0.00650793	-3.11409
15965833i15965834f1_x_at	SMc01403iSMc01404f1		Intergenic spacer	0.196106	3.74506	2.12852	0.046012	-4.93753
n15965834_at	SMc01404		Putative aspartate racemase	0.375162	5.25493	4.04058	0.000647981	-0.867882
c15965839i15965840f1_x_at	SMc01407iSMc01408f1		Intergenic spacer	-0.304818	4.81257	-2.44368	0.0240116	-4.34431
c15965840i15965841f1_x_at	SMc01408iSMc01409f1		Intergenic spacer	-0.371966	5.07904	-4.91517	8.52626e-05	1.14606
n15965841_at	SMc01409		Hypothetical protein	0.388571	5.28991	5.46468	2.44683e-05	2.39529
c15965841i15965842f1_x_at	SMc01409iSMc01410f1	sRNA	Intergenic spacer	-0.879025	5.90098	-7.37438	4.19461e-07	6.4841
c15965845_at	SMc01411		Conserved hypothetical transmembrane protein	-0.293767	4.8515	-3.13633	0.00523151	-2.90469
n15965851_at	SMc01415	abrB	Putative transmembrane protein	0.246795	7.33495	2.72322	0.0131514	-3.78233
c15965853i15965854f1_x_at	SMc01417iSMc01418f1		Intergenic spacer	0.200177	5.58217	2.22872	0.0375556	-4.75414
n15965854_at	SMc01418		Hypothetical signal peptide protein	1.19042	5.9106	6.94907	9.95782e-07	5.6139
n15965855_at	SMc01419	rpoE1	Probable RNA polymerase sigma factor	0.46436	5.25475	4.41661	0.000269937	-0.00138212
n15965856_at	SMc01420		Transmembrane regulator	0.344013	4.4141	4.36544	0.000304045	-0.119432
n15965857_at	SMc01421		Hypothetical protein	0.322419	3.39869	4.00382	0.000705934	-0.952335
c15965859_at	SMc01423	nthB	Probable nitrile hydratase subunit beta protein	-0.482843	5.86675	-4.44495	0.000252738	0.0639744
c15965860_at	SMc01424	nthA	Probable nitrile hydratase subunit alpha protein	-0.15108	5.18665	-2.21751	0.0384252	-4.7749
c15965861i15965862f1_x_at	SMc01425iSMc01426f1		Intergenic spacer	-0.178073	7.08196	-3.23356	0.00419367	-2.69176
c15965861i15965862f2_x_at	SMc01425iSMc01426f2		Intergenic spacer	-0.363163	5.476	-3.84468	0.00102267	-1.31702
n15965862_at	SMc01426		Conserved hypothetical protein	0.245773	5.37995	3.32701	0.00338687	-2.48527
c15965863_at	SMc01427		Hypothetical protein	-0.78162	7.89789	-4.69079	0.000142967	0.630593
c15965864_at	SMc01428	cspA2	Probable cold shock transcription regulator	-0.479724	9.58774	-2.96429	0.00770967	-3.27601
n15965865_at	SMc01429		Putative oxidoreductase	0.392165	5.3741	5.56399	1.95878e-05	2.61842
c15965866_at	SMc01430	ilvH	Probable acetolactate synthase isozyme III small subunit	0.275596	5.34191	2.91176	0.00866981	-3.38782
n15965869_at	SMc01433		Hypothetical protein	0.252579	4.45501	3.30713	0.00354466	-2.52933
c15965871_at	SMc01435	miaA	Probable tRNA delta2-isopentenylpyrophosphate transferase	0.326178	4.10933	6.06485	6.48811e-06	3.72816
c15965874i15965875f1_x_at	SMc01438iSMc01439f1		Intergenic spacer	0.435068	6.19962	2.36671	0.0282311	-4.4935
c15965875_at	SMc01439		Conserved hypothetical protein	0.259233	7.68825	3.10839	0.00557343	-2.9655
c15965881_at	SMc01445		Conserved hypothetical protein	0.951455	3.53759	9.06471	1.71313e-08	9.69689
c15965882_at	SMc01446		Hypothetical protein	0.230122	3.59748	3.17029	0.0048434	-2.83055
c15965883_at	SMc01447		Hypothetical protein	0.540271	4.05937	9.65231	6.13715e-09	10.7241
c15965885_at	SMc01449		Conserved hypothetical protein	0.668009	6.42886	3.26555	0.00389835	-2.62127
n15965886_at	SMc01450		Stringent starvation protein B	-2.22456	8.42113	-12.02	1.45141e-10	14.4414
n15965887_at	SMc01451		Conserved hypothetical protein	-3.01633	8.60096	-15.4251	1.62738e-12	18.8059
n15965888_at	SMc01452		Conserved hypothetical protein	-3.5886	8.37121	-16.9239	2.92438e-13	20.4358
15965888i15965889f1_x_at	SMc01452iSMc01453f1		Intergenic spacer	-1.68077	8.90339	-10.915	7.74061e-10	12.7863
15965888i15965889f2_x_at	SMc01452iSMc01453f2		Intergenic spacer	-1.39505	8.44231	-8.853	2.50574e-08	9.31575
c15965889i15965890f1_x_at	SMc01453iSMc01454f1		Intergenic spacer	0.210828	7.85332	3.63546	0.00166279	-1.79325
n15965892_at	SMc01456		Conserved hypothetical transmembrane protein	-0.513474	7.51195	-5.11897	5.34937e-05	1.61193
c15965893_at	SMc01457		Putative multidrug resistance protein	0.384871	6.08399	4.35128	0.000314229	-0.152104
c15965894_at	SMc01458		Probable secretion protein	0.598873	6.22469	4.1358	0.000519014	-0.648806
c15965894i15965895f1_x_at	SMc01458iSMc01459f1		Intergenic spacer	0.158563	4.19057	2.3319	0.0303565	-4.56008
c15965898_at	SMc01462		Putative acetyltransferase	-0.255271	5.7375	-2.84545	0.0100468	-3.52784
c15965899_at	SMc01463		Conserved hypothetical protein	-0.349742	6.09991	-4.16037	0.000490131	-0.592222
n15965901_at	SMc01465	creA	Putative CreA protein	-0.278869	6.27699	-3.72415	0.00135349	-1.59191
c15965901i15965902f1_x_at	SMc01465iSMc01466f1		Intergenic spacer	1.13448	7.94682	4.01933	0.000680875	-0.91671
c15965901i15965902f2_x_at	SMc01465iSMc01466f2		Intergenic spacer	1.40082	7.80669	5.90154	9.27203e-06	3.36933
15965901i15965902f3_x_at	SMc01465iSMc01466f3		Intergenic spacer	-0.230896	5.66339	-2.73108	0.0129267	-3.7661
c15965903_at	SMc01467		Conserved hypothetical protein	1.38109	6.91355	7.664	2.36087e-07	7.06244
n15965906_at	SMc01470		Hypothetical signal peptide protein	0.236781	4.15486	2.84119	0.010142	-3.53678
c15965837_at	SMc01488		Hypothetical transmembrane protein	-0.226706	7.49123	-2.2574	0.0354114	-4.70071
n15965843_at	SMc01489		Conserved hypothetical signal peptide protein containing calcium-binding EF-hand regions	0.307116	6.29383	2.54662	0.0192846	-4.14089
c15965844_at	SMc01490		Hypothetical protein	-0.370663	4.59914	-4.70593	0.000138055	0.665426
c15965849i15965850f1_x_at	SMc01492iSMc01414f1		Intergenic spacer	-0.162479	8.13623	-2.24218	0.0365353	-4.72912
c15965835i15965836f1_x_at	SMc01493iSMc01405f1		Intergenic spacer	-0.280201	4.00377	-2.73248	0.0128874	-3.76323
c15966199_at	SMc01495	smoC	Probable transcription regulator	0.296035	6.15982	3.20412	0.00448469	-2.75645
c15966198_at	SMc01496	smoE	Putative C6 polyol ABC transporter	-1.34521	7.80688	-8.04801	1.12107e-07	7.81138
15966198i15966199f1_x_at	SMc01496iSMc01495f1		Intergenic spacer	-0.182615	4.93931	-2.25953	0.0352566	-4.69673
c15966197_at	SMc01497	smoF	Putative C6 polyol ABC transporter	-0.344372	6.16596	-4.57241	0.000188027	0.357903
c15966197i15966198f1_x_at	SMc01497iSMc01496f1		Intergenic spacer	-0.942603	6.03838	-6.63076	1.93223e-06	4.94667
c15966196_at	SMc01498	smoG	Putative C6 polyol ABC transporter	-0.607503	6.50187	-6.86331	1.18892e-06	5.43547
c15966195_at	SMc01499	smoK	Putative C6 polyol ABC transporter	-1.0561	5.7451	-8.67975	3.4349e-08	8.99939
c15966194_at	SMc01500	smoS	Probable sorbitol dehydrogenase (L-iditol 2-dehydrogenase)	-0.466632	5.93266	-4.88218	9.19759e-05	1.0704
c15966193_at	SMc01501	mtlK	Probable mannitol 2-dehydrogenase	-0.275704	5.20294	-3.45955	0.00249732	-2.18969
c15966191_at	SMc01503		Carbohydrate kinase	0.256447	5.76395	2.71878	0.0132799	-3.79149
n15966190_at	SMc01504	rsiB1	Anti-anti-sigma factor	0.496258	5.49907	4.73489	0.000129125	0.732055
c15966190i15966191f1_x_at	SMc01504iSMc01503f1	sRNA	Intergenic spacer	0.98584	6.37299	7.63902	2.47977e-07	7.01301
c15966190i15966191f2_x_at	SMc01504iSMc01503f2	SMc_ncRNA_298	Intergenic spacer	0.694431	8.6026	3.80352	0.00112545	-1.41104
c15966189_at	SMc01505	rsiA1	Anti-sigma factor	1.5055	5.49516	5.96067	8.14454e-06	3.49961
c15966188_at	SMc01506	rpoE2	RNA polymerase sigma-E factor (Sigma-24).	0.629592	6.0225	5.17144	4.74706e-05	1.73144
c15966187i15966188f1_x_at	SMc01507iSMc01506f1		Intergenic spacer	0.60806	5.64678	3.32922	0.00336973	-2.48036
[truncated: 1,053 more rows]
