# Supplementary material for: Most Sinorhizobium meliloti Extracytoplasmic Function Sigma Factors Control Accessory Functions
Source: mSphere. 2018 Oct 10;3(5):e00454-18. doi: 10.1128/mSphereDirect.00454-18 (PMC6180224; doi:10.1128/mSphereDirect.00454-18)
Supplement: DATA SET S4 [file sph005182653sd4.xlsx]

## Sheet: Data Set S4
Data Set S4. Biolog Phenotype MicroArray data, analyzed by the opm R package (89) as described in Materials and Methods, for all compounds/wells on PM1-PM20 plates
Plate	Well	Substrate	CAS	AUC CL150	AUC RFF625c	AUC CL150/ AUC RFF625c	p-value	Coef	Tstat
PM09	H06	100mM Sodium Nitrate	7631-99-4	4820.13	3172.14	1.51952	7.43e-08	-83.6075	-6.47855
PM15	D06	Domiphen Bromide #2	538-71-6	3486.52	1921.24	1.81472	4.25e-07	-103.521	-6.14922
PM19	D05	Iodonitro Tetrazolium Violet #1	146-68-9	5413.92	3755.48	1.4416	7.41e-06	-77.2062	-5.58927
PM02	C04	D-Melezitose	10030-67-8	4191.84	2683.75	1.56193	1.24e-05	-69.0333	-5.48415
PM20	H07	Tolylfluanid #3	731-27-1	1108.41	2573.71	0.430665	3.73e-05	96.4035	5.25777
PM12	B12	Polymyxin B #4	1405-20-5	3747.91	2203.12	1.70118	8.89e-05	-102.727	-5.07221
PM18	F08	Tinidazole #4	19387-91-8	4037.44	2138.24	1.88821	9.05e-05	-126.279	-5.06774
PM19	C04	Chlorhexidine #4	56-95-1	1184.36	1998.58	0.5926	9.98e-05	69.7057	5.04627
PM12	E10	Benzethonium Chloride #2	121-54-0	3940.96	2516.8	1.56586	0.000115708	-101.557	-5.01445
PM04	E05	O-Phosphoryl-Ethanolamine	1071-23-4	4337.91	7485.02	0.579545	0.000331839	94.1704	4.78114
PM11	H12	Ofloxacin #4	82419-36-1	4518.37	3047.27	1.48276	0.000408609	-96.1506	-4.73424
PM13	B04	Azlocillin #4	37091-65-9	3062.13	1947.94	1.57198	0.000470674	-63.6329	-4.70286
PM11	D02	Capreomycin #2	1405-37-4	2959.75	1756.11	1.6854	0.0013442	-90.5509	-4.45853
PM11	E08	Enoxacin #4	74011-58-8	2311.14	1182.97	1.95368	0.00205797	-88.4789	-4.35651
PM09	E08	3% Urea	57-13-6	2005.73	1384.34	1.44888	0.00516809	-53.2962	-4.1298
PM13	G06	Manganese (II) Chloride #2	13446-34-9	2708.3	2082.13	1.30074	0.00547249	-55.6845	-4.11542
PM11	B12	Lomefloxacin #4	98079-51-7	4238.43	3037.27	1.39548	0.00620497	-82.9384	-4.0837
PM11	C03	Bleomycin #3	9041-93-4	2718.85	1643.41	1.65439	0.00903303	-80.9824	-3.9874
PM19	A01	Josamycin #1	16846-24-5	2370.89	1875.2	1.26434	0.00958463	-54.866	-3.97197
PM04	A02	Sodium Phosphate	7601-54-9	7246.02	5363.02	1.35111	0.0100015	-78.0144	-3.96088
PM20	B09	Tetrazolium Violet #1	1719-71-7	4855.66	3478.46	1.39592	0.0241767	-68.2952	-3.72477
PM04	H11	Methane Sulfonic Acid	75-75-2	3456.86	4544.14	0.760728	0.0428303	70.1945	3.56386
PM15	B06	EDTA #2	6381-92-6	3058.49	1706.29	1.79248	0.0455946	-59.6918	-3.54572
PM18	H07	2-Phenylphenol #3	90-43-7	1653.25	3762.83	0.439363	0.0517351	87.4361	3.50891
PM10	A05	pH 5.5	NA	2831.83	1927.52	1.46916	0.051954	-64.6893	-3.5077
PM18	A07	Sodium Pyrophosphate #3	7722-88-5	1718.24	2972.44	0.578056	0.0595352	86.4042	3.4675
PM13	H10	Tylosin #2	74610-55-2	4302.41	3792.01	1.1346	0.0639425	-46.6293	-3.44619
PM02	C03	D-Lactitol	81025-04-9	3050.25	3915.41	0.779036	0.0649848	43.3185	3.44132
PM17	A11	Thiosalicylate #3	147-93-3	3744.58	2628.02	1.42487	0.0681181	-58.4743	-3.42715
PM11	H04	Cephalothin #4	58-71-9	3804.43	2664.76	1.42768	0.0685494	-69.5657	-3.42526
PM13	E04	Cytarabine #4	147-94-4	4062.52	2986.77	1.36017	0.0724484	-46.119	-3.40848
PM15	B05	EDTA #1	6381-92-6	3539.19	2203.71	1.60601	0.0867541	-56.4508	-3.35321
PM17	A01	D-Serine #1	312-84-5	3362.72	2401.37	1.40033	0.0985559	-56.5328	-3.31336
PM09	D12	20% Ethylene Glycol	107-21-1	5178.35	3861.02	1.34119	0.0990011	-42.7409	-3.3119
PM10	A11	pH 9.5	NA	4377.52	3622.96	1.20827	0.125261	-59.6859	-3.23639
PM04	H04	D,L-Lipoamide	940-69-2	4607.06	5831.12	0.790081	0.164132	61.9659	3.14608
PM13	A11	Nickel Chloride #3	7791-20-0	3655.85	2702.22	1.3529	0.165211	-42.5385	-3.14385
PM12	H01	Spiramycin #1	8025-81-8	3745.6	2489.64	1.50447	0.203997	-62.1763	-3.07
PM02	D05	Stachyose	54261-98-2	2308.96	3326.54	0.694104	0.214779	38.4107	3.05143
PM20	G10	8-Hydroxyquinoline #2	148-24-3	1225.73	2179.02	0.562515	0.22876	55.5265	3.02837
PM20	H08	Tolylfluanid #4	731-27-1	1383.92	2389.28	0.579221	0.231173	55.4557	3.02451
PM19	G12	Hydroxylamine #4	1304222	2110.81	2904.46	0.726747	0.239164	41.6041	3.01189
PM02	H04	L-Valine	72-18-4	3832.15	4562.63	0.8399	0.256931	37.5733	2.98491
PM10	A09	pH 8.5	NA	3496.56	3028.16	1.15468	0.257446	-55.034	-2.98415
PM13	H02	Copper (II) Chloride #2	10125-13-0	3589.85	3084.55	1.16382	0.277867	-39.9802	-2.95478
PM19	A06	Gallic Acid #2	149-91-7	1225.2	1754.57	0.698287	0.293252	40.5232	2.93363
PM17	B07	Hygromycin B #3	31282-04-9	2392.38	1603.83	1.49166	0.306444	-49.7542	-2.91607
PM03	C09	D-Valine	640-68-6	4416.49	3211.13	1.37537	0.333054	-43.5216	-2.88209
PM20	A02	Amitriptyline #2	549-18-8	2197.5	1760.12	1.2485	0.348872	-52.4884	-2.86268
PM13	G10	Trifluoperazine #2	440-17-5	2373.17	2008.49	1.18157	0.372525	-38.354	-2.8346
PM02	G07	L-Homoserine	672-15-1	2883.62	3516.5	0.820025	0.378996	35.5868	2.82709
PM19	D07	Iodonitro Tetrazolium Violet #3	146-68-9	6642.52	5004.79	1.32723	0.379828	-39.0382	-2.82613
PM15	B04	D-Cycloserine #4	68-41-7	3428.04	2391.2	1.43361	0.416147	-46.8894	-2.78525
PM17	G02	Chlorambucil #2	305-03-3	3472.49	2683.78	1.29388	0.432941	-47.2098	-2.76694
PM02	E12	5-Keto-D-Gluconic Acid	91446-96-7	4101.91	5084.99	0.806669	0.445778	34.6562	2.75316
PM08	G02	g-D-Glu-Gly	6729-55-1	1828.87	1755.16	1.04199	0.450796	-38.8973	-2.74782
PM02	B04	Amygdalin	29883-15-6	2400.07	2990.32	0.802615	0.478789	34.2192	2.71844
PM17	D10	Chlorpromazine #2	69-09-0	2503.77	1867.23	1.3409	0.487831	-46.2226	-2.70909
PM11	A04	Amikacin #4	39831-55-5	3449.06	2332.89	1.47845	0.497303	-54.8226	-2.69935
PM09	G09	10mM Ammonium Sulfate + pH 8	7783-20-2	4486.98	3739.12	1.20001	0.501367	-34.7821	-2.69518
PM14	E03	Cefoxitin #3	33564-30-6	3039.89	2179.88	1.39452	0.506341	-54.6117	-2.6901
PM02	G09	L-Isoleucine	73-32-5	4186.77	4904.28	0.853698	0.558685	33.1977	2.6373
PM13	B05	2,2'-Dipyridyl #1	366-18-7	2569.68	1777.33	1.4458	0.572302	-35.5003	-2.62369
PM19	G08	Dihydrostreptomycin #4	5490-27-7	4056.53	3738.82	1.08498	0.610361	-35.7174	-2.58572
PM04	F10	L-Cysteic Acid	23537-25-9	3907.94	4797.89	0.814512	0.624188	50.6567	2.5719
PM19	D08	Iodonitro Tetrazolium Violet #4	146-68-9	8474.49	7038.51	1.20402	0.631998	-35.4183	-2.56407
PM14	E08	Nitrofurantoin #4	67-20-9	3741.96	2912.97	1.28458	0.635925	-51.9732	-2.56013
PM04	G01	N-Acetyl-L-Cysteine	616-91-1	4798.83	5916.61	0.811078	0.64894	50.1668	2.54703
PM20	C05	Atropine #1	51-55-8	2920.06	1949.03	1.49821	0.658324	-46.5268	-2.53753
PM14	C07	1-Hydroxy-Pyridine-2-Thione #3	3811-73-2	2692.21	1809.74	1.48763	0.659146	-51.4975	-2.5367
PM16	C11	Cetylpyridinium Chloride #3	6004-24-6	2423.76	1815.51	1.33503	0.660363	-81.5784	-2.53546
PM17	G08	Cefamandole Nafate #4	42540-40-9	3453.64	2796.65	1.23492	0.662707	-43.2196	-2.53308
PM17	A10	Thiosalicylate #2	147-93-3	3789.62	2781	1.36268	0.674903	-43.0074	-2.52065
PM15	A05	Guanidine Hydrochloride #1	50-01-1	3434.64	2392.95	1.43531	0.696712	-42.0559	-2.49814
PM15	D05	Domiphen Bromide #1	538-71-6	4049.35	2782.46	1.45531	0.707236	-41.8707	-2.48714
PM18	H12	Plumbagin #4	481-42-5	5354.3	5501.39	0.973264	0.708094	-61.9529	-2.48624
PM09	G10	20mM Ammonium Sulfate + pH 8	7783-20-2	4157.54	3391.05	1.22603	0.742898	-31.6045	-2.44896
PM04	H05	Taurocholic Acid	145-42-6	4438.99	5679.38	0.781597	0.749162	48.0997	2.44208
PM17	B09	Ethionamide #1	536-33-4	2938.32	2179.95	1.34788	0.76054	-41.4508	-2.42941
PM11	F07	Erythromycin #3	114-07-8	1302.64	1149.55	1.13318	0.764517	-49.2494	-2.42493
PM15	A02	Procaine #2	51-05-8	2233.75	1547.06	1.44387	0.778669	-40.5509	-2.40874
PM19	G07	Dihydrostreptomycin #3	5490-27-7	3853.46	3652.48	1.05503	0.785225	-33.1672	-2.4011
PM09	D05	2% Sodium Sulfate	7757-82-6	2184.17	1605.19	1.36069	0.791095	-30.8975	-2.39418
PM10	E12	L-Lysine + pH 9.5	657-27-2	5779.88	4636.1	1.24671	0.799245	-43.9735	-2.38441
PM19	C05	Umbelliferone #1	93-35-6	2681.1	2228.55	1.20307	0.806021	-32.8227	-2.37617
PM13	A08	Dequalinium #4	522-51-0	3577.97	2644.93	1.35277	0.822254	-31.876	-2.35583
PM09	A01	1% NaCl	7647-14-5	4782.28	4968.36	0.962548	0.825827	30.3432	2.35122
PM19	A10	Coumarin #2	91-64-5	3023.67	2515.3	1.20211	0.83456	-32.3205	-2.33981
PM11	E04	Cefazolin #4	25953-19-9	3632.78	2570.71	1.41314	0.850761	-47.0725	-2.31775
PM13	A06	Dequalinium #2	522-51-0	3857.8	2865.28	1.34639	0.852392	-31.3296	-2.31545
PM15	F06	Oleandomycin #2	7060-74-4	1521.17	1071.49	1.41968	0.870821	-38.5277	-2.28856
PM17	H12	Phenylarsine Oxide #4	637-03-6	1774.17	3289.26	0.539383	0.884967	38.6693	2.26639
PM04	H08	p-Amino Benzene Sulfonic Acid	515-74-2	3086.23	3881.84	0.795043	0.890976	44.4444	2.25649
PM13	A07	Dequalinium #3	522-51-0	4156.5	3093.33	1.3437	0.895196	-30.4352	-2.24935
PM20	D09	18-Crown-6-Ether #1	17455-13-9	2607.58	2042.57	1.27662	0.909041	-40.7879	-2.22454
PM15	A01	Procaine #1	51-05-8	3731.07	3006.49	1.24101	0.913458	-37.3085	-2.21615
PM17	H06	Caffeine #2	58-08-2	3188.34	3080.38	1.03505	0.926868	-37.3457	-2.18881
PM02	E08	b-Hydroxy-Butyric Acid	150-83-4	2565.29	3143.28	0.816118	0.930456	27.4532	2.18094
PM18	D07	Sodium Bromate #3	7789-38-0	3535.74	2527.82	1.39873	0.935866	-54.036	-2.16853
PM13	F07	Glycine #3	56-40-6	3279.26	2802.01	1.17032	0.942262	-29.1305	-2.15292
PM03	F03	Adenosine	58-61-7	3406.05	4469.64	0.762042	0.945319	32.3918	2.14505
PM10	A10	pH 9	NA	3769.39	3533.93	1.06663	0.950485	-39.2997	-2.13098
PM17	A08	b-Chloro-L-Alanine #4	51887-89-9	3498.93	2474.95	1.41374	0.953793	-36.1959	-2.12143
PM19	C03	Chlorhexidine #3	56-95-1	3300.33	2641.01	1.24965	0.95679	-29.1783	-2.11233
PM19	D09	Phenyl-Methyl-Sulfonyl Fluoride #1	329-98-6	3176.68	2744.48	1.15748	0.962478	-28.9216	-2.09375
PM09	D07	4% Sodium Sulfate	7757-82-6	2439.27	1627.41	1.49887	0.965026	-26.9042	-2.08474
PM20	C01	Thioridazine #1	130-61-0	2923.58	2456.01	1.19038	0.968549	-37.9812	-2.07147
PM17	B10	Ethionamide #2	536-33-4	1618.62	1175.66	1.37678	0.970987	-35.1749	-2.06159
PM09	E07	2% Urea	57-13-6	4234.92	3295.58	1.28503	0.977456	-26.2242	-2.03205
PM13	F04	Cesium Chloride #4	7647-17-8	4121.85	3450.64	1.19452	0.980634	-27.2646	-2.01502
PM19	D10	Phenyl-Methyl-Sulfonyl Fluoride #2	329-98-6	2673.07	2396.64	1.11534	0.982241	-27.7046	-2.00564
PM02	D11	d-Amino-Valeric Acid	1297222	4651.02	5181.61	0.897603	0.984595	25.0565	1.99054
PM19	C06	Umbelliferone #2	93-35-6	1456.72	1214.03	1.19991	0.984771	-27.4788	-1.9893
PM13	B12	Oxolinic Acid #4	14698-29-4	4596.17	3921.61	1.17201	0.984844	-26.9101	-1.98882
PM20	C06	Atropine #2	51-55-8	1433.63	948.165	1.51201	0.985205	-36.4196	-1.9863
PM15	B03	D-Cycloserine #3	68-41-7	3539.6	2611.7	1.35529	0.986472	-33.2846	-1.97713
PM02	D04	L-Sorbose	87-79-6	4817.77	5924.74	0.813162	0.98662	24.8731	1.97597
PM03	F06	Guanine	635-39-2	3092.5	1947.64	1.58781	0.986695	-29.8305	-1.97544
PM13	E08	Geneticin (G418) #4	108321-42-2	3435.9	2877.53	1.19405	0.987921	-26.5976	-1.96573
PM13	A04	Ampicillin #4	69-53-4	4135.55	3300.16	1.25314	0.99038	-26.2974	-1.94354
PM13	G02	Cobalt (II) Chloride #2	7791-13-1	3171.64	2691.89	1.17822	0.99453	-25.6066	-1.89249
PM13	B10	Oxolinic Acid #2	14698-29-4	3815.87	3107.45	1.22797	0.994793	-25.5504	-1.88833
PM19	G05	Dihydrostreptomycin #1	5490-27-7	4116.2	3618.7	1.13748	0.994983	-26.0394	-1.88509
PM19	B05	Harmane #1	486-84-0	1639.51	1240.26	1.32191	0.995626	-25.8816	-1.87367
PM12	A09	Carbenicillin #1	4800-94-6	2253.45	2778.39	0.811062	0.995927	37.8272	1.86775
PM09	A02	2% NaCl	7647-14-5	1805.09	1662.55	1.08574	0.996169	-24.0388	-1.86271
PM13	H01	Copper (II) Chloride #1	10125-13-0	4649.09	4169.34	1.11507	0.996307	-25.1642	-1.85979
PM13	B03	Azlocillin #3	37091-65-9	3615.67	3014.97	1.19924	0.996442	-25.1239	-1.85681
PM20	D10	18-Crown-6-Ether #2	17455-13-9	1721.32	1156.79	1.48801	0.997195	-33.7015	-1.83805
PM13	A05	Dequalinium #1	522-51-0	4032.8	3155.6	1.27798	0.997225	-24.8593	-1.83725
PM02	E01	Capric Acid	1002-62-6	2124.82	1497.54	1.41887	0.997603	-22.9855	-1.82602
PM14	A08	Furaltadone #4	3759-92-0	3150.6	2398.94	1.31333	0.997607	-37.0668	-1.82586
PM17	C10	Sulfamonomethoxine #2	1220-83-3	2239.64	1938.17	1.15554	0.997651	-31.1306	-1.82455
PM15	B10	5,7-Dichloro-8-Hydroxy-Quinaldine #2	72-80-0	3312.21	2579.25	1.28418	0.99779	-30.6379	-1.81991
PM11	C04	Bleomycin #4	9041-93-4	1394.4	1389.73	1.00336	0.99782	-36.9418	-1.81893
PM17	B06	Hygromycin B #2	31282-04-9	3471.31	2666.15	1.302	0.99795	-30.9569	-1.81437
PM19	C02	Chlorhexidine #2	56-95-1	3374.62	2839.17	1.18859	0.998168	-24.949	-1.80616
PM13	B09	Oxolinic Acid #1	14698-29-4	3519.04	2882.84	1.22068	0.998251	-24.3927	-1.80277
PM20	F02	4-Hydroxycoumarin #2	1076-38-6	2236.12	1971.58	1.13418	0.998258	-33.0496	-1.8025
PM19	G06	Dihydrostreptomycin #2	5490-27-7	4230.37	3665.97	1.15396	0.998587	-24.6929	-1.78761
PM13	E06	Geneticin (G418) #2	108321-42-2	3795.89	3175.32	1.19544	0.998635	-24.1544	-1.78516
PM13	E07	Geneticin (G418) #3	108321-42-2	3692.7	3146.23	1.17369	0.998664	-24.1349	-1.78372
PM13	D03	Cefuroxime #3	55268-75-2	1101.03	773.849	1.4228	0.998787	-24.0424	-1.77688
PM14	G05	Carbenicillin #1	4800-94-6	495.166	820.303	0.603639	0.998791	36.0714	1.77683
PM17	C09	Sulfamonomethoxine #1	1220-83-3	2959.11	2336.73	1.26635	0.998792	-30.3133	-1.77665
PM18	E02	Sodium Metasilicate #2	13517-24-3	4305.36	3403.32	1.26505	0.998899	-44.1161	-1.77043
PM11	F06	Erythromycin #2	114-07-8	2839.51	2344.74	1.21101	0.998916	-35.9335	-1.76928
PM15	A12	Cefmetazole #4	56796-39-5	5000.5	4109.72	1.21675	0.998988	-29.7093	-1.76475
PM19	G09	Hydroxylamine #1	1304222	4332.7	4559.4	0.95028	0.999137	-24.2303	-1.75413
PM04	F01	Negative Control #2	NA	5672.3	6577.96	0.862319	0.999143	34.5408	1.75367
PM16	G03	Chromium (III) Chloride #3	10060-12-5	3192.88	2023.2	1.57813	0.999243	-56.1649	-1.74561
PM20	B05	D,L-Propranolol #1	318-98-9	2414.7	1884.11	1.28162	0.999304	-31.9062	-1.74014
PM09	C12	Trigonelline + 6% NaCl	535-83-1	3616.13	2684.2	1.34719	0.999489	-22.2073	-1.72079
PM13	E02	Cytarabine #2	147-94-4	3989.76	3414.56	1.16845	0.999545	-23.1862	-1.7136
PM15	H04	2-Nitroimidazole #4	527-73-1	2517.66	2743.49	0.917686	0.999605	28.7045	1.70506
PM13	E05	Geneticin (G418) #1	108321-42-2	3937.4	3399.5	1.15823	0.999624	-23.0292	-1.702
PM15	H09	Zinc Chloride #1	7646-85-7	2976.23	2618.02	1.13682	0.999625	-28.6536	-1.70204
PM13	C02	Mercaptopurine #2	6112-76-1	2920.84	2392.51	1.22083	0.999659	-22.9516	-1.69627
PM19	H11	Polymyxin B #3	1405-20-5	1990.49	3091.19	0.643924	0.999663	23.4227	1.69566
PM17	G12	Cefoperazone #4	62893-20-3	4999.59	4503.01	1.11028	0.999672	-28.9016	-1.69391
PM19	A09	Coumarin #1	91-64-5	3566.44	2985.62	1.19454	0.999701	-23.3244	-1.68854
PM16	F05	Sodium Selenite #1	10102-18-8	1827.28	1037.57	1.76111	0.99971	-54.2712	-1.68675
PM16	D06	Diamide #2	10465-78-8	2034.03	1247.99	1.62985	0.999728	-54.1538	-1.6831
PM11	D11	Nafcillin #3	7177-50-6	3269.51	3027.52	1.07993	0.999738	-34.1396	-1.68096
PM19	G10	Hydroxylamine #2	1304222	4141.46	3911.14	1.05889	0.999742	-23.2105	-1.6803
PM19	B02	Methyltrioctylammonium Chloride #2	5137-55-3	3519.65	2890.45	1.21768	0.999761	-23.1475	-1.67574
PM17	H03	Cefsulodin #3	52152-93-9	4738.01	4017.73	1.17927	0.999806	-28.3908	-1.66397
PM13	A09	Nickel Chloride #1	7791-20-0	4354.07	3592.87	1.21187	0.999819	-22.464	-1.66023
PM15	C03	5,7-Dichloro-8-Hydroxyquinoline #3	773-76-2	1467.31	1295.77	1.13238	0.999824	-27.9263	-1.65884
PM08	H07	Val-Tyr-Val	17355-22-5	5685.63	6980	0.81456	0.999839	23.4142	1.65405
PM09	F01	1% Sodium Lactate	72-17-3	4171.45	3804.9	1.09634	0.99984	-21.341	-1.65367
PM02	F02	Malonic Acid	26522-85-0	1732.62	1858.26	0.932389	0.999842	20.8084	1.65306
PM13	B11	Oxolinic Acid #3	14698-29-4	3990.07	3347.7	1.19188	0.999905	-22.0025	-1.62612
PM12	C02	Paromomycin #2	1263-89-4	2488.43	2092.88	1.189	0.999918	-32.7811	-1.61859
PM14	E07	Nitrofurantoin #3	67-20-9	4022.89	3375.02	1.19196	0.999927	-32.7342	-1.61244
PM17	H01	Cefsulodin #1	52152-93-9	5206.64	4798.22	1.08512	0.999928	-27.5031	-1.61195
PM14	C06	1-Hydroxy-Pyridine-2-Thione #2	3811-73-2	3687.74	2862.67	1.28822	0.999933	-32.6522	-1.6084
PM14	G01	Chelerythrine #1	3895-92-9	2390.62	2037.4	1.17337	0.99994	-32.531	-1.60243
PM15	B09	5,7-Dichloro-8-Hydroxy-Quinaldine #1	72-80-0	3316	2631.3	1.26021	0.999945	-26.907	-1.59829
PM17	G07	Cefamandole Nafate #3	42540-40-9	4111.81	3471.99	1.18428	0.999948	-27.2298	-1.59593
PM19	B04	Methyltrioctylammonium Chloride #4	5137-55-3	3521.92	2700.32	1.30426	0.999955	-21.9521	-1.5892
PM04	E08	Methylene Diphosphonic Acid	39478-93-8	2920.51	3512.69	0.831418	0.999957	31.2441	1.5863
PM17	H02	Cefsulodin #2	52152-93-9	4760.57	4182.07	1.13833	0.999959	-27.024	-1.58386
PM20	D07	Ciprofloxacin #3	85721-33-1	3383.24	2873.23	1.1775	0.999965	-28.9038	-1.57639
PM01	C05	Tween 20	9005-64-5	2975.16	3695.22	0.805137	0.999965	26.983	1.57608
PM10	F07	L-Tyrosine + pH 9.5	60-18-4	8006.37	9437.12	0.848391	0.999966	29.0528	1.57535
PM03	D06	N-Amylamine	110-58-7	2478.78	2712.72	0.913765	0.999974	23.5944	1.56247
PM17	A09	Thiosalicylate #1	147-93-3	4193.42	3201.06	1.31001	0.999975	-26.6384	-1.56126
PM16	E06	5-Azacytidine #2	320-67-2	2831.27	1984.87	1.42643	0.999976	-50.1563	-1.55886
PM17	C02	4-Aminopyridine #2	504-24-5	2993.6	2323.38	1.28847	0.999977	-26.5748	-1.55754
PM19	B09	2,4-Dinitrophenol #1	51-28-5	2799.43	2459.65	1.13814	0.999978	-21.4837	-1.55529
PM19	H12	Polymyxin B #4	1405-20-5	2367.31	3432.75	0.689625	0.999979	21.4487	1.55276
PM12	A02	Penicillin G #2	69-57-8	1766.34	1509.31	1.17029	0.999983	-31.2411	-1.54255
PM01	G04	L-Threonine	72-19-5	3236.23	3543.94	0.913174	0.999985	26.3396	1.5385
PM15	E05	Nitrofurazone #1	59-87-0	3708.78	2992.11	1.23952	0.999985	-25.8879	-1.53776
PM14	F03	Chloramphenicol #3	56-75-7	1955.59	1641.82	1.19111	0.999985	-31.203	-1.53702
PM13	A02	Ampicillin #2	69-53-4	3997.84	3392.75	1.17835	0.999986	-20.7619	-1.53443
PM13	B02	Azlocillin #2	37091-65-9	3555.5	3011.74	1.18055	0.999987	-20.7127	-1.5308
PM14	A07	Furaltadone #3	3759-92-0	4159.34	3374.65	1.23253	0.999989	-30.9534	-1.52472
PM17	C03	4-Aminopyridine #3	504-24-5	1945.11	1360.49	1.42971	0.999989	-25.9938	-1.52349
PM13	A10	Nickel Chloride #2	7791-20-0	3730.61	3017.97	1.23613	0.99999	-20.5895	-1.52169
PM15	F05	Oleandomycin #1	7060-74-4	3499.51	3024.29	1.15714	0.999991	-25.5484	-1.51759
PM18	F03	Semicarbazide Hydrochloride #3	563-41-7	2159.22	1837.37	1.17517	0.999991	-37.7713	-1.51581
PM20	C10	Ornidazole #2	16773-42-5	3306.48	2833.6	1.16688	0.999992	-27.7377	-1.51279
PM03	E01	Histamine	56-92-8	2919.54	2956.95	0.987348	0.999993	22.7621	1.50735
PM02	C02	L-Glucose	921-60-8	2073.94	2318.92	0.894355	0.999993	18.9206	1.50309
PM15	F02	3,4-Dimethoxybenzyl Alcohol #2	93-03-8	3548.12	3005.16	1.18067	0.999994	-25.2086	-1.49741
PM15	A11	Cefmetazole #3	56796-39-5	4850.68	3968.83	1.22219	0.999994	-25.23	-1.49867
PM17	A07	b-Chloro-L-Alanine #3	51887-89-9	5043.91	3817.78	1.32116	0.999995	-25.4973	-1.49438
PM13	F06	Glycine #2	56-40-6	3683.66	3232.7	1.1395	0.999995	-20.1294	-1.48768
PM17	H05	Caffeine #1	58-08-2	4582.54	3983.08	1.1505	0.999996	-25.3329	-1.48475
PM20	D08	Ciprofloxacin #4	85721-33-1	1517.16	1152.91	1.31594	0.999996	-27.1652	-1.48157
PM14	E06	Nitrofurantoin #2	67-20-9	3851.2	3172.68	1.21387	0.999997	-29.9055	-1.47311
PM09	D01	3% Potassium Chloride	7447-40-7	3922.97	2992.31	1.31102	0.999997	-18.9937	-1.47178
PM17	G04	Chlorambucil #4	305-03-3	3056.55	2157.6	1.41664	0.999998	-24.857	-1.45686
PM19	B03	Methyltrioctylammonium Chloride #3	5137-55-3	3513.93	2876.49	1.2216	0.999998	-20.0695	-1.45291
PM19	F06	Blasticidin S #2	589205	1367.79	1459.63	0.937079	0.999998	-20.0653	-1.45261
PM13	F05	Glycine #1	56-40-6	4193.23	3675.98	1.14071	0.999998	-19.6309	-1.45084
PM14	B05	Fusaric Acid #1	536-69-6	2724.54	2195.9	1.24074	0.999998	-29.3916	-1.44779
PM15	A10	Cefmetazole #2	56796-39-5	4323.87	3526.75	1.22602	0.999999	-24.2272	-1.43911
PM20	B01	Orphenadrine #1	341-69-5	3630.91	3262.19	1.11303	0.999999	-26.3014	-1.43446
PM16	B04	Norfloxacin #4	70458-96-7	1456.88	799.008	1.82336	0.999999	-46.0726	-1.43194
PM17	C06	Sulfachloropyridazine #2	80-32-0	2082.18	1796.19	1.15922	0.999999	-24.4063	-1.43045
PM11	F12	Neomycin #4	1405-10-3	2202.31	2320.07	0.949245	0.999999	28.791	1.4176
PM15	C09	1,10-Phenanthroline #1	5144-89-8	3313.4	2498.85	1.32597	0.999999	-23.8107	-1.41437
PM13	F02	Cesium Chloride #2	7647-17-8	4295.53	3800.12	1.13037	0.999999	-19.0843	-1.41045
PM13	E09	Ruthenium Red #1	11103-72-3	4008.49	3627.06	1.10516	0.999999	-19.0352	-1.40682
PM17	H10	Phenylarsine Oxide #2	637-03-6	3584.59	3719.91	0.963623	1	-23.9603	-1.4043
PM19	G02	Lauryl Sulfobetaine #2	14933-08-5	8170.4	7509.74	1.08797	1	-19.1671	-1.38758
PM14	D06	Iodoacetic Acid #2	305-53-3	3458.86	2945.7	1.17421	1	-28.1084	-1.38458
PM11	H11	Ofloxacin #3	82419-36-1	5138.4	4157.55	1.23592	1	-28.0587	-1.38155
PM16	B02	Norfloxacin #2	70458-96-7	2498.39	1921.42	1.30028	1	-44.4513	-1.38155
PM13	H09	Tylosin #1	74610-55-2	4491.83	4284.6	1.04837	1	-18.6211	-1.37621
PM13	H08	Moxalactam #4	64953-12-4	4374.21	4135.49	1.05773	1	-18.3727	-1.35785
PM17	B05	Hygromycin B #1	31282-04-9	3885.52	3031.3	1.2818	1	-23.0129	-1.34878
PM09	E03	3% Sodium Formate	141-53-7	2428.24	1901.77	1.27683	1	-17.3894	-1.34746
PM16	B05	Sulfanilamide #1	63-74-1	1953.15	1242.34	1.57216	1	-43.1515	-1.34115
PM19	A05	Gallic Acid #1	149-91-7	6294.75	5950.95	1.05777	1	-18.4594	-1.33635
PM16	F06	Sodium Selenite #2	10102-18-8	2116.43	1564.86	1.35248	1	-42.9701	-1.33552
PM15	E03	Alexidine #3	22573-93-9	3101.5	2910.62	1.06558	1	-22.3728	-1.32896
PM15	A09	Cefmetazole #1	56796-39-5	4756.73	3808.64	1.24893	1	-22.3511	-1.32767
PM18	C05	Sulfisoxazole #1	127-69-5	1679.9	1245.27	1.34903	1	-32.9332	-1.32165
PM17	E09	Sodium Tungstate #1	10213-10-2	2277.05	2041.56	1.11535	1	-22.4724	-1.3171
PM13	H05	Moxalactam #1	64953-12-4	4602.61	4146.2	1.11008	1	-17.8319	-1.31788
PM14	D10	Sodium Dichromate #2	7789-12-0	3044.06	2699.28	1.12773	1	-26.7125	-1.31582
PM04	H12	Tetramethylene Sulfone	126-33-0	3609.51	4108.13	0.878626	1	25.7896	1.30937
PM14	D07	Iodoacetic Acid #3	305-53-3	2670.89	2404.9	1.1106	1	-26.2716	-1.2941
PM20	G01	Captan #1	133-06-2	1172.87	1766.35	0.664009	1	23.695	1.29231
PM17	A06	b-Chloro-L-Alanine #2	51887-89-9	4647.67	3536.13	1.31434	1	-21.9732	-1.28784
PM12	A01	Penicillin G #1	69-57-8	3765.91	3177.28	1.18526	1	-26.0831	-1.28787
PM15	C02	5,7-Dichloro-8-Hydroxyquinoline #2	773-76-2	2230.61	1934.32	1.15317	1	-21.6978	-1.28886
PM14	H01	EGTA #1	13368-13-3	3560.04	3250.07	1.09537	1	-26.1164	-1.28646
PM17	A05	b-Chloro-L-Alanine #1	51887-89-9	4667.15	3572.52	1.30641	1	-21.9025	-1.28369
PM15	A08	Guanidine Hydrochloride #4	50-01-1	2190.23	1344.18	1.62941	1	-21.5426	-1.27964
PM14	D05	Iodoacetic Acid #1	305-53-3	3792.32	3155.13	1.20196	1	-25.7059	-1.26624
PM17	G06	Cefamandole Nafate #2	42540-40-9	4366.21	3757.45	1.16201	1	-21.5683	-1.26411
PM12	E04	2,4-Diamino-6,7-Diisopropylpteridine #4	84176-65-8	2247.76	2001.4	1.1231	1	-25.6538	-1.26667
PM18	D06	Sodium Bromate #2	7789-38-0	4143.36	3035.69	1.36488	1	-31.4155	-1.26074
PM17	D09	Chlorpromazine #1	69-09-0	3889.07	3362.02	1.15677	1	-21.5117	-1.26079
PM10	A12	pH 10	NA	4245.42	3891.75	1.09088	1	-23.2755	-1.26209
PM19	D06	Iodonitro Tetrazolium Violet #2	146-68-9	3492.03	2772.8	1.25939	1	-17.3506	-1.25608
PM11	B01	Amoxicillin #1	26787-78-0	2341.32	2000.38	1.17044	1	-25.5365	-1.25736
PM12	E03	2,4-Diamino-6,7-Diisopropylpteridine #3	84176-65-8	2906.63	2516.09	1.15522	1	-25.4366	-1.25595
PM14	E02	Cefoxitin #2	33564-30-6	3336.67	2900.3	1.15046	1	-25.4037	-1.25135
PM13	F03	Cesium Chloride #3	7647-17-8	4180.77	3776.1	1.10717	1	-16.9986	-1.2563
PM15	A03	Procaine #3	51-05-8	1683.87	1098.69	1.53261	1	-20.847	-1.23832
PM12	B05	Penimepicycline #1	4599-60-4	3010.06	2630.63	1.14423	1	-25.2141	-1.24496
PM03	E02	b-Phenylethylamine	156-28-5	2907.8	3161.02	0.919894	1	18.6921	1.23783
PM13	F09	Thallium (I) Acetate #1	563-68-8	1433.3	1743.48	0.822092	1	16.8147	1.24271
PM16	B03	Norfloxacin #3	70458-96-7	1605.52	1041.37	1.54174	1	-39.3959	-1.22443
PM13	E03	Cytarabine #3	147-94-4	3904.81	3452.72	1.13094	1	-16.3728	-1.21005
PM13	E11	Ruthenium Red #3	11103-72-3	3976.78	3687.99	1.0783	1	-16.6479	-1.23038
PM03	D07	N-Butylamine	109-73-9	2408.35	2669.02	0.902336	1	18.2818	1.21066
PM17	A04	D-Serine #4	312-84-5	1786.66	971.909	1.8383	1	-17.9069	-1.04951
PM15	A06	Guanidine Hydrochloride #2	50-01-1	1698.64	989.39	1.71685	1	-18.7255	-1.1123
PM13	C04	Mercaptopurine #4	6112-76-1	897.652	529.631	1.69486	1	-9.3263	-0.689271
PM15	B08	EDTA #4	6381-92-6	1499.13	888.533	1.68719	1	-14.8618	-0.882801
PM17	A03	D-Serine #3	312-84-5	1811.97	1077.92	1.68098	1	-16.8683	-0.988641
PM10	B05	L-Aspartic Acid + pH 4.5	3792-50-5	1649.93	983.94	1.67686	1	-13.6545	-0.740401
PM15	B07	EDTA #3	6381-92-6	1713.01	1058.31	1.61862	1	-15.8276	-0.940169
PM15	C06	Fusidic Acid #2	751-94-0	1600.77	1017.96	1.57252	1	-15.7855	-0.937666
PM17	F04	Lithium Chloride #4	7447-41-8	2598.81	1654.89	1.57039	1	-18.8349	-1.10391
PM17	A02	D-Serine #2	312-84-5	1418.4	908.351	1.56151	1	-14.174	-0.830733
PM17	B04	2-Hydroxy-Benzoic Acid #4	54-21-7	1340.89	859.648	1.55981	1	-11.6719	-0.684084
PM17	B03	2-Hydroxy-Benzoic Acid #3	54-21-7	1495.29	962.004	1.55435	1	-11.2614	-0.660025
PM15	A07	Guanidine Hydrochloride #3	50-01-1	2078.59	1338.36	1.55309	1	-17.3005	-1.02766
PM10	D04	D,L-a-Amino-Butyric Acid + pH 4.5	2835-81-6	1233.52	799.619	1.54263	1	-8.06115	-0.437106
PM15	G07	Sodium Azide #3	26628-22-8	1611.38	1051.14	1.53298	1	-15.077	-0.895585
PM19	B07	Harmane #3	486-84-0	969.361	632.531	1.53251	1	-8.51349	-0.616326
PM16	B07	Sulfanilamide #3	63-74-1	1510.16	993.281	1.52038	1	-28.1384	-0.874544
PM12	G03	Spectinomycin #3	21736-83-4	1481.36	979.908	1.51173	1	-20.8864	-1.03128
PM17	C04	4-Aminopyridine #4	504-24-5	1550.39	1034.66	1.49846	1	-12.5973	-0.738322
PM17	B08	Hygromycin B #4	31282-04-9	1188.04	799.316	1.48632	1	-10.4755	-0.613963
PM17	B02	2-Hydroxy-Benzoic Acid #2	54-21-7	1080.71	736.368	1.46762	1	-7.59948	-0.445402
PM12	G07	Sulfamethoxazole #3	723-46-6	1539.95	1057.86	1.45572	1	-7.87417	-0.388793
PM12	H03	Spiramycin #3	8025-81-8	1228.02	846.157	1.45129	1	-7.0166	-0.34645
PM10	D06	L-Cysteic Acid + pH 4.5	23537-25-9	1328.23	918.084	1.44674	1	-20.0868	-1.08918
PM13	B06	2,2'-Dipyridyl #2	366-18-7	1071.63	742.921	1.44245	1	-9.22778	-0.68199
PM16	G04	Chromium (III) Chloride #4	10060-12-5	3716.76	2580.08	1.44056	1	-26.9306	-0.837005
PM10	D03	L-Norvaline + pH 4.5	6600-40-4	3012.54	2094.21	1.43851	1	-14.0553	-0.76213
PM13	C06	Doxycycline #2	10592-13-9	1162.54	812.123	1.43148	1	-9.00073	-0.665209
PM17	E04	Niaproof #4	139-88-8	1533.97	1080.52	1.41966	1	-8.96266	-0.525298
PM17	D02	Oxycarboxin #2	5259-88-1	1603.88	1137.16	1.41042	1	-1.93527	-0.113425
PM19	D03	Disulphiram #3	97-77-8	965.751	685.036	1.40978	1	-8.00292	-0.579364
PM16	B06	Sulfanilamide #2	63-74-1	1931.69	1376.07	1.40377	1	-31.5778	-0.981439
PM09	G05	20mM Sodium Benzoate + pH 5.2	532-32-1	2181.72	1560.57	1.39802	1	-9.87724	-0.765364
PM15	C12	1,10-Phenanthroline #4	5144-89-8	2809.51	2023.16	1.38867	1	-16.5705	-0.984299
PM09	E10	5% Urea	57-13-6	2140.12	1547.23	1.3832	1	-12.2053	-0.945764
PM02	F01	D-Lactic Acid Methyl Ester	17392-83-5	2401.42	1742.87	1.37785	1	-15.1487	-1.20345
PM17	D04	Oxycarboxin #4	5259-88-1	1697.55	1234.44	1.37516	1	-11.0172	-0.645716
PM15	D07	Domiphen Bromide #3	538-71-6	1443.81	1054.26	1.3695	1	-10.1278	-0.6016
PM14	B04	Aminacrine #4	52417-22-8	755.103	551.494	1.3692	1	-3.5418	-0.174464
PM15	C07	Fusidic Acid #3	751-94-0	1559.57	1141.52	1.36622	1	-9.80921	-0.582673
PM09	B05	Dimethyl Sulphonyl Propionate + 6% NaCl	7314-30-9	2449.86	1812.03	1.352	1	-12.8468	-0.99547
PM09	C05	g-Amino-n-Butyric Acid + 6% NaCl	56-12-2	1982.81	1473.73	1.34544	1	-12.3186	-0.954537
PM10	D11	Trimethylamine-N-Oxide + pH 4.5	1184-78-7	2558.48	1902.88	1.34453	1	-16.8544	-0.91391
PM18	A11	Thiamphenicol #3	15318-45-3	5074.86	3799.07	1.33582	1	-16.8013	-0.674254
PM02	E02	Caproic Acid	10051-44-2	1170.73	877.584	1.33404	1	-9.64904	-0.766541
PM15	G02	CCCP #2	555-60-2	2272.1	1703.71	1.33362	1	-14.6303	-0.869051
PM18	B08	Pipemidic Acid #4	51940-44-4	2951.99	2213.95	1.33336	1	-10.414	-0.417928
PM17	E07	Compound 48/80 #3	94724-12-6	1492.47	1119.93	1.33264	1	-9.30147	-0.545155
PM15	A04	Procaine #4	51-05-8	1342.27	1009.45	1.32971	1	-9.84706	-0.584921
PM12	G04	Spectinomycin #4	21736-83-4	1115.56	839.186	1.32934	1	-5.58483	-0.275755
PM09	D04	6% Potassium Chloride	7447-40-7	2217.54	1671.57	1.32662	1	-9.98799	-0.773946
PM15	C05	Fusidic Acid #1	751-94-0	718.585	541.726	1.32647	1	-5.14625	-0.30569
PM12	H04	Spiramycin #4	8025-81-8	1697.86	1283.61	1.32272	1	-7.02934	-0.347078
PM10	C12	L-Homoserine + pH 4.5	672-15-1	3048.23	2307.72	1.32089	1	-17.4996	-0.948896
PM09	E02	2% Sodium Formate	141-53-7	2424.07	1838.13	1.31877	1	-11.2344	-0.870531
PM20	B07	D,L-Propranolol #3	318-98-9	1298.81	985.117	1.31843	1	-9.9655	-0.54351
PM16	C04	Dichlofluanid #4	1085-98-9	607.21	461.394	1.31603	1	-4.00219	-0.124388
PM17	C07	Sulfachloropyridazine #3	80-32-0	1028.15	781.499	1.31561	1	-16.4469	-0.963945
PM13	C05	Doxycycline #1	10592-13-9	511.496	389.852	1.31202	1	-3.51415	-0.259717
PM17	D07	3-Amino-1,2,4-triazole #3	61-82-5	967.617	740.15	1.30733	1	-6.69833	-0.392586
PM12	H02	Spiramycin #2	8025-81-8	1462.27	1119.07	1.30669	1	-7.89607	-0.389874
PM15	E08	Nitrofurazone #4	59-87-0	3155.31	2418.08	1.30488	1	-16.6226	-0.987389
PM09	C03	N-Acetyl-L-Glutamine + 6% NaCl	2490-97-3	1757.45	1354.87	1.29714	1	-11.4265	-0.885416
PM09	B06	MOPS + 6% NaCl	1132-61-2	2054.49	1586	1.29539	1	-10.5729	-0.819267
PM09	G06	50mM Sodium Benzoate + pH 5.2	532-32-1	2175.84	1687.32	1.28952	1	-9.58294	-0.74256
PM13	C03	Mercaptopurine #3	6112-76-1	851.892	661.102	1.28859	1	-4.55997	-0.33701
PM15	D08	Domiphen Bromide #4	538-71-6	2558.06	1987.06	1.28736	1	-11.5215	-0.684382
PM16	D07	Diamide #3	10465-78-8	2551.42	1985.16	1.28525	1	-26.0502	-0.809642
PM17	B12	Ethionamide #4	536-33-4	2268.57	1773.07	1.27946	1	-19.0242	-1.115
PM10	B07	L-Glutamine + pH 4.5	56-85-9	1488.16	1167.21	1.27497	1	-7.67671	-0.41626
PM10	C10	L-Ornithine + pH 4.5	3184-13-2	2141.4	1680.82	1.27402	1	-14.1119	-0.765199
PM17	D03	Oxycarboxin #3	5259-88-1	1205.35	949.242	1.2698	1	-6.33715	-0.371418
PM13	A12	Nickel Chloride #4	7791-20-0	2384.33	1885.14	1.2648	1	-10.5928	-0.782876
PM15	B12	5,7-Dichloro-8-Hydroxy-Quinaldine #4	72-80-0	2540.95	2009.31	1.26459	1	-11.1321	-0.661255
PM09	E11	6% Urea	57-13-6	2513.14	1991.09	1.26219	1	-8.80198	-0.682045
PM19	B08	Harmane #4	486-84-0	900.61	714.831	1.25989	1	-5.34366	-0.386849
PM12	F12	5-Fluoroorotic Acid #4	703-95-7	2348.16	1864.17	1.25963	1	-20.2761	-1.00115
PM19	B11	2,4-Dinitrophenol #3	51-28-5	2209.69	1755.75	1.25854	1	-10.0287	-0.726017
PM12	H11	Dodecyltrimethyl Ammonium Bromide #3	1119-94-4	2737.13	2178.04	1.25669	1	-11.9469	-0.589885
PM16	G02	Chromium (III) Chloride #2	10060-12-5	3534.14	2812.49	1.25659	1	-33.7124	-1.04778
PM16	G05	Ferric Chloride #1	10025-77-1	3534.99	2826.5	1.25066	1	-31.4255	-0.976707
PM13	G04	Cobalt (II) Chloride #4	7791-13-1	2045.78	1636.05	1.25044	1	-9.32894	-0.689466
PM15	E07	Nitrofurazone #3	59-87-0	3808.86	3049.1	1.24917	1	-14.0672	-0.835603
PM17	C11	Sulfamonomethoxine #3	1220-83-3	1727.13	1386.11	1.24603	1	-17.743	-1.03991
PM16	E08	5-Azacytidine #4	320-67-2	4135.27	3322.15	1.24476	1	-33.4818	-1.04062
PM16	D08	Diamide #4	10465-78-8	2556.94	2054.17	1.24476	1	-22.0895	-0.686544
PM13	C08	Doxycycline #4	10592-13-9	1586.64	1275.67	1.24377	1	-8.45766	-0.625073
PM09	D06	3% Sodium Sulfate	7757-82-6	2306.68	1856.9	1.24222	1	1.73746	0.134631
PM02	G01	Acetamide	60-35-5	2700.14	2174.48	1.24174	1	-12.2232	-0.971038
PM12	B02	Oxacillin #2	7240-38-2	970.557	782.296	1.24065	1	-4.53665	-0.224
PM10	C05	L-Threonine + pH 4.5	72-19-5	1106.55	892.101	1.24038	1	-3.94573	-0.213952
PM09	A10	8% NaCl	7647-14-5	2180.83	1760.83	1.23853	1	-5.42393	-0.420287
PM18	C08	Sulfisoxazole #4	127-69-5	1539.78	1243.72	1.23804	1	-6.31306	-0.25335
PM17	B01	2-Hydroxy-Benzoic Acid #1	54-21-7	2273.15	1836.17	1.23798	1	-8.19819	-0.480493
PM13	B08	2,2'-Dipyridyl #4	366-18-7	1201.39	970.638	1.23773	1	-6.97518	-0.515508
PM12	G06	Sulfamethoxazole #2	723-46-6	1957.89	1585.17	1.23513	1	-17.9002	-0.883834
PM13	D07	5-Fluorouracil #3	51-21-8	976.35	791.062	1.23423	1	-5.78393	-0.427468
PM18	D05	Sodium Bromate #1	7789-38-0	4272.98	3462.32	1.23414	1	-23.8264	-0.956182
PM13	C07	Doxycycline #3	10592-13-9	878.518	711.863	1.23411	1	-4.61792	-0.341293
PM18	A08	Sodium Pyrophosphate #4	7722-88-5	2635.52	2136.23	1.23372	1	-9.80944	-0.393664
PM18	A05	Sodium Pyrophosphate #1	7722-88-5	5729.42	4655.26	1.23074	1	-23.4507	-0.941104
PM13	D06	5-Fluorouracil #2	51-21-8	1231.81	1002.22	1.22909	1	-6.22832	-0.460311
PM18	B04	Trifluorothymidine #4	70-00-8	4608.14	3750.45	1.22869	1	-14.4114	-0.578345
PM01	F04	D-Threonine	632-20-2	1947.06	1587.44	1.22653	1	-10.4383	-0.609698
PM09	C08	D-Trehalose + 6% NaCl	6138-23-4	2157.76	1760.54	1.22562	1	-6.03741	-0.467825
PM13	D05	5-Fluorouracil #1	51-21-8	1002.4	820.516	1.22167	1	-3.37252	-0.24925
PM18	H06	2-Phenylphenol #2	90-43-7	5303.99	4344.3	1.22091	1	-19.7039	-0.790742
PM17	E03	Niaproof #3	139-88-8	1470.94	1205.19	1.2205	1	-6.40585	-0.375444
PM19	E07	D,L-a-Lipoic Acid #3	1077-28-7	898.378	736.943	1.21906	1	-1.85485	-0.13428
PM12	H12	Dodecyltrimethyl Ammonium Bromide #4	1119-94-4	3240.86	2662.42	1.21726	1	-12.3655	-0.610554
PM14	C08	1-Hydroxy-Pyridine-2-Thione #4	3811-73-2	1283.28	1054.63	1.2168	1	-6.03309	-0.297182
PM16	E02	Streptomycin #2	3810-74-0	989.914	813.994	1.21612	1	-13.3954	-0.41633
PM16	E04	Streptomycin #4	3810-74-0	611.562	503.537	1.21453	1	-2.64141	-0.0820952
PM12	G02	Spectinomycin #2	21736-83-4	3319.24	2736.63	1.21289	1	-21.8916	-1.08091
PM16	B08	Sulfanilamide #4	63-74-1	1149.02	948.296	1.21167	1	-9.86257	-0.30653
PM14	A09	Sanguinarine #1	5578-73-4	1972.8	1629.92	1.21036	1	-20.8408	-1.02659
PM16	A04	Cefotaxime #4	64485-93-4	2479.36	2049.91	1.2095	1	-21.9445	-0.682038
PM12	H07	Rifampicin #3	13292-46-1	2006.27	1661.11	1.20779	1	-8.66513	-0.427847
PM15	D04	Phleomycin #4	11006-33-0	1063.43	880.571	1.20766	1	-2.98017	-0.177024
PM09	D11	15% Ethylene Glycol	107-21-1	4633.06	3837.38	1.20735	1	-11.8153	-0.915539
PM10	C07	L-Citrulline + pH 4.5	372-75-8	1500.08	1243.86	1.20598	1	-4.30376	-0.233366
PM15	B02	D-Cycloserine #2	68-41-7	3746.2	3107.41	1.20557	1	-20.2581	-1.20334
PM15	G06	Sodium Azide #2	26628-22-8	1555.74	1290.65	1.2054	1	-3.80845	-0.226224
PM15	C10	1,10-Phenanthroline #2	5144-89-8	1463.71	1214.43	1.20526	1	6.40847	0.380667
PM16	E07	5-Azacytidine #3	320-67-2	3958.51	3286.57	1.20445	1	-29.85	-0.927741
PM09	E09	4% Urea	57-13-6	2336.89	1940.32	1.20438	1	-7.09345	-0.549655
PM16	C08	Protamine Sulfate #4	53597-25-4	1409.35	1172.39	1.20211	1	-6.37556	-0.198153
PM09	E12	7% Urea	57-13-6	2382.68	1982.62	1.20179	1	-5.50647	-0.426684
PM17	D05	3-Amino-1,2,4-triazole #1	61-82-5	1341.68	1117.89	1.2002	1	12.0715	0.707504
PM20	B06	D,L-Propranolol #2	318-98-9	1099.34	916.556	1.19942	1	-11.0741	-0.603975
PM16	H03	Glycine Hydroxamate #3	5349-80-4	1113.92	929.947	1.19784	1	-2.56339	-0.0796705
PM14	B06	Fusaric Acid #2	536-69-6	1632.77	1363.4	1.19757	1	-3.60221	-0.17744
PM17	A12	Thiosalicylate #4	147-93-3	3727.63	3114.17	1.19699	1	-16.2351	-0.951534
PM02	H02	L-Phenylalanine	63-91-2	1796.69	1501.22	1.19682	1	-8.06162	-0.640432
PM19	B06	Harmane #2	486-84-0	636.725	532.086	1.19666	1	-5.67203	-0.410621
PM15	C11	1,10-Phenanthroline #3	5144-89-8	1452.13	1214.89	1.19528	1	-4.05441	-0.240834
PM16	G08	Ferric Chloride #4	10025-77-1	6724.2	5630.62	1.19422	1	-21.2894	-0.661678
PM10	C01	L-Methionine + pH 4.5	63-68-3	2566.23	2149.07	1.19411	1	-7.32469	-0.397173
PM16	D04	1-Chloro-2,4-Dinitrobenzene #4	97-00-7	607.152	508.726	1.19348	1	-2.42922	-0.0755004
PM17	C05	Sulfachloropyridazine #1	80-32-0	2457.84	2059.75	1.19327	1	-18.636	-1.09225
PM17	C08	Sulfachloropyridazine #4	80-32-0	1043.68	874.664	1.19324	1	-4.99539	-0.292778
PM17	G03	Chlorambucil #3	305-03-3	1267	1062.6	1.19236	1	-4.86918	-0.28538
PM13	D02	Cefuroxime #2	55268-75-2	1114.73	934.935	1.19231	1	-11.0731	-0.81837
PM16	E01	Streptomycin #1	3810-74-0	2532.04	2123.94	1.19214	1	-28.3505	-0.881135
PM12	H06	Rifampicin #2	13292-46-1	4304.98	3614.08	1.19117	1	-20.1769	-0.99625
PM14	C05	1-Hydroxy-Pyridine-2-Thione #1	3811-73-2	3730.79	3132.36	1.19105	1	-21.8195	-1.0748
PM18	E01	Sodium Metasilicate #1	13517-24-3	4928.55	4139.27	1.19068	1	-15.6782	-0.629185
PM16	A05	Phosphomycin #1	26016-99-9	3952.23	3319.92	1.19046	1	-24.4263	-0.759171
PM14	A06	Furaltadone #2	3759-92-0	4411.9	3707.52	1.18999	1	-20.3864	-1.0042
PM18	C07	Sulfisoxazole #3	127-69-5	1208.07	1015.63	1.18948	1	-5.79366	-0.232506
PM12	H10	Dodecyltrimethyl Ammonium Bromide #2	1119-94-4	2354.05	1979.28	1.18935	1	-6.46922	-0.319422
PM15	D11	Nordihydroguaiaretic Acid #3	500-38-9	3161.64	2658.5	1.18926	1	-8.53578	-0.50703
PM12	G05	Sulfamethoxazole #1	723-46-6	2479.48	2084.95	1.18923	1	-13.882	-0.685435
PM16	A06	Phosphomycin #2	26016-99-9	4334.46	3646.76	1.18858	1	-19.3976	-0.602879
PM18	A02	Ketoprofen #2	22071-15-4	1744.74	1468.22	1.18834	1	-6.57142	-0.263719
PM01	B01	D-Serine	312-84-5	2648.63	2229.37	1.18806	1	-11.7498	-0.686308
PM13	B07	2,2'-Dipyridyl #3	366-18-7	1230.18	1036	1.18743	1	-6.83306	-0.505005
PM16	A08	Phosphomycin #4	26016-99-9	4496.98	3789.04	1.18684	1	-19.8521	-0.617004
PM09	E04	4% Sodium Formate	141-53-7	2001.81	1690.93	1.18385	1	-4.27629	-0.33136
PM18	B07	Pipemidic Acid #3	51940-44-4	5581.57	4714.93	1.18381	1	-17.6545	-0.708496
PM02	H03	L-Pyroglutamic Acid	98-79-3	1621.55	1370.01	1.18361	1	-7.07151	-0.561776
PM16	C05	Protamine Sulfate #1	53597-25-4	1016.56	858.997	1.18342	1	-3.19724	-0.0993705
PM14	B09	Sodium Arsenate #1	10048-95-0	4076.02	3445.88	1.18287	1	-21.0079	-1.03482
PM11	H02	Cephalothin #2	58-71-9	5190.81	4388.85	1.18273	1	-10.0124	-0.492986
PM16	F07	Sodium Selenite #3	10102-18-8	2421.11	2048.55	1.18186	1	-35.4955	-1.1032
PM14	B07	Fusaric Acid #3	536-69-6	1056.01	893.818	1.18146	1	-3.12491	-0.153929
PM16	A07	Phosphomycin #3	26016-99-9	4397.29	3730.13	1.17886	1	-20.901	-0.649605
PM15	G03	CCCP #3	555-60-2	1791.9	1520.39	1.17858	1	-5.61775	-0.333698
PM13	G05	Manganese (II) Chloride #1	13446-34-9	4166	3535.42	1.17836	1	-9.7225	-0.718552
PM16	C06	Protamine Sulfate #2	53597-25-4	976.601	829.051	1.17797	1	-3.34268	-0.103891
PM14	B03	Aminacrine #3	52417-22-8	670.086	569.405	1.17682	1	-2.26407	-0.111525
PM15	B11	5,7-Dichloro-8-Hydroxy-Quinaldine #3	72-80-0	2446.4	2079.98	1.17617	1	-16.3499	-0.971192
PM10	A01	pH 3.5	NA	2846.9	2421.41	1.17572	1	-10.3557	-0.561527
PM16	A10	5-Chloro-7-Iodo-8-Hydroxyquinoline #2	130-26-7	2204.49	1877.92	1.1739	1	-13.1983	-0.410205
PM09	H11	80mM Sodium Nitrite	7632-00-0	3398.38	2897.56	1.17284	1	-15.1362	-1.17287
PM10	H05	5-Bromo-4-chloro-3-indolyl b-D-Galactoside	7240-90-6	4960.38	4234.61	1.17139	1	-9.23534	-0.500776
PM16	C10	Cetylpyridinium Chloride #2	6004-24-6	4393.18	3752.45	1.17075	1	-24.7104	-0.768002
PM17	E05	Compound 48/80 #1	94724-12-6	3885.15	3318.87	1.17063	1	-19.8404	-1.16284
PM14	E05	Nitrofurantoin #1	67-20-9	3787.09	3235.18	1.1706	1	-22.9454	-1.13026
PM16	H02	Glycine Hydroxamate #2	5349-80-4	1761.68	1504.96	1.17058	1	-13.9573	-0.433793
PM15	D09	Nordihydroguaiaretic Acid #1	500-38-9	4910.58	4198.06	1.16973	1	-18.6983	-1.11069
PM12	G01	Spectinomycin #1	21736-83-4	4658.15	3982.89	1.16954	1	-15.7734	-0.778825
PM12	H05	Rifampicin #1	13292-46-1	4227.03	3616.3	1.16888	1	-18.8329	-0.929886
PM16	G01	Chromium (III) Chloride #1	10060-12-5	4720.37	4045.45	1.16684	1	-20.9338	-0.650626
PM15	C04	5,7-Dichloro-8-Hydroxyquinoline #4	773-76-2	817.114	700.554	1.16638	1	-1.28226	-0.0761672
PM11	E02	Cefazolin #2	25953-19-9	4100.3	3515.4	1.16638	1	-11.8682	-0.584364
PM14	B10	Sodium Arsenate #2	10048-95-0	4456.5	3821.57	1.16614	1	-24.3882	-1.20133
PM11	G06	Gentamicin #2	1405-41-0	4163.38	3571.87	1.1656	1	-13.3082	-0.655265
PM17	E02	Niaproof #2	139-88-8	2773.33	2379.86	1.16533	1	-11.7009	-0.685784
PM12	H09	Dodecyltrimethyl Ammonium Bromide #1	1119-94-4	3847.2	3301.39	1.16533	1	-17.7442	-0.876133
PM14	B08	Fusaric Acid #4	536-69-6	1207.09	1035.85	1.16532	1	-3.80424	-0.187392
PM09	B08	Choline + 6% NaCl	77-91-8	2288.29	1964.04	1.1651	1	-4.96217	-0.384507
PM18	B06	Pipemidic Acid #2	51940-44-4	5578.95	4792.9	1.164	1	-16.6985	-0.67013
PM11	E12	Nalidixic Acid #4	538497	3840.06	3299.62	1.16379	1	-19.0655	-0.938745
PM10	F12	L-Homoserine + pH 9.5	672-15-1	4112.19	3534.37	1.16349	1	-10.6734	-0.578752
PM12	G08	Sulfamethoxazole #4	723-46-6	1799.01	1546.53	1.16326	1	-5.70069	-0.281475
PM16	H05	Chloroxylenol #1	88-04-0	3053.76	2627.16	1.16238	1	-20.1343	-0.625776
PM18	B03	Trifluorothymidine #3	70-00-8	4421.93	3806.07	1.16181	1	-10.6944	-0.429179
PM11	G04	Ceftriaxone #4	104376-79-6	4627.99	3985.71	1.16115	1	-11.0642	-0.544778
PM20	A04	Amitriptyline #4	549-18-8	3150.98	2714.89	1.16063	1	-9.06988	-0.494664
PM15	H03	2-Nitroimidazole #3	527-73-1	4563.16	3931.72	1.1606	1	-17.1046	-1.01602
PM01	H11	b-Phenylethylamine	156-28-5	3342.72	2882.02	1.15985	1	-9.14242	-0.534009
PM09	C11	Octopine + 6% NaCl	34522-32-2	2153.04	1857.36	1.1592	1	-7.91847	-0.613584
PM13	A03	Ampicillin #3	69-53-4	4172.08	3600.31	1.15881	1	-12.0683	-0.891923
PM12	B01	Oxacillin #1	7240-38-2	1735.2	1498.19	1.1582	1	-13.0879	-0.646225
PM11	H01	Cephalothin #1	58-71-9	5730.7	4948.79	1.158	1	-1.58035	-0.077813
PM17	B11	Ethionamide #3	536-33-4	1372.72	1185.48	1.15795	1	-5.506	-0.322704
PM02	D08	Xylitol	87-99-0	4387.74	3792.07	1.15708	1	-11.9929	-0.952739
PM18	F02	Semicarbazide Hydrochloride #2	563-41-7	3192.94	2759.86	1.15692	1	-28.5748	-1.14674
PM15	D12	Nordihydroguaiaretic Acid #4	500-38-9	6318.85	5463.94	1.15646	1	-17.0646	-1.01364
PM20	E07	Dodine #3	197143	809.798	700.861	1.15543	1	-3.74235	-0.204105
PM12	E06	Sulfadiazine #2	547-32-0	1476.59	1278.19	1.15521	1	-10.0269	-0.495086
PM12	E09	Benzethonium Chloride #1	121-54-0	4639.11	4018.9	1.15432	1	-21.3256	-1.05296
PM15	G04	CCCP #4	555-60-2	2719.73	2357.67	1.15356	1	-5.4625	-0.324476
PM15	H05	Hydroxyurea #1	127-07-1	4268.27	3700.84	1.15332	1	-18.4877	-1.09818
PM10	D07	D-Lysine + pH 4.5	923-27-3	1353.47	1173.9	1.15297	1	-8.07488	-0.437851
PM10	C08	L-Valine + pH 4.5	72-18-4	1756.84	1524.21	1.15262	1	-7.58492	-0.411283
PM09	A08	6.5% NaCl	7647-14-5	2290.54	1987.29	1.1526	1	-3.81893	-0.29592
PM14	C09	Sodium Cyanate #1	917-61-3	3863.47	3353.54	1.15206	1	-18.2899	-0.900938
PM20	E08	Dodine #4	197143	1280.13	1111.8	1.1514	1	-7.26059	-0.395987
PM09	F08	8% Sodium Lactate	72-17-3	1628.69	1414.68	1.15127	1	-1.9525	-0.151295
PM15	G05	Sodium Azide #1	26628-22-8	2800.51	2433.16	1.15098	1	-19.3343	-1.14847
PM20	C07	Atropine #3	51-55-8	976.694	848.896	1.15055	1	-6.19066	-0.337634
PM18	C04	Poly-L-Lysine #4	26124-78-7	802.379	697.535	1.15031	1	-1.7664	-0.0708878
PM10	A08	pH 8	NA	4534.88	3942.72	1.15019	1	-10.5354	-0.571268
PM12	E02	2,4-Diamino-6,7-Diisopropylpteridine #2	84176-65-8	3192.3	2776.35	1.14982	1	-18.897	-0.933052
PM01	G02	Tricarballylic Acid	99-14-9	2652.49	2307.11	1.1497	1	-9.37278	-0.547464
PM15	C08	Fusidic Acid #4	751-94-0	3081.25	2681.93	1.14889	1	-8.57934	-0.509618
PM16	C12	Cetylpyridinium Chloride #4	6004-24-6	2964.71	2580.68	1.14881	1	-14.9338	-0.464144
PM10	F08	L-Valine + pH 9.5	72-18-4	3584.36	3120.97	1.14848	1	-5.91761	-0.320876
PM16	H01	Glycine Hydroxamate #1	5349-80-4	3878.67	3380.26	1.14745	1	-23.6402	-0.73474
PM09	F02	2% Sodium Lactate	72-17-3	2234.04	1947.35	1.14722	1	-1.26952	-0.098372
PM14	C10	Sodium Cyanate #2	917-61-3	3438.13	2998.15	1.14675	1	-15.9812	-0.787211
PM11	H03	Cephalothin #3	58-71-9	4726.09	4121.98	1.14656	1	-17.3613	-0.85483
PM17	G05	Cefamandole Nafate #1	42540-40-9	3955.57	3451.2	1.14614	1	-19.8691	-1.16452
PM18	E07	Sodium Metaperiodate #3	7790-28-5	1708.26	1490.9	1.14579	1	-5.97031	-0.239596
PM16	D05	Diamide #1	10465-78-8	689.028	601.808	1.14493	1	-3.14776	-0.0978327
PM18	B05	Pipemidic Acid #1	51940-44-4	5273.21	4606.46	1.14474	1	-18.3763	-0.737464
PM14	G02	Chelerythrine #2	3895-92-9	918.542	802.575	1.14449	1	-7.88831	-0.388567
PM14	A05	Furaltadone #1	3759-92-0	4138.96	3617.64	1.1441	1	-16.4509	-0.810351
PM19	C07	Umbelliferone #3	93-35-6	683.688	597.686	1.14389	1	-1.46912	-0.106355
PM12	F05	Sulfathiazole #1	144-74-1	2037.23	1781.86	1.14332	1	-12.5278	-0.61857
PM13	F08	Glycine #4	56-40-6	1167.13	1021.14	1.14297	1	-3.85795	-0.285126
PM11	G08	Gentamicin #4	1405-41-0	4166.92	3647.11	1.14253	1	-15.1678	-0.746831
PM11	G12	Potassium Tellurite #4	123333-66-4	2523.22	2210.24	1.14161	1	-4.17617	-0.205626
PM11	G05	Gentamicin #1	1405-41-0	4226.62	3703.38	1.14129	1	-10.3344	-0.508843
PM15	D10	Nordihydroguaiaretic Acid #2	500-38-9	4656.51	4081.08	1.141	1	-11.6343	-0.691082
PM16	B01	Norfloxacin #1	70458-96-7	3809.27	3338.65	1.14096	1	-26.2623	-0.816236
PM18	H02	5-Fluoro-5'-Deoxyuridine #2	3094-09-05	4989.09	4374.2	1.14057	1	-11.9062	-0.47781
PM20	G05	3,5-Dinitrobenzoic Acid #1	99-34-3	2809.56	2464.05	1.14022	1	-19.886	-1.08457
PM03	D04	Hydroxylamine	1304222	1524.78	1339.35	1.13845	1	-8.8648	-0.587045
PM18	G02	Triclosan #2	3380-34-5	5015.05	4405.2	1.13844	1	-11.6159	-0.466161
PM20	A07	Apramycin #3	65710-07-8	4524.35	3976.2	1.13786	1	-20.3033	-1.10732
PM12	D04	Sisomicin #4	53179-09-2	3102.58	2726.83	1.1378	1	-20.2125	-0.998008
PM12	A05	Tetracycline #1	64-75-5	1542.64	1356.25	1.13743	1	-4.14446	-0.204636
PM11	D01	Capreomycin #1	1405-37-4	4562.72	4012.43	1.13714	1	-7.20006	-0.354515
PM14	G03	Chelerythrine #3	3895-92-9	620.434	545.701	1.13695	1	-3.70338	-0.182424
PM13	C11	Potassium Chromate #3	7789-00-6	1468.73	1292.08	1.13671	1	-5.42672	-0.401068
PM09	H05	80mM Sodium Nitrate	7631-99-4	5463.56	4806.51	1.1367	1	0.570802	0.0442302
PM09	G08	200mM Sodium Benzoate + pH 5.2	532-32-1	2378.15	2092.75	1.13638	1	-8.44416	-0.654318
PM17	E10	Sodium Tungstate #2	10213-10-2	1798.25	1582.63	1.13624	1	-12.3631	-0.724595
PM19	F12	Sodium Caprylate #4	30834	2880.62	2535.62	1.13606	1	-6.71042	-0.485794
PM11	F01	Chloramphenicol #1	56-75-7	5087.92	4486.39	1.13408	1	-4.22072	-0.207819
PM09	F10	10% Sodium Lactate	72-17-3	1945.36	1715.64	1.1339	1	-3.13865	-0.243207
PM12	E05	Sulfadiazine #1	547-32-0	2260.38	1993.89	1.13365	1	-16.6522	-0.822216
PM12	H08	Rifampicin #4	13292-46-1	2991.35	2639.58	1.13327	1	-7.72369	-0.381363
PM13	A01	Ampicillin #1	69-53-4	4624.42	4081.58	1.133	1	-15.3952	-1.1378
PM17	F02	Lithium Chloride #2	7447-41-8	3951.92	3490.39	1.13223	1	-19.4612	-1.14061
PM14	A10	Sanguinarine #2	5578-73-4	2299.35	2030.98	1.13214	1	-9.96918	-0.491069
PM20	A08	Apramycin #4	65710-07-8	4722.55	4174.91	1.13117	1	-14.6287	-0.797838
PM13	G03	Cobalt (II) Chloride #3	7791-13-1	1525.91	1349.28	1.1309	1	-3.94142	-0.291295
PM10	H07	5-Bromo-4-chloro-3-indolyl b-D-Glucuronide	18656-89-8	4898.06	4333.82	1.1302	1	1.38686	0.0752006
PM09	F09	9% Sodium Lactate	72-17-3	2242.42	1985.39	1.12946	1	-3.71525	-0.287886
PM09	F12	12% Sodium Lactate	72-17-3	2493.47	2208.2	1.12919	1	-6.57149	-0.50921
PM14	A04	Acriflavine #4	8048-52-0	2043.89	1810.35	1.129	1	-3.65191	-0.179888
PM10	H06	5-Bromo-4-chloro-3-indolyl a-D-Glucuronide	NA	5117.73	4533.24	1.12893	1	-1.92283	-0.104263
PM16	B10	Trimethoprim #2	23256-42-0	4851.25	4297.53	1.12885	1	-17.4787	-0.54324
PM09	F06	6% Sodium Lactate	72-17-3	1591.55	1410.05	1.12872	1	-1.61429	-0.125087
PM13	C01	Mercaptopurine #1	6112-76-1	4056.78	3594.36	1.12865	1	-16.2083	-1.1979
PM13	C10	Potassium Chromate #2	7789-00-6	1635.78	1450.56	1.12768	1	1.00254	0.0740936
PM09	E01	1% Sodium Formate	141-53-7	3258.87	2890.44	1.12747	1	-2.33361	-0.180826
PM13	D10	Rolitetracycline #2	751-97-3	1567.89	1390.68	1.12743	1	-6.22429	-0.460014
PM09	F04	4% Sodium Lactate	72-17-3	1678.75	1489.05	1.12739	1	-2.17794	-0.168764
PM01	H04	Tyramine	60-19-5	3144.06	2789.64	1.12705	1	-7.80822	-0.456078
PM17	C01	4-Aminopyridine #1	504-24-5	4335.25	3849.9	1.12607	1	-14.5842	-0.854776
PM09	D10	10% Ethylene Glycol	107-21-1	4828.52	4288	1.12605	1	-2.69906	-0.209144
PM18	E06	Sodium Metaperiodate #2	7790-28-5	1183.98	1051.9	1.12556	1	-3.04353	-0.122141
PM20	D06	Ciprofloxacin #2	85721-33-1	3482.2	3094.1	1.12543	1	-17.0358	-0.929117
PM12	G12	L-Aspartic-b-Hydroxamate #4	1955-68-6	5291.37	4702.89	1.12513	1	-17.8333	-0.880532
PM16	A03	Cefotaxime #3	64485-93-4	2446.77	2175.97	1.12445	1	-20.4889	-0.636797
PM15	E06	Nitrofurazone #2	59-87-0	3369.13	2997.44	1.124	1	-14.6235	-0.868644
PM09	F03	3% Sodium Lactate	72-17-3	1840.24	1637.68	1.12369	1	-1.83131	-0.141904
PM11	G01	Ceftriaxone #1	104376-79-6	5220.94	4646.58	1.12361	1	-2.64006	-0.129991
PM11	C02	Bleomycin #2	9041-93-4	3446.53	3070.32	1.12253	1	-12.7957	-0.630032
PM13	B01	Azlocillin #1	37091-65-9	4499.52	4009.86	1.12211	1	-15.1944	-1.12296
PM14	B11	Sodium Arsenate #3	10048-95-0	3950.63	3521.11	1.12199	1	-17.6079	-0.86734
PM17	D01	Oxycarboxin #1	5259-88-1	2440.85	2175.79	1.12182	1	5.37545	0.315053
PM15	E09	Methyl Viologen #1	1910-42-5	5068.43	4518.19	1.12178	1	-12.9681	-0.770311
PM18	C11	Pentachlorophenol #3	87-86-5	1953.62	1741.97	1.1215	1	-8.28053	-0.332308
PM09	G01	20mM Sodium Phosphate + pH 7	7601-54-9	4997.06	4456.93	1.12119	1	-5.03011	-0.389771
PM14	F05	Piperacillin #1	59703-84-3	3397.12	3030.05	1.12114	1	-18.9561	-0.933754
PM12	G10	L-Aspartic-b-Hydroxamate #2	1955-68-6	4739.03	4228.17	1.12082	1	-18.3611	-0.906592
PM12	F04	Tobramycin #4	32986-56-4	2889.01	2579.37	1.12005	1	-22.3442	-1.10326
PM01	H02	p-Hydroxy-Phenylacetic Acid	156-38-7	3289.91	2937.59	1.11993	1	-8.18037	-0.477815
PM19	A03	Josamycin #3	16846-24-5	1051.33	938.875	1.11978	1	-2.81957	-0.20412
PM11	G03	Ceftriaxone #3	104376-79-6	4232.52	3780.15	1.11967	1	-9.52216	-0.46885
PM18	G03	Triclosan #3	3380-34-5	5117.56	4571.62	1.11942	1	-18.6541	-0.748612
PM14	D09	Sodium Dichromate #1	7789-12-0	3751.23	3351.64	1.11922	1	-21.2658	-1.04752
PM11	E07	Enoxacin #3	74011-58-8	3543.01	3165.86	1.11913	1	-12.3508	-0.608126
PM01	B05	D-Glucuronic Acid	14984-34-0	2484.55	2221.14	1.1186	1	-4.15736	-0.242832
PM09	G03	100mM Sodium Phosphate + pH 7	7601-54-9	2163.7	1934.6	1.11842	1	-11.9201	-0.92366
PM14	F06	Piperacillin #2	59703-84-3	3650.17	3264.71	1.11807	1	-22.6961	-1.11798
PM09	C10	Trimethylamine + 6% NaCl	75-50-3	1903.2	1702.69	1.11776	1	-0.830451	-0.0643497
PM11	H08	Kanamycin #4	25389-94-0	4842.99	4334.6	1.11728	1	-8.9497	-0.440663
PM13	H04	Copper (II) Chloride #4	10125-13-0	2952.34	2644.63	1.11635	1	-10.0007	-0.739113
PM16	C09	Cetylpyridinium Chloride #1	6004-24-6	4144.61	3714.12	1.11591	1	-19.5204	-0.606697
PM10	B10	L-Isoleucine + pH 4.5	73-32-5	2693.31	2414.24	1.11559	1	-8.65355	-0.469228
PM09	F07	7% Sodium Lactate	72-17-3	1855.18	1663.23	1.1154	1	-1.76237	-0.136562
PM10	H04	5-Bromo-4-chloro-3-indolyl a-D-Galactoside	107021-38-5	5509.77	4940.3	1.11527	1	1.69261	0.0917795
PM18	E04	Sodium Metasilicate #4	13517-24-3	6236.45	5591.95	1.11525	1	-12.587	-0.50513
PM20	C09	Ornidazole #1	16773-42-5	3518.77	3155.99	1.11495	1	-18.8647	-1.02887
PM20	D05	Ciprofloxacin #1	85721-33-1	3606.88	3235.1	1.11492	1	-17.6547	-0.962871
PM12	C11	D,L-Serine Hydroxamate #3	55779-32-3	3204.23	2874.33	1.11478	1	-19.1226	-0.944193
PM15	E12	Methyl Viologen #4	1910-42-5	6377.23	5724	1.11412	1	-16.4739	-0.978559
PM20	A06	Apramycin #2	65710-07-8	4350.85	3905.28	1.11409	1	-16.3543	-0.891949
PM18	A10	Thiamphenicol #2	15318-45-3	6037.67	5419.78	1.11401	1	-15.6416	-0.627714
PM09	D09	5% Ethylene Glycol	107-21-1	4702.95	4222.59	1.11376	1	-1.87482	-0.145276
PM09	B10	Creatine + 6% NaCl	57-00-1	2059.7	1849.58	1.11361	1	-4.66803	-0.361714
PM11	E03	Cefazolin #3	25953-19-9	3843.33	3451.35	1.11357	1	-10.6175	-0.52278
PM10	C11	L-Homoarginine + pH 4.5	156-86-5	1656.9	1487.97	1.11353	1	-6.42377	-0.348321
PM15	E02	Alexidine #2	22573-93-9	3981.52	3577.71	1.11287	1	-19.1916	-1.13999
PM13	D04	Cefuroxime #4	55268-75-2	792.421	712.191	1.11265	1	-2.5069	-0.185275
PM16	A09	5-Chloro-7-Iodo-8-Hydroxyquinoline #1	130-26-7	2192.56	1971.01	1.1124	1	-14.959	-0.464926
PM09	H04	60mM Sodium Nitrate	7631-99-4	5508.54	4953.4	1.11207	1	3.16694	0.245399
PM12	F01	Tobramycin #1	32986-56-4	4476.1	4025.09	1.11205	1	-13.7113	-0.677005
PM09	H03	40mM Sodium Nitrate	7631-99-4	5582.33	5023.52	1.11124	1	-5.63399	-0.436565
PM19	A07	Gallic Acid #3	149-91-7	1334.88	1201.59	1.11092	1	-4.51043	-0.326528
PM18	H04	5-Fluoro-5'-Deoxyuridine #4	3094-09-05	4565.68	4110.69	1.11068	1	-11.5269	-0.46259
PM10	D05	p-Amino-Benzoic Acid + pH 4.5	555-06-6	1606.83	1446.75	1.11065	1	-3.63654	-0.197187
PM01	C01	D-Glucose-6-Phosphate	3671-99-6	2943.02	2650.21	1.11049	1	-8.01317	-0.468049
PM20	E09	Hexachlorophene #1	70-30-4	2603.78	2345.43	1.11015	1	-15.2847	-0.833617
PM17	D06	3-Amino-1,2,4-triazole #2	61-82-5	1413.25	1273.66	1.1096	1	-3.46058	-0.202823
PM20	C02	Thioridazine #2	130-61-0	2943.55	2653.07	1.10949	1	-9.13369	-0.498144
PM12	F06	Sulfathiazole #2	144-74-1	1495.9	1348.63	1.1092	1	-11.9877	-0.591902
PM15	H02	2-Nitroimidazole #2	527-73-1	4935.99	4450.57	1.10907	1	-15.4364	-0.916929
PM16	B09	Trimethoprim #1	23256-42-0	4206.2	3793.17	1.10889	1	-14.3019	-0.444505
PM14	A02	Acriflavine #2	8048-52-0	2585.9	2332.06	1.10884	1	-14.806	-0.729325
PM14	D02	Cadmium Chloride #2	7790-78-5	674.021	608.108	1.10839	1	-1.63113	-0.080347
PM10	C09	L-Hydroxyproline + pH 4.5	51-35-4	1674.12	1510.58	1.10826	1	-7.13358	-0.38681
PM18	B02	Trifluorothymidine #2	70-00-8	4200.6	3791.08	1.10802	1	-13.7182	-0.550526
PM16	D09	Cinoxacin #1	28657-80-9	4321.57	3900.52	1.10795	1	-20.08	-0.624088
PM13	D11	Rolitetracycline #3	751-97-3	1886.95	1703.17	1.10791	1	-5.47342	-0.404519
PM10	H12	5-Bromo-4-chloro-3-indolyl Sulfate	6578-07-0	4990.85	4505.16	1.10781	1	-20.0737	-1.08847
PM12	E01	2,4-Diamino-6,7-Diisopropylpteridine #1	84176-65-8	3930.73	3548.23	1.1078	1	-17.1992	-0.849223
PM03	D01	N-Acetyl-L-Glutamic Acid	1188-37-0	2255.03	2036.03	1.10756	1	-4.13413	-0.273771
PM18	C09	Pentachlorophenol #1	87-86-5	5623.93	5078.19	1.10747	1	-14.5742	-0.584878
PM15	D03	Phleomycin #3	11006-33-0	911.495	823.085	1.10741	1	-1.31757	-0.0782644
PM12	D03	Sisomicin #3	53179-09-2	3465.38	3131.42	1.10665	1	-16.0794	-0.793933
PM18	H03	5-Fluoro-5'-Deoxyuridine #3	3094-09-05	4781.45	4320.81	1.10661	1	-8.85396	-0.35532
PM20	A09	Benserazide #1	14919-77-8	4427.48	4001.46	1.10647	1	-19.1539	-1.04464
PM19	E06	D,L-a-Lipoic Acid #2	1077-28-7	1130.01	1021.32	1.10642	1	-2.8575	-0.206866
PM15	H12	Zinc Chloride #4	7646-85-7	3865.17	3493.45	1.1064	1	-9.53324	-0.56628
PM12	F03	Tobramycin #3	32986-56-4	3352.62	3030.24	1.10639	1	-15.5845	-0.769497
PM10	G05	Cadaverine + pH 9.5	462-94-2	4299.23	3887.24	1.10598	1	-13.3299	-0.722798
PM01	E11	2'-Deoxy-Adenosine	16373-93-6	2097.73	1897.58	1.10547	1	-4.79188	-0.279893
PM09	H09	40mM Sodium Nitrite	7632-00-0	2973.4	2690.33	1.10522	1	-2.21063	-0.171297
PM09	F05	5% Sodium Lactate	72-17-3	2014.04	1822.45	1.10513	1	-2.18284	-0.169143
PM18	C06	Sulfisoxazole #2	127-69-5	1084.37	981.241	1.1051	1	-6.07977	-0.243988
PM18	B01	Trifluorothymidine #1	70-00-8	4626.54	4186.75	1.10504	1	-15.0186	-0.602713
PM19	B01	Methyltrioctylammonium Chloride #1	5137-55-3	4290.67	3882.84	1.10504	1	-14.0643	-1.01817
PM18	G01	Triclosan #1	3380-34-5	5553.67	5032.58	1.10354	1	-13.5236	-0.542717
PM11	F02	Chloramphenicol #2	56-75-7	3371.1	3054.86	1.10352	1	-10.8843	-0.53592
PM17	C12	Sulfamonomethoxine #4	1220-83-3	2193.33	1988.06	1.10326	1	-8.08485	-0.47385
PM12	E12	Benzethonium Chloride #4	121-54-0	3677.49	3334.03	1.10302	1	-8.61433	-0.425339
PM15	E11	Methyl Viologen #3	1910-42-5	5867.39	5320.87	1.10271	1	-14.4142	-0.856209
PM11	G02	Ceftriaxone #2	104376-79-6	4535.9	4115.48	1.10216	1	-6.65196	-0.327528
PM18	A09	Thiamphenicol #1	15318-45-3	5850.54	5309.25	1.10195	1	-17.1548	-0.688444
PM18	G04	Triclosan #4	3380-34-5	5445.01	4942.55	1.10166	1	-18.8794	-0.757653
PM15	B01	D-Cycloserine #1	68-41-7	4885.91	4436.26	1.10136	1	-11.6784	-0.693703
PM10	H08	5-Bromo-4-chloro-3-indolyl b-D-Glucosaminide	NA	5486.55	4981.96	1.10128	1	3.0367	0.164661
PM14	H05	Promethazine #1	58-33-3	2875.31	2612.43	1.10062	1	-16.2109	-0.798529
PM09	F11	11% Sodium Lactate	72-17-3	2481.45	2254.79	1.10053	1	-2.69213	-0.208607
PM20	E05	Dodine #1	197143	2804.17	2549.09	1.10007	1	-17.9388	-0.978365
PM19	C09	Cinnamic Acid (trans) #1	140-10-3	2931.8	2665.3	1.09999	1	-5.44473	-0.394166
PM16	D10	Cinoxacin #2	28657-80-9	4148.94	3771.97	1.09994	1	-19.6477	-0.610653
PM15	E10	Methyl Viologen #2	1910-42-5	5281.28	4801.8	1.09986	1	-12.8334	-0.762312
PM09	E06	6% Sodium Formate	141-53-7	2784.76	2531.98	1.09984	1	-7.95741	-0.616601
PM18	H05	2-Phenylphenol #1	90-43-7	5407.99	4918.16	1.0996	1	-10.7935	-0.433155
PM02	A01	Negative Control	NA	2824.33	2569.01	1.09939	1	-4.44262	-0.352931
PM18	C10	Pentachlorophenol #2	87-86-5	5758.46	5237.98	1.09937	1	-9.35046	-0.375245
PM12	G09	L-Aspartic-b-Hydroxamate #1	1955-68-6	5011.87	4559.42	1.09923	1	-16.661	-0.822647
PM13	C09	Potassium Chromate #1	7789-00-6	1990.87	1811.5	1.09902	1	-4.79979	-0.354734
PM17	G01	Chlorambucil #1	305-03-3	4504.38	4101.11	1.09833	1	-20.1387	-1.18032
PM11	G09	Potassium Tellurite #1	123333-66-4	3074.48	2799.57	1.0982	1	-14.9947	-0.738307
PM14	A03	Acriflavine #3	8048-52-0	1443.07	1314.06	1.09818	1	-1.62574	-0.0800819
PM18	F06	Tinidazole #2	19387-91-8	5239.96	4772.94	1.09785	1	-13.0152	-0.522315
PM13	H07	Moxalactam #3	64953-12-4	4215.08	3839.48	1.09782	1	-15.5666	-1.15046
PM15	H07	Hydroxyurea #3	127-07-1	1895.13	1726.86	1.09745	1	-1.35075	-0.0802352
PM11	H10	Ofloxacin #2	82419-36-1	5407.14	4931.99	1.09634	1	-9.02724	-0.444481
PM17	E06	Compound 48/80 #2	94724-12-6	1812.44	1653.91	1.09585	1	-3.58557	-0.210149
PM11	H06	Kanamycin #2	25389-94-0	4951.5	4519.77	1.09552	1	-1.54316	-0.0759816
PM13	D09	Rolitetracycline #1	751-97-3	1214.49	1108.68	1.09543	1	-4.31797	-0.319125
PM11	H09	Ofloxacin #1	82419-36-1	5029.93	4592.53	1.09524	1	-6.21778	-0.30615
PM14	G04	Chelerythrine #4	3895-92-9	1471.01	1343.62	1.09482	1	-0.84791	-0.0417669
PM16	H04	Glycine Hydroxamate #4	5349-80-4	1505.96	1376.07	1.0944	1	-6.07943	-0.188949
PM02	B02	N-Acetyl-Neuraminic Acid	131-48-6	1616.76	1477.44	1.0943	1	-4.82861	-0.383595
PM14	F02	Chloramphenicol #2	56-75-7	2779.35	2540.59	1.09398	1	-22.7025	-1.1183
PM19	E09	Lawsone #1	83-72-7	5495.27	5024.16	1.09377	1	-3.8499	-0.27871
PM10	A06	pH 6	NA	3673.04	3358.33	1.09371	1	-9.40708	-0.510088
PM13	F01	Cesium Chloride #1	7647-17-8	5048.47	4619.96	1.09275	1	-15.382	-1.13683
PM09	D02	4% Potassium Chloride	7447-40-7	1849.1	1692.71	1.09239	1	0.411814	0.0319105
PM11	H07	Kanamycin #3	25389-94-0	4532.57	4150.28	1.09211	1	-5.81465	-0.286301
PM16	A02	Cefotaxime #2	64485-93-4	4281.5	3920.47	1.09209	1	-16.0775	-0.49969
PM11	A02	Amikacin #2	39831-55-5	3976.03	3641.53	1.09186	1	-2.76306	-0.136047
PM16	D12	Cinoxacin #4	28657-80-9	4935.57	4522.67	1.0913	1	-22.9557	-0.713465
PM13	G08	Manganese (II) Chloride #4	13446-34-9	2025.82	1857.31	1.09073	1	-4.92687	-0.364126
PM12	B11	Polymyxin B #3	1405-20-5	4470.9	4099.72	1.09054	1	-15.8694	-0.783563
PM20	F04	4-Hydroxycoumarin #4	1076-38-6	1696.1	1555.32	1.09052	1	-9.21819	-0.502753
PM09	H01	10mM Sodium Nitrate	7631-99-4	6038.78	5537.66	1.09049	1	0.570618	0.0442159
PM10	H03	5-Bromo-4-chloro-3-indolyl b-D-Glucoside	15548-60-4	5400.41	4952.99	1.09033	1	6.8262	0.370142
PM18	G05	Guanazole #1	1455-77-2	4952.08	4542.33	1.09021	1	-17.749	-0.712287
PM18	F10	Aztreonam #2	78110-38-0	6047.37	5548.59	1.08989	1	-4.59318	-0.18433
PM18	F05	Tinidazole #1	19387-91-8	4972.96	4564.19	1.08956	1	-18.6591	-0.74881
PM12	G11	L-Aspartic-b-Hydroxamate #3	1955-68-6	5251.44	4826.62	1.08802	1	-12.2962	-0.607134
PM09	G02	50mM Sodium Phosphate + pH 7	7601-54-9	4383.48	4029.2	1.08793	1	-9.61781	-0.745262
PM09	H02	20mM Sodium Nitrate	7631-99-4	5655.53	5200.23	1.08755	1	-0.706949	-0.0547799
PM09	G11	50mM Ammonium Sulfate + pH 8	7783-20-2	4128.28	3796.06	1.08751	1	-4.49656	-0.348428
PM13	E10	Ruthenium Red #2	11103-72-3	3700	3403.32	1.08717	1	-12.7591	-0.942979
PM13	E01	Cytarabine #1	147-94-4	4756.4	4375.46	1.08706	1	-14.4513	-1.06804
PM17	D11	Chlorpromazine #3	69-09-0	2554.22	2349.92	1.08694	1	-3.67965	-0.215663
PM15	H01	2-Nitroimidazole #1	527-73-1	5347.44	4922.13	1.08641	1	-14.7182	-0.87427
PM14	B12	Sodium Arsenate #4	10048-95-0	3916.33	3604.84	1.08641	1	-9.05409	-0.445992
PM01	H10	D-Galacturonic Acid	91510-62-2	3529.5	3249.18	1.08627	1	-3.78731	-0.221217
PM12	C01	Paromomycin #1	1263-89-4	3982.59	3666.8	1.08612	1	-12.1513	-0.599978
PM11	H05	Kanamycin #1	25389-94-0	4862.01	4479.58	1.08537	1	-5.14549	-0.253353
PM09	H08	20mM Sodium Nitrite	7632-00-0	3160.31	2912.14	1.08522	1	-6.35643	-0.492545
PM10	B06	L-Glutamic Acid + pH 4.5	1536304	1130.25	1042.12	1.08457	1	-2.145	-0.11631
PM14	F07	Piperacillin #3	59703-84-3	3917.63	3612.41	1.08449	1	-20.1485	-0.992488
PM19	E02	FCCP #2	370-86-5	1116.03	1029.16	1.08442	1	-0.38347	-0.0277609
PM13	G09	Trifluoperazine #1	440-17-5	4747.36	4379.03	1.08411	1	-15.851	-1.17149
PM16	E03	Streptomycin #3	3810-74-0	695.161	641.29	1.08401	1	-2.16174	-0.0671871
PM17	F06	D,L-Methionine Hydroxamate #2	36207-43-9	1583.71	1461.4	1.08369	1	-4.54584	-0.26643
PM15	G08	Sodium Azide #4	26628-22-8	1731.69	1598.21	1.08352	1	-1.07243	-0.0637028
PM12	D02	Sisomicin #2	53179-09-2	3512.44	3241.9	1.08345	1	-15.5197	-0.766297
PM16	E05	5-Azacytidine #1	320-67-2	993.683	917.167	1.08343	1	-4.46384	-0.138737
PM01	H03	m-Hydroxy-Phenylacetic Acid	621-37-4	3042.8	2808.7	1.08335	1	-5.34915	-0.312444
PM13	G07	Manganese (II) Chloride #3	13446-34-9	1600.28	1478.09	1.08267	1	-1.79124	-0.132383
PM09	E05	5% Sodium Formate	141-53-7	2103.58	1943.07	1.08261	1	-3.39485	-0.263059
PM11	G07	Gentamicin #3	1405-41-0	3899.34	3601.93	1.08257	1	-7.53165	-0.370842
PM10	H02	5-Bromo-4-chloro-3-indolyl a-D-Glucoside	108789-36-2	4999.6	4621.12	1.0819	1	-0.237719	-0.01289
PM16	D11	Cinoxacin #3	28657-80-9	4377.93	4046.61	1.08188	1	-17.4797	-0.543272
PM09	H12	100mM Sodium Nitrite	7632-00-0	3760.32	3477.23	1.08141	1	-5.69298	-0.441136
PM12	D06	Sulfamethazine #2	1981-58-4	1808.55	1672.68	1.08122	1	-10.5365	-0.520247
PM12	A12	Carbenicillin #4	4800-94-6	2482.35	2296.13	1.0811	1	-7.79432	-0.38485
PM09	G04	200mM Sodium Phosphate + pH 7	7601-54-9	2359.31	2182.79	1.08087	1	-2.14327	-0.166077
PM13	H03	Copper (II) Chloride #3	10125-13-0	2440.43	2259.31	1.08017	1	-5.18841	-0.383456
PM10	H01	5-Bromo-4-chloro-3-indolyl Caprylate	129541-42-0	6004.44	5559.41	1.08005	1	-9.75514	-0.528961
PM15	C01	5,7-Dichloro-8-Hydroxyquinoline #1	773-76-2	3113.36	2883.89	1.07957	1	-13.5865	-0.807045
PM09	H10	60mM Sodium Nitrite	7632-00-0	3495.44	3239.1	1.07914	1	-5.13806	-0.398136
PM16	F03	Potassium Tellurite #3	123333-66-4	655.699	607.626	1.07911	1	-1.08137	-0.0336091
PM14	H07	Promethazine #3	58-33-3	1545.73	1432.48	1.07906	1	-3.21188	-0.158213
PM18	B10	Azathioprine #2	446-86-6	6226.63	5771.6	1.07884	1	-14.8459	-0.595785
PM12	C05	Vancomycin #1	1404-93-9	1597.59	1481.03	1.0787	1	-23.8681	-1.1785
PM18	B09	Azathioprine #1	446-86-6	5722.23	5305.96	1.07845	1	-14.026	-0.562881
PM18	H01	5-Fluoro-5'-Deoxyuridine #1	3094-09-05	5401.4	5011.93	1.07771	1	-12.1149	-0.486186
PM19	B10	2,4-Dinitrophenol #2	51-28-5	1601.02	1485.76	1.07757	1	2.77559	0.200936
PM11	E06	Enoxacin #2	74011-58-8	3810.57	3537.02	1.07734	1	-0.400968	-0.0197428
PM18	D08	Sodium Bromate #4	7789-38-0	1749.4	1624.05	1.07718	1	-13.1378	-0.527234
PM14	D11	Sodium Dichromate #3	7789-12-0	2604.54	2419.62	1.07643	1	-11.399	-0.561499
PM19	A08	Gallic Acid #4	149-91-7	1127.41	1047.38	1.07641	1	-1.93703	-0.140229
PM10	B09	L-Histidine + pH 4.5	5934-29-2	1425.36	1324.35	1.07627	1	-7.49606	-0.406465
PM16	A11	5-Chloro-7-Iodo-8-Hydroxyquinoline #3	130-26-7	1906.72	1771.91	1.07608	1	-6.91449	-0.214903
PM10	G04	Agmatine + pH 9.5	2482-00-0	3972.61	3693.34	1.07561	1	-4.14461	-0.224736
PM14	F08	Piperacillin #4	59703-84-3	3868.94	3597.34	1.0755	1	-16.9762	-0.836227
PM15	G12	Menadione #4	57414-02-5	3106.83	2889.95	1.07504	1	-3.57752	-0.212506
PM17	H04	Cefsulodin #4	52152-93-9	2519.66	2343.98	1.07495	1	-15.2191	-0.891985
PM20	H05	Tolylfluanid #1	731-27-1	3328.45	3098.23	1.0743	1	-14.7067	-0.80209
PM20	A10	Benserazide #2	14919-77-8	5149.7	4794.83	1.07401	1	-10.7205	-0.584688
PM19	E11	Lawsone #3	83-72-7	7345.13	6840.26	1.07381	1	-9.95932	-0.720995
PM12	F02	Tobramycin #2	32986-56-4	3490.15	3250.44	1.07375	1	-12.5362	-0.618982
PM01	H09	L-Galactonic Acid-g-Lactone	1668-08-2	4432.71	4128.85	1.07359	1	-5.37925	-0.314202
PM10	H09	5-Bromo-4-chloro-3-indolyl b-D-Galactosaminide	NA	5289.85	4929.07	1.07319	1	7.68558	0.416742
PM02	A03	a-Cyclodextrin	10016-20-3	2000.9	1864.98	1.07288	1	-4.6043	-0.365775
PM02	G03	N-Acetyl-L-Glutamic Acid	1188-37-0	1298.13	1210.57	1.07233	1	-3.45947	-0.274828
PM01	D04	1,2-Propanediol	57-55-6	2358.19	2199.53	1.07213	1	-4.10336	-0.239677
PM19	E08	D,L-a-Lipoic Acid #4	1077-28-7	832.501	776.755	1.07177	1	-3.18887	-0.230855
PM10	D12	Urea + pH 4.5	57-13-6	2282.4	2131.8	1.07065	1	-4.02407	-0.2182
PM20	A05	Apramycin #1	65710-07-8	4207.63	3931.38	1.07027	1	-12.2275	-0.666879
PM16	D01	1-Chloro-2,4-Dinitrobenzene #1	97-00-7	1174.99	1097.89	1.07023	1	-1.2075	-0.0375291
PM02	A02	Chondroitin Sulfate C	12678-07-8	2184.59	2041.39	1.07015	1	-5.29667	-0.420779
PM04	G06	D,L-Ethionine	67-21-0	1674.18	1564.46	1.07013	1	0.572015	0.0290419
PM16	G10	L-Glutamic Acid g-Hydroxamate #2	1955-67-5	4120.12	3850.5	1.07002	1	-15.5643	-0.48374
PM12	A03	Penicillin G #3	69-57-8	1213.39	1134.38	1.06965	1	-1.55265	-0.0766632
PM10	B12	L-Lysine + pH 4.5	657-27-2	2676.08	2502.25	1.06947	1	-4.23887	-0.229848
PM10	A04	pH 5	NA	1452.27	1358.39	1.06911	1	1.01752	0.0551736
PM10	G06	Putrescine + pH 9.5	333-93-7	4371.51	4089.52	1.06895	1	-3.64007	-0.197378
PM02	B03	b-D-Allose	2595-97-3	4637.19	4339.06	1.06871	1	-2.46831	-0.196088
PM09	B01	6% NaCl	7647-14-5	3239.53	3031.98	1.06846	1	-3.15401	-0.244397
PM12	D01	Sisomicin #1	53179-09-2	4135.11	3870.53	1.06836	1	-10.1901	-0.503146
PM17	F10	Tannic Acid #2	1401-55-4	5336.02	4996.02	1.06805	1	-11.368	-0.666271
PM17	E01	Niaproof #1	139-88-8	4426.23	4144.56	1.06796	1	-14.0352	-0.822597
PM09	C09	Trimethylamine-N-Oxide + 6% NaCl	1184-78-7	1879.54	1761.76	1.06685	1	-0.735832	-0.0570179
PM14	B01	Aminacrine #1	52417-22-8	2502.08	2345.75	1.06664	1	-16.5734	-0.816385
PM15	H10	Zinc Chloride #2	7646-85-7	2954.02	2769.55	1.06661	1	-5.899	-0.350404
PM17	E11	Sodium Tungstate #3	10213-10-2	2690.03	2522.09	1.06659	1	-4.13758	-0.242502
PM14	C12	Sodium Cyanate #4	917-61-3	3012.21	2824.4	1.06649	1	-3.60898	-0.177774
PM10	D08	5-Hydroxy-L-Lysine + pH 4.5	1190-94-9	1589.57	1491.14	1.06601	1	-5.93007	-0.321551
PM17	H09	Phenylarsine Oxide #1	637-03-6	4383.21	4114.51	1.06531	1	-20.2088	-1.18443
PM20	B08	D,L-Propranolol #4	318-98-9	1996.9	1875.03	1.065	1	-2.95169	-0.160983
PM19	C01	Chlorhexidine #1	56-95-1	4057.8	3810.49	1.0649	1	-10.9373	-0.791796
PM10	E11	L-Leucine + pH 9.5	61-90-5	4652.71	4370.5	1.06457	1	-5.08957	-0.275976
PM19	E10	Lawsone #2	83-72-7	4459.49	4189.75	1.06438	1	-10.7892	-0.78107
PM18	C02	Poly-L-Lysine #2	26124-78-7	1098.73	1032.65	1.06399	1	-15.4743	-0.621001
PM11	G10	Potassium Tellurite #2	123333-66-4	2228.62	2094.64	1.06397	1	-11.8084	-0.581422
PM17	F12	Tannic Acid #4	1401-55-4	7313.52	6875.63	1.06369	1	-13.5601	-0.794754
PM15	F01	3,4-Dimethoxybenzyl Alcohol #1	93-03-8	4648.6	4372.23	1.06321	1	-12.8822	-0.765211
PM03	D03	L-Pyroglutamic Acid	98-79-3	1743.22	1639.58	1.06321	1	-4.40947	-0.292004
PM16	F10	Aluminum Sulfate #2	10043-01-3	4548.11	4279.31	1.06281	1	-14.8077	-0.460225
PM18	C01	Poly-L-Lysine #1	26124-78-7	3619.64	3408.15	1.06205	1	-17.3995	-0.698264
PM01	C12	Thymidine	50-89-5	6124.92	5768.92	1.06171	1	-11.1554	-0.651589
PM13	D01	Cefuroxime #1	55268-75-2	4174.78	3932.38	1.06164	1	-12.384	-0.915253
PM09	B02	Betaine + 6% NaCl	107-43-7	1448.07	1364.64	1.06113	1	-1.87218	-0.145071
PM15	G01	CCCP #1	555-60-2	2263.37	2133.6	1.06082	1	-1.77909	-0.105679
PM12	B09	Polymyxin B #1	1405-20-5	4059.72	3829.29	1.06018	1	-15.5621	-0.768387
PM18	A06	Sodium Pyrophosphate #2	7722-88-5	2684.64	2532.53	1.06006	1	-4.47277	-0.179497
PM11	A03	Amikacin #3	39831-55-5	3775.17	3562.81	1.0596	1	-3.89157	-0.191613
PM16	A01	Cefotaxime #1	64485-93-4	4621.31	4363.35	1.05912	1	-8.30322	-0.258065
PM16	H08	Chloroxylenol #4	88-04-0	2152.26	2032.21	1.05907	1	-4.88086	-0.151698
PM11	D10	Nafcillin #2	7177-50-6	4223.85	3989.87	1.05864	1	-1.51997	-0.0748398
PM09	C02	L-Proline + 6% NaCl	147-85-3	1564.21	1478.14	1.05823	1	1.74422	0.135156
PM13	G01	Cobalt (II) Chloride #1	7791-13-1	4398.32	4156.87	1.05808	1	-10.8811	-0.804183
PM11	F10	Neomycin #2	1405-10-3	4050.52	3828.84	1.0579	1	-0.955491	-0.0470463
PM20	A01	Amitriptyline #1	549-18-8	5029.15	4756.12	1.05741	1	-16.1926	-0.883132
PM03	G03	Uric Acid	1198-77-2	2452.63	2319.69	1.05731	1	-3.04487	-0.201637
PM17	F09	Tannic Acid #1	1401-55-4	4274.06	4043.45	1.05703	1	-11.2699	-0.660521
PM16	C07	Protamine Sulfate #3	53597-25-4	1108.04	1048.57	1.05671	1	-2.78432	-0.0865369
PM17	E08	Compound 48/80 #4	94724-12-6	1472.2	1393.36	1.05658	1	-2.38929	-0.140035
PM16	F04	Potassium Tellurite #4	123333-66-4	855.911	810.456	1.05609	1	-1.66041	-0.0516058
PM12	E11	Benzethonium Chloride #3	121-54-0	2733.76	2589.68	1.05564	1	-7.35854	-0.363333
PM12	B03	Oxacillin #3	7240-38-2	709.83	672.647	1.05528	1	-0.872579	-0.0430842
PM14	A11	Sanguinarine #3	5578-73-4	2073.81	1965.46	1.05513	1	-4.30113	-0.211868
PM17	G11	Cefoperazone #3	62893-20-3	4539.94	4303.68	1.0549	1	-16.6439	-0.975494
PM09	A12	10% NaCl	7647-14-5	3154.35	2990.97	1.05462	1	0.72191	0.0559392
PM09	C06	Glutathione + 6% NaCl	70-18-8	1922.07	1822.58	1.05458	1	1.16234	0.0900672
PM17	F01	Lithium Chloride #1	7447-41-8	5168.84	4908.61	1.05302	1	-15.6359	-0.916411
PM09	A11	9% NaCl	7647-14-5	2745.69	2607.94	1.05282	1	-2.32122	-0.179866
PM11	G11	Potassium Tellurite #3	123333-66-4	2457.3	2334.55	1.05258	1	-1.92256	-0.0946626
PM01	E02	m-Tartaric Acid	147-73-9	2279.36	2165.76	1.05246	1	-4.48274	-0.261837
PM09	C04	b-Glutamic Acid + 6% NaCl	1948-48-7	2022.57	1921.95	1.05235	1	-7.52869	-0.583381
PM08	B05	His-His	306-14-9	4977.98	4732.57	1.05186	1	-8.97542	-0.634051
PM06	A01	Negative Control	NA	3655.57	3475.56	1.05179	1	0.893056	0.0585055
PM09	A09	7% NaCl	7647-14-5	2169.18	2062.8	1.05157	1	2.34102	0.1814
PM13	H06	Moxalactam #2	64953-12-4	4442.2	4224.82	1.05145	1	-10.6987	-0.7907
PM17	G09	Cefoperazone #1	62893-20-3	4523.69	4303.09	1.05127	1	-16.7763	-0.983251
PM01	H01	Gly-Pro	704-15-4	8936.6	8512.04	1.04988	1	-8.57374	-0.500792
PM16	F02	Potassium Tellurite #2	123333-66-4	740.399	705.595	1.04933	1	-0.805476	-0.0250343
PM15	F08	Oleandomycin #4	7060-74-4	1101.9	1050.69	1.04873	1	0.553069	0.0328526
PM18	E05	Sodium Metaperiodate #1	7790-28-5	4015.21	3829.7	1.04844	1	-8.33329	-0.334425
PM15	D02	Phleomycin #2	11006-33-0	985.005	939.585	1.04834	1	0.819832	0.0486985
PM12	B10	Polymyxin B #2	1405-20-5	4588.45	4376.89	1.04834	1	-13.5237	-0.667742
PM16	G11	L-Glutamic Acid g-Hydroxamate #3	1955-67-5	4008.21	3823.91	1.0482	1	-16.814	-0.52258
PM15	F11	Puromycin #3	58-58-2	2079.52	1984.31	1.04798	1	-2.6063	-0.154816
PM17	G10	Cefoperazone #2	62893-20-3	4221.85	4029.53	1.04773	1	-16.2862	-0.954528
PM11	A01	Amikacin #1	39831-55-5	4577.96	4369.78	1.04764	1	6.20503	0.305522
PM18	B11	Azathioprine #3	446-86-6	5678.41	5421.33	1.04742	1	-9.10808	-0.365518
PM16	H10	Sorbic Acid #2	110-44-1	4364.34	4169.02	1.04685	1	-14.2616	-0.443253
PM20	A03	Amitriptyline #3	549-18-8	1976.56	1889.23	1.04622	1	-1.12066	-0.0611198
PM14	C11	Sodium Cyanate #3	917-61-3	1840.45	1759.85	1.0458	1	-0.617667	-0.0304255
PM18	F09	Aztreonam #1	78110-38-0	5950.26	5690	1.04574	1	-4.18025	-0.167758
PM12	B04	Oxacillin #4	7240-38-2	675.995	646.648	1.04538	1	0.334605	0.0165213
PM11	F05	Erythromycin #1	114-07-8	3348.17	3202.83	1.04538	1	-3.74564	-0.184427
PM16	H11	Sorbic Acid #3	110-44-1	4151.15	3971.31	1.04528	1	-35.9817	-1.11831
PM19	E12	Lawsone #4	83-72-7	9988.74	9558.75	1.04498	1	-6.24377	-0.452012
PM01	A02	L-Arabinose	87-72-9	10414.7	9966.93	1.04493	1	-12.4586	-0.727707
PM19	D04	Disulphiram #4	97-77-8	800.999	766.64	1.04482	1	-0.475367	-0.0344137
PM11	C01	Bleomycin #1	9041-93-4	4413.1	4223.86	1.0448	1	8.92889	0.439639
PM15	H06	Hydroxyurea #2	127-07-1	3386.94	3242.02	1.0447	1	-1.89221	-0.112398
PM19	H05	a-Thioglycerol #1	96-27-5	9908.1	9488.02	1.04427	1	-7.13984	-0.516882
PM10	H11	5-Bromo-4-chloro-3-indolyl Phosphate	102185-33-1	5924.24	5674.93	1.04393	1	-0.0538142	-0.00291801
PM09	A03	3% NaCl	7647-14-5	2371.43	2272.39	1.04359	1	-1.40949	-0.109218
PM01	D06	a-Keto-Glutaric Acid	22202-68-2	2992.05	2871.59	1.04195	1	-0.846768	-0.0494597
PM02	A05	g-Cyclodextrin	17465-86-0	2019.27	1938.06	1.0419	1	-2.93029	-0.232788
PM01	F09	Glycolic Acid	79-14-1	2506.09	2405.33	1.04189	1	-1.59054	-0.0929036
PM11	E05	Enoxacin #1	74011-58-8	4020.72	3859.18	1.04186	1	0.873589	0.0430136
PM09	B09	Phosphorylcholine + 6% NaCl	4826-71-5	1761.17	1692.81	1.04038	1	1.08489	0.0840654
PM18	C03	Poly-L-Lysine #3	26124-78-7	828.428	796.751	1.03976	1	-1.00681	-0.0404043
PM09	G12	100mM Ammonium Sulfate + pH 8	7783-20-2	2791.24	2684.55	1.03974	1	-2.75859	-0.213757
PM01	A12	Dulcitol	608-66-2	9183.21	8832.95	1.03965	1	-11.6647	-0.681336
PM17	F11	Tannic Acid #3	1401-55-4	6375.23	6133.24	1.03945	1	-8.59298	-0.503631
PM09	H07	10mM Sodium Nitrite	7632-00-0	3269.92	3146.12	1.03935	1	8.80465	0.682252
PM11	E01	Cefazolin #1	25953-19-9	4989.01	4800.47	1.03927	1	7.07464	0.34834
PM19	E03	FCCP #3	370-86-5	1084.8	1044.5	1.03858	1	0.302453	0.0218958
PM12	A07	Tetracycline #3	64-75-5	2408.81	2319.47	1.03852	1	-4.99228	-0.246497
PM13	C12	Potassium Chromate #4	7789-00-6	2351.08	2264.5	1.03824	1	-2.20159	-0.162711
PM20	C11	Ornidazole #3	16773-42-5	2063.9	1987.92	1.03822	1	-9.80343	-0.534671
PM18	D12	Lidocaine #4	137-58-6	3704.98	3569.13	1.03806	1	-5.455	-0.218916
PM10	H10	5-Bromo-4-chloro-3-indolyl a-D-Mannoside	125229-64-3	5053.82	4871.36	1.03746	1	13.8007	0.748328
PM14	C04	Boric Acid #4	10043-35-3	1493.36	1439.45	1.03746	1	0.431729	0.0212664
PM18	G09	Myricetin #1	529-44-2	6607.34	6371.07	1.03708	1	-12.6847	-0.509051
PM12	F10	5-Fluoroorotic Acid #2	703-95-7	1900.76	1832.96	1.03699	1	-2.70543	-0.133583
PM10	F01	L-Methionine + pH 9.5	63-68-3	4364.03	4209.11	1.03681	1	-2.24041	-0.121484
PM15	E01	Alexidine #1	22573-93-9	4782.08	4613.27	1.03659	1	-11.7024	-0.695127
PM07	A09	Lys-Ile	20556-13-2	8373.86	8084.42	1.0358	1	-14.0378	-0.945528
PM15	H08	Hydroxyurea #4	127-07-1	2216.37	2140.14	1.03562	1	0.415308	0.0246695
PM12	D05	Sulfamethazine #1	1981-58-4	2648.16	2561.29	1.03392	1	-11.7978	-0.582525
PM18	G06	Guanazole #2	1455-77-2	5197.19	5027.11	1.03383	1	-7.97201	-0.319926
PM02	G02	L-Alaninamide	33208-99-0	3501.83	3387.72	1.03368	1	-3.17812	-0.252477
PM10	G11	Trimethylamine-N-Oxide + pH 9.5	1184-78-7	4004.88	3874.41	1.03367	1	-3.61982	-0.196281
PM16	B11	Trimethoprim #3	23256-42-0	4283.37	4143.9	1.03365	1	-12.649	-0.393134
PM12	C09	D,L-Serine Hydroxamate #1	55779-32-3	3935.63	3808.2	1.03346	1	-15.2215	-0.751573
PM02	C01	b-Gentiobiose	554-91-6	8560.53	8285.48	1.0332	1	-4.65861	-0.37009
PM11	F03	Chloramphenicol #3	56-75-7	1728.62	1673.22	1.03311	1	-20.7277	-1.02059
PM01	F08	Mucic Acid	526-99-8	2670.03	2584.6	1.03305	1	0.0037857	0.000221123
PM10	E07	L-Glutamine + pH 9.5	56-85-9	3074.67	2976.3	1.03305	1	-0.461268	-0.0250117
PM20	B12	Tetrazolium Violet #4	1719-71-7	4012.13	3884.12	1.03296	1	-1.55271	-0.0846835
PM01	G08	N-Acetyl-b-D-Mannosamine	7772-94-3	3300.63	3196.24	1.03266	1	-0.777573	-0.045418
PM01	H07	Glucuronamide	3789-97-7	3159.34	3059.87	1.03251	1	3.60971	0.210843
PM18	F11	Aztreonam #3	78110-38-0	6393.88	6193.33	1.03238	1	-7.44784	-0.298891
PM02	A04	b-Cyclodextrin	7585-39-9	2009.45	1948.26	1.03141	1	-1.70485	-0.135437
PM19	H03	Hexaminecobalt (III) Chloride #3	10534-89-1	2212.98	2146.5	1.03097	1	3.42211	0.247741
PM01	D07	a-Keto-Butyric Acid	2013-26-5	2310.22	2241.89	1.03048	1	-3.55186	-0.207464
PM14	E09	Sodium Metaborate #1	15293-77-3	1988.28	1929.48	1.03047	1	-5.74868	-0.283172
PM12	E07	Sulfadiazine #3	547-32-0	1368.84	1328.46	1.0304	1	-1.11841	-0.0552222
PM13	D08	5-Fluorouracil #4	51-21-8	1279.12	1241.47	1.03033	1	-2.56568	-0.18962
PM09	D03	5% Potassium Chloride	7447-40-7	2138.82	2076.16	1.03018	1	-3.78955	-0.293643
PM16	F09	Aluminum Sulfate #1	10043-01-3	4537.64	4406.94	1.02966	1	-11.4003	-0.354323
PM01	C06	L-Rhamnose	3615-41-6	9228.49	8972.56	1.02852	1	-7.51816	-0.439136
PM07	A07	Lys-Arg	29586-66-1	9332.21	9075.25	1.02831	1	-6.01607	-0.405218
PM01	B02	D-Sorbitol	50-70-4	9142.32	8890.6	1.02831	1	-7.81814	-0.456657
PM12	C10	D,L-Serine Hydroxamate #2	55779-32-3	4081.91	3970.02	1.02818	1	-10.5171	-0.519288
PM10	E06	L-Glutamic Acid + pH 9.5	1536304	2139.74	2081.11	1.02818	1	0.60609	0.0328645
PM09	C07	Glycerol + 6% NaCl	56-81-5	1751.81	1704.09	1.02801	1	-1.52734	-0.11835
PM03	E04	Acetamide	60-35-5	2282.51	2220.9	1.02774	1	7.72833	0.511786
PM10	F09	L-Hydroxyproline + pH 9.5	51-35-4	3677.64	3578.84	1.02761	1	-0.172339	-0.0093449
PM01	B04	L-Fucose	2438-80-4	9325.93	9077.86	1.02733	1	-8.21005	-0.479549
PM19	F08	Blasticidin S #4	589205	1740.84	1694.53	1.02732	1	-2.07071	-0.149907
PM20	F01	4-Hydroxycoumarin #1	1076-38-6	4211.76	4101.37	1.02692	1	-21.0276	-1.14683
PM14	E01	Cefoxitin #1	33564-30-6	3932.57	3829.67	1.02687	1	-14.9948	-0.738626
PM20	B10	Tetrazolium Violet #2	1719-71-7	2875.92	2800.96	1.02676	1	-3.57859	-0.195173
PM18	D11	Lidocaine #3	137-58-6	3268.11	3183.36	1.02662	1	-2.99354	-0.120134
PM18	D01	Sodium m-Arsenite #1	7784-46-5	1488.36	1450.58	1.02604	1	0.390462	0.0156697
PM01	C02	D-Galactonic Acid-g-Lactone	322328	6359.76	6201.61	1.0255	1	-8.44781	-0.493436
PM15	G09	Menadione #1	57414-02-5	1779.23	1735.09	1.02544	1	0.927775	0.0551104
PM01	C07	D-Fructose	57-48-7	9708.46	9473.23	1.02483	1	-6.9079	-0.403491
PM10	B03	L-Arginine + pH 4.5	1119-34-2	1134.78	1107.64	1.0245	1	0.529271	0.0286991
PM01	A06	D-Galactose	59-23-4	9804.3	9570.89	1.02439	1	-9.21433	-0.538209
PM15	F12	Puromycin #4	58-58-2	2123.23	2072.76	1.02435	1	-1.04175	-0.0618803
PM10	G10	Creatine + pH 9.5	57-00-1	3390.82	3310.7	1.0242	1	-0.337859	-0.01832
PM10	G12	Urea + pH 9.5	57-13-6	3733.21	3646.42	1.0238	1	-1.0735	-0.0582093
PM01	H05	D-Psicose	551-68-8	9686.73	9472.13	1.02266	1	-7.10795	-0.415175
PM20	A11	Benserazide #3	14919-77-8	7733.76	7562.69	1.02262	1	-4.863	-0.265224
PM01	H12	Ethanolamine	141-43-5	6835.75	6685.19	1.02252	1	-1.78586	-0.104312
PM10	A07	pH 7	NA	4315.77	4222.14	1.02218	1	5.97337	0.323899
PM16	B12	Trimethoprim #4	23256-42-0	4789.2	4685.57	1.02212	1	-16.6423	-0.517244
PM19	F02	Phenethicillin #2	132-93-4	1351.3	1322.25	1.02197	1	0.56632	0.0409981
PM18	B12	Azathioprine #4	446-86-6	7117.9	6965.26	1.02191	1	-3.9288	-0.157667
PM20	D02	Proflavine #2	1811-28-5	1021.54	1000.02	1.02152	1	-0.621076	-0.033873
PM12	F11	5-Fluoroorotic Acid #3	703-95-7	2458.55	2407.01	1.02141	1	-3.81438	-0.188338
PM01	F12	Inosine	58-63-9	3174.03	3108.6	1.02105	1	0.889527	0.0519572
PM01	D08	a-Methyl-D-Galactoside	3396-99-4	9162.02	8973.88	1.02096	1	-5.55496	-0.324465
PM14	H06	Promethazine #2	58-33-3	1625.89	1593.16	1.02055	1	-13.6613	-0.672936
PM07	B12	Met-His	14486-12-5	9526.36	9335.1	1.02049	1	-6.63324	-0.446788
PM02	C05	Maltitol	585-88-6	7700.62	7546.04	1.02048	1	-3.77812	-0.300142
PM01	A03	N-Acetyl-D-Glucosamine	7512-17-6	9739.63	9545.16	1.02037	1	-6.5051	-0.379963
PM16	F01	Potassium Tellurite #1	123333-66-4	1807.47	1772.65	1.01964	1	-8.89437	-0.276438
PM02	D06	D-Tagatose	87-81-0	8519.52	8355.8	1.01959	1	-6.61861	-0.525797
PM01	F06	Bromo-Succinic Acid	923-06-8	8293.78	8134.71	1.01955	1	-4.29996	-0.25116
PM14	F01	Chloramphenicol #1	56-75-7	3989.7	3913.47	1.01948	1	-15.0733	-0.742489
PM01	F03	myo-Inositol	87-89-8	8911.93	8743.05	1.01932	1	-4.38519	-0.256139
PM01	B03	Glycerol	56-81-5	8976.15	8808.37	1.01905	1	-5.92817	-0.346264
PM16	G09	L-Glutamic Acid g-Hydroxamate #1	1955-67-5	3972.37	3898.94	1.01883	1	-11.8109	-0.367084
PM01	B08	D-Xylose	58-86-6	9909.14	9735.97	1.01779	1	-6.84298	-0.399698
PM04	H06	Taurine	107-35-7	7308.14	7183.66	1.01733	1	-12.6973	-0.644657
PM01	F11	D-Cellobiose	528-50-7	8878.3	8727.4	1.01729	1	-3.85013	-0.224886
PM01	D02	D-Aspartic Acid	1783-96-6	2399.36	2358.69	1.01724	1	-1.17551	-0.0686616
PM01	D10	Lactulose	4618-18-2	9013.63	8864.4	1.01683	1	-6.18015	-0.360982
PM18	F01	Semicarbazide Hydrochloride #1	563-41-7	4179.51	4110.44	1.0168	1	-19.3909	-0.778179
PM01	C10	D-Maltose	6363-53-7	9029.43	8880.76	1.01674	1	-5.5552	-0.324479
PM02	F03	Melibionic Acid	70803-54-2	7275.82	7156.03	1.01674	1	-5.37438	-0.426953
PM01	G11	D-Malic Acid	636-61-3	8817.22	8672.07	1.01674	1	-6.11805	-0.357355
PM17	D08	3-Amino-1,2,4-triazole #4	61-82-5	1263.09	1242.68	1.01642	1	-3.04158	-0.178266
PM10	E02	L-Alanine + pH 9.5	56-41-7	2561.89	2520.76	1.01632	1	4.6056	0.249733
PM11	E11	Nalidixic Acid #3	538497	3905	3843.08	1.01611	1	4.38476	0.215896
PM17	D12	Chlorpromazine #4	69-09-0	3286.13	3234.73	1.01589	1	-2.42149	-0.141923
PM01	C08	Acetic Acid	127-09-3	9630.37	9479.91	1.01587	1	-6.764	-0.395085
PM10	E10	L-Isoleucine + pH 9.5	73-32-5	3837.26	3778.34	1.01559	1	-0.940593	-0.0510025
PM01	D03	D-Glucosaminic Acid	3646-68-2	8554.92	8424.37	1.0155	1	-2.78183	-0.162486
PM01	F02	Citric Acid	1545801	3062.89	3016.6	1.01535	1	-1.64031	-0.0958105
PM12	D12	Novobiocin #4	1476-53-5	3055.95	3010.53	1.01509	1	-3.74443	-0.184884
PM19	D11	Phenyl-Methyl-Sulfonyl Fluoride #3	329-98-6	1068.89	1053.21	1.01488	1	0.458993	0.0332284
PM10	D10	D,L-Diamino-Pimelic Acid + pH 4.5	2577-62-0	2035.07	2005.83	1.01458	1	4.84296	0.262604
PM19	B12	2,4-Dinitrophenol #4	51-28-5	2989.96	2947.35	1.01446	1	-0.605163	-0.0438102
PM19	G03	Lauryl Sulfobetaine #3	14933-08-5	10577.4	10432.1	1.01393	1	-5.05601	-0.366025
PM01	E08	b-Methyl-D-Glucoside	709-50-2	8359.89	8245.46	1.01388	1	-6.66202	-0.389129
PM01	C11	D-Melibiose	585-99-9	9027.85	8904.59	1.01384	1	-7.61974	-0.445069
PM01	D01	L-Asparagine	70-47-3	8972.49	8853.91	1.01339	1	-5.08367	-0.296937
PM03	C04	D-Asparagine	5794-24-1	7417.59	7320.23	1.0133	1	-7.07221	-0.468336
PM01	A10	D-Trehalose	6138-23-4	9283.18	9166.16	1.01277	1	-4.78457	-0.279466
PM13	F10	Thallium (I) Acetate #2	563-68-8	1353.04	1336.38	1.01247	1	-1.61454	-0.119324
PM01	C03	D,L-Malic Acid	6915-15-7	9434.35	9318.35	1.01245	1	-6.55608	-0.38294
PM01	A05	Succinic Acid	6106-21-4	9761.59	9641.7	1.01243	1	-5.06853	-0.296052
PM14	A01	Acriflavine #1	8048-52-0	3944.06	3897.35	1.01199	1	-13.5618	-0.668038
PM03	G12	L-Norvaline	6600-40-4	5715.67	5648.73	1.01185	1	-1.69775	-0.112429
PM15	F03	3,4-Dimethoxybenzyl Alcohol #3	93-03-8	1164.71	1151.35	1.0116	1	0.0703531	0.00417901
PM04	G10	N-Acetyl-D,L-Methionine	71463-44-0	8540.57	8442.76	1.01158	1	-7.1199	-0.361486
PM14	D03	Cadmium Chloride #3	7790-78-5	643.496	636.28	1.01134	1	0.137557	0.00677589
PM20	D01	Proflavine #1	1811-28-5	2607.78	2578.68	1.01128	1	-15.5684	-0.849087
PM01	F10	Glyoxylic Acid	563-96-2	2454.88	2427.8	1.01115	1	3.7941	0.221613
PM01	G01	Gly-Glu	7412-78-4	9106.45	9006.21	1.01113	1	-2.69752	-0.157562
PM01	E10	Maltotriose	1109-28-0	8918.52	8821.14	1.01104	1	-3.47251	-0.202829
PM14	D12	Sodium Dichromate #4	7789-12-0	2297.7	2273.56	1.01062	1	1.94583	0.0958488
PM03	D02	N-Phthaloyl-L-Glutamic Acid	340-90-9	6836.96	6766.65	1.01039	1	-5.83875	-0.386654
PM05	A02	Positive Control	NA	9297.55	9203.6	1.01021	1	-6.85433	-0.508212
PM11	F09	Neomycin #1	1405-10-3	4048.89	4008.03	1.0102	1	3.31576	0.163261
PM20	F12	Pridinol #4	6856-31-1	3237	3204.36	1.01019	1	1.66963	0.0910605
PM01	G07	Acetoacetic Acid	578486	8358.54	8276.43	1.00992	1	-3.58507	-0.209404
PM19	C12	Cinnamic Acid (trans) #4	140-10-3	1784.34	1766.98	1.00982	1	2.6766	0.19377
PM16	E10	Rifamycin SV #2	14897-39-3	2761.44	2734.83	1.00973	1	-4.27091	-0.13274
PM07	H03	Val-Arg	37682-75-0	9582.17	9492.62	1.00943	1	-4.2427	-0.285771
PM15	F10	Puromycin #2	58-58-2	1516.83	1502.98	1.00922	1	0.0733004	0.00435409
PM13	D12	Rolitetracycline #4	751-97-3	2712.07	2687.62	1.00909	1	-2.27359	-0.168032
PM16	E11	Rifamycin SV #3	14897-39-3	4544.2	4503.36	1.00907	1	-3.91169	-0.121576
PM01	F05	Fumaric Acid	17013-01-3	9400.55	9316.19	1.00906	1	-2.65903	-0.155314
PM18	A04	Ketoprofen #4	22071-15-4	3516.63	3485.38	1.00897	1	-2.26711	-0.0909817
PM16	G12	L-Glutamic Acid g-Hydroxamate #4	1955-67-5	3436.93	3406.56	1.00891	1	-14.3242	-0.445198
PM01	A11	D-Mannose	3458-28-4	9988.12	9901.99	1.0087	1	-1.80877	-0.10565
PM06	A05	Ala-Asn	31796-57-3	10179.1	10093.6	1.00848	1	-3.79225	-0.248436
PM06	G04	Ile-Arg	55715-01-0	9025.42	8953.01	1.00809	1	-5.6708	-0.371503
PM01	D09	a-D-Lactose	5989-81-1	9078.9	9008.34	1.00783	1	-4.04627	-0.236343
PM01	C09	D-Glucose	50-99-7	9529.21	9457	1.00764	1	-2.87996	-0.168218
PM13	F12	Thallium (I) Acetate #4	563-68-8	1901.56	1887.16	1.00763	1	-1.59882	-0.118163
PM10	G02	L-Norleucine + pH 9.5	327-57-1	3864.73	3837.37	1.00713	1	5.45067	0.295556
PM04	G11	L-Methionine Sulfoxide	3226-65-1	8702.32	8644.17	1.00673	1	-4.69439	-0.23834
PM08	F04	b-Ala-His	305-84-0	8275.51	8220.75	1.00666	1	-10.2188	-0.721886
PM11	E09	Nalidixic Acid #1	538497	4015.5	3989.03	1.00664	1	6.57568	0.323772
PM01	E01	L-Glutamine	56-85-9	9423.82	9364.93	1.00629	1	-2.40044	-0.14021
PM01	A07	L-Aspartic Acid	3792-50-5	9415.96	9357.79	1.00622	1	-4.08155	-0.238403
PM20	B11	Tetrazolium Violet #3	1719-71-7	2803.62	2786.54	1.00613	1	-3.89864	-0.212629
PM03	B03	L-Histidine	5934-29-2	8721.09	8669.02	1.00601	1	-4.16334	-0.275705
PM02	H09	Dihydroxy-Acetone	96-26-4	6205.35	6171.55	1.00548	1	-3.91268	-0.310831
PM02	C11	b-Methyl-D-Xylopyranoside	612-05-5	8061.3	8017.62	1.00545	1	-1.65941	-0.131827
PM10	E04	L-Asparagine + pH 9.5	70-47-3	1842.15	1832.27	1.00539	1	1.63471	0.08864
PM02	F07	D-Ribono-1,4-Lactone	1255190	5333.16	5304.72	1.00536	1	-1.3204	-0.104895
PM02	G04	L-Arginine	1119-34-2	7505.2	7465.4	1.00533	1	-6.41924	-0.509958
PM09	G07	100mM Sodium Benzoate + pH 5.2	532-32-1	1883.1	1873.21	1.00528	1	3.00404	0.232776
PM01	C04	D-Ribose	50-69-1	10127.6	10074.4	1.00527	1	-3.93032	-0.22957
PM16	E12	Rifamycin SV #4	14897-39-3	7196.16	7160.29	1.00501	1	-3.34256	-0.103887
PM02	C12	Palatinose	13718-94-0	8468.27	8428.12	1.00476	1	-0.236266	-0.0187695
PM01	F07	Propionic Acid	137-40-6	4623.11	4601.75	1.00464	1	6.47383	0.378136
PM01	B11	D-Mannitol	69-65-8	9513.03	9470.19	1.00452	1	-3.57362	-0.208735
PM04	G09	Gly-Met	554-94-9	8666.33	8628.92	1.00433	1	-3.41615	-0.173442
PM02	D07	Turanose	547-25-1	8698.91	8662.7	1.00418	1	-1.18758	-0.0943437
PM19	C10	Cinnamic Acid (trans) #2	140-10-3	893.95	890.246	1.00416	1	3.84778	0.278556
PM17	F03	Lithium Chloride #3	7447-41-8	1757.61	1750.77	1.00391	1	9.67052	0.566785
PM01	F01	Gly-Asp	1017541	8992.45	8961.84	1.00342	1	-0.43801	-0.0255841
PM10	F03	L-Proline + pH 9.5	147-85-3	5269.78	5252.2	1.00335	1	-12.4293	-0.673965
PM01	G06	Ala-Gly	687-69-4	8285.7	8258.31	1.00332	1	-2.77139	-0.161877
PM02	C07	b-Methyl-D-Galactoside	1824-94-8	7573.65	7549.59	1.00319	1	-0.537755	-0.0427204
PM07	B07	Met-Arg	60461-10-1	8269.16	8243.69	1.00309	1	-2.52585	-0.170131
PM03	C08	D-Serine	312-84-5	6123.17	6106.11	1.00279	1	-0.16028	-0.0106141
PM05	C02	L-Serine	56-45-1	8407.25	8386.85	1.00243	1	-8.21674	-0.609228
PM04	G08	D-Methionine	348-67-4	8654.07	8633.67	1.00236	1	-4.5519	-0.231105
PM02	C08	3-O-Methyl-D-Glucose	146-72-5	8519.49	8504.16	1.0018	1	-0.956366	-0.0759758
PM06	B02	Ala-Thr	24032-50-6	6979.12	6968.06	1.00159	1	-6.12325	-0.401143
PM04	G07	L-Methionine	63-68-3	8616.66	8605.21	1.00133	1	-5.06709	-0.257262
PM02	G06	L-Histidine	5934-29-2	7648.52	7638.61	1.0013	1	-8.31055	-0.660208
PM07	B09	Met-Gln	36261-62-8	8317.77	8307.11	1.00128	1	-2.93649	-0.19779
PM14	H09	Sodium Orthovanadate #1	13721-39-6	3431.59	3427.62	1.00116	1	-10.7896	-0.53148
PM01	G12	L-Malic Acid	138-09-0	9955.69	9944.86	1.00109	1	-2.18974	-0.127902
PM18	D04	Sodium m-Arsenite #4	7784-46-5	778.739	777.962	1.001	1	-0.538246	-0.0216005
PM02	B06	D-Arabitol	488-82-4	8935.4	8930.77	1.00052	1	-0.525918	-0.0417801
PM14	D01	Cadmium Chloride #1	7790-78-5	1196.82	1196.32	1.00042	1	1.44716	0.0712851
PM02	B07	L-Arabitol	7643-75-6	8674.32	8670.74	1.00041	1	-0.822194	-0.0653168
PM09	B07	Ectoine + 6% NaCl	96702-03-3	2502.35	2501.6	1.0003	1	1.59947	0.123939
PM01	E09	Adonitol	488-81-3	9321.42	9319.99	1.00015	1	-1.58101	-0.0923469
PM01	B10	Sodium Formate	141-53-7	8768.05	8769.43	0.999842	1	-0.416528	-0.0243294
PM06	C01	Arg-Met	NA	9111.29	9113.53	0.999754	1	-3.207	-0.210096
PM11	F11	Neomycin #3	1405-10-3	3961.26	3962.31	0.999734	1	3.15688	0.155438
PM20	D03	Proflavine #3	1811-28-5	1270.87	1271.26	0.999694	1	-0.579162	-0.031587
PM01	A08	L-Proline	147-85-3	8795.77	8800.68	0.999443	1	-1.81233	-0.105858
PM14	C02	Boric Acid #2	10043-35-3	971.233	972.045	0.999165	1	-0.298078	-0.0146829
PM11	F04	Chloramphenicol #4	56-75-7	1544.89	1546.98	0.998647	1	1.64223	0.0808599
PM02	D02	D-Salicin	138-52-3	7034.77	7045.53	0.998472	1	1.49877	0.119066
PM05	H05	D,L-a-Lipoic Acid	1077-28-7	8643.86	8657.78	0.998392	1	-8.34628	-0.618833
PM12	F08	Sulfathiazole #4	144-74-1	1512.05	1514.87	0.998139	1	0.00180417	8.91e-05
PM11	D09	Nafcillin #1	7177-50-6	3950.71	3958.12	0.998127	1	0.898106	0.0442208
PM07	B05	Lys-Tyr	35978-98-4	8506.13	8522.57	0.998071	1	-0.884229	-0.0595581
PM03	C06	D-Glutamic Acid	6893-26-1	5468.41	5481.65	0.997585	1	-0.706611	-0.0467932
PM01	E06	a-Hydroxy-Glutaric Acid-g-Lactone	21461-84-7	2316.1	2321.74	0.997571	1	1.569	0.0916454
PM02	A06	Dextrin	9004-53-9	8094.37	8117.79	0.997116	1	1.69939	0.135003
PM20	A12	Benserazide #4	14919-77-8	11633.4	11667.3	0.997101	1	0.0697052	0.00380167
PM10	B08	Glycine + pH 4.5	56-40-6	1581.76	1586.48	0.997025	1	-3.05725	-0.165776
PM04	C05	2-Deoxy-D-Glucose-6-Phosphate	33068-19-8	9053.08	9080.6	0.996969	1	-4.3794	-0.222347
PM10	F10	L-Ornithine + pH 9.5	3184-13-2	4018.5	4031.26	0.996836	1	1.91428	0.1038
PM03	H11	Gly-Met	554-94-9	8478.08	8508.82	0.996387	1	-3.59906	-0.238337
PM05	G02	D-Biotin	58-85-5	7968.81	7998.23	0.996321	1	-8.26844	-0.613061
PM02	H08	Putrescine	333-93-7	2229.55	2238.34	0.996074	1	4.45519	0.35393
PM10	B02	L-Alanine + pH 4.5	56-41-7	1367.51	1373.07	0.995948	1	-1.19429	-0.0647588
PM16	E09	Rifamycin SV #1	14897-39-3	2225.4	2234.65	0.995861	1	-2.26254	-0.0703199
PM15	F07	Oleandomycin #3	7060-74-4	1162.97	1168.08	0.995627	1	1.08844	0.0646539
PM01	G09	Mono-Methyl Succinate	3878-55-5	7352.96	7386.75	0.995426	1	7.77692	0.45425
PM17	F05	D,L-Methionine Hydroxamate #1	36207-43-9	2743.47	2756.97	0.995106	1	8.78925	0.515134
PM03	H07	Ala-Thr	24032-50-6	6929.14	6966.31	0.994664	1	-5.22753	-0.346178
PM01	A04	D-Saccharic Acid	576-42-1	2306.25	2318.64	0.994658	1	-0.378064	-0.0220827
PM02	B05	D-Arabinose	10323-20-3	8525.68	8571.65	0.994637	1	-0.63722	-0.0506221
PM12	F09	5-Fluoroorotic Acid #1	703-95-7	1867.83	1878.23	0.994461	1	0.54878	0.0270964
PM12	A04	Penicillin G #4	69-57-8	1178.7	1185.32	0.994409	1	1.57206	0.0776216
PM20	G09	8-Hydroxyquinoline #1	148-24-3	3095.84	3113.25	0.994408	1	-17.8771	-0.975
PM18	F12	Aztreonam #4	78110-38-0	6305.68	6342.42	0.994208	1	-6.97787	-0.28003
PM07	E07	Ser-Pro	23827-93-2	7491.68	7539.22	0.993695	1	-7.6685	-0.516519
PM18	G07	Guanazole #3	1455-77-2	4266.64	4295.16	0.99336	1	-5.31777	-0.213408
PM05	B03	L-Histidine	5934-29-2	9458.46	9523.31	0.99319	1	-5.18397	-0.384364
PM18	A03	Ketoprofen #3	22071-15-4	2233.15	2248.7	0.993085	1	0.820689	0.0329352
PM14	F04	Chloramphenicol #4	56-75-7	748.596	753.892	0.992975	1	-2.42376	-0.119391
PM08	D11	Thr-Asp	108320-97-4	8043.7	8101.71	0.99284	1	-3.54383	-0.250347
PM03	E05	Formamide	75-12-7	3341.69	3365.93	0.992797	1	1.76659	0.116987
PM03	H12	Met-Ala	3061-96-9	8983.7	9049.25	0.992756	1	-4.00556	-0.265256
PM02	B11	D-Fucose	3615-37-0	7051.71	7103.63	0.992691	1	0.30685	0.0243768
PM11	B10	Lomefloxacin #2	98079-51-7	3813.02	3841.86	0.992493	1	7.50396	0.369478
PM01	G05	L-Alanine	56-41-7	7886.26	7946.52	0.992417	1	-3.11261	-0.181807
PM01	E03	a-D-Glucose-1-Phosphate	56401-20-8	2523.74	2543.4	0.992271	1	2.79102	0.163023
PM10	F11	L-Homoarginine + pH 9.5	156-86-5	4394.7	4429.06	0.992243	1	2.12163	0.115043
PM19	G04	Lauryl Sulfobetaine #4	14933-08-5	10806.7	10891.9	0.992174	1	0.982016	0.0710921
PM11	E10	Nalidixic Acid #2	538497	3816.16	3846.29	0.992166	1	8.74865	0.430764
PM12	A08	Tetracycline #4	64-75-5	2990.19	3013.9	0.992132	1	-0.496105	-0.0244955
PM19	H02	Hexaminecobalt (III) Chloride #2	10534-89-1	3244.94	3270.74	0.99211	1	-11.1602	-0.807931
PM15	G10	Menadione #2	57414-02-5	2499	2519.28	0.99195	1	13.2051	0.78439
PM01	D11	Sucrose	57-50-1	9317.26	9395.64	0.991658	1	-1.20042	-0.0701166
PM02	H11	2,3-Butanedione	431-03-8	2339.92	2359.69	0.991621	1	6.94771	0.551941
PM07	C06	Met-Pro	142702-34-9	7771.13	7838.3	0.99143	1	-3.22577	-0.217275
PM18	E11	Antimony (III) Chloride #3	10025-91-9	2148.11	2167.58	0.991016	1	-0.366551	-0.0147101
PM11	C06	Colistin #2	1264-72-8	3298.47	3329.49	0.990684	1	3.48578	0.171632
PM16	H06	Chloroxylenol #2	88-04-0	2662.14	2688.63	0.990146	1	-4.79218	-0.148941
PM13	F11	Thallium (I) Acetate #3	563-68-8	1834.1	1852.56	0.990037	1	-1.44893	-0.107084
PM02	H01	L-Ornithine	3184-13-2	7475.61	7551.57	0.989941	1	0.2256	0.0179221
PM07	B11	Met-Gly	14486-03-4	7538.31	7616.92	0.989679	1	0.0901706	0.00607353
PM12	E08	Sulfadiazine #4	547-32-0	1215.62	1228.42	0.989583	1	0.187924	0.00927887
PM11	B05	Cloxacillin #1	7081-44-9	3233.35	3267.83	0.98945	1	-1.69664	-0.0835388
PM12	C06	Vancomycin #2	1404-93-9	676.998	684.295	0.989337	1	0.0204602	0.00101024
PM19	H09	Polymyxin B #1	1405-20-5	4718.05	4769.42	0.989229	1	-14.4366	-1.04512
PM12	D11	Novobiocin #3	1476-53-5	2219.15	2243.37	0.989206	1	-1.72324	-0.0850862
PM07	H09	Val-Leu	95977-55-2	9441.6	9545.45	0.98912	1	-1.3577	-0.0914491
PM02	E03	Citraconic Acid	498-23-7	1369.84	1385.07	0.989005	1	0.971759	0.0771986
PM03	G02	Xanthosine	5968-90-1	7201.9	7283.56	0.988788	1	-5.24365	-0.347245
PM05	G04	p-Amino-Benzoic Acid	555-06-6	7972.95	8063.51	0.988769	1	-5.95435	-0.441484
PM01	B12	L-Glutamic Acid	1536304	9581.51	9690.62	0.988741	1	-2.06404	-0.120561
PM07	F05	Thr-Pro	281670-51-7	7596.59	7686.32	0.988327	1	-4.06688	-0.273929
PM10	F02	L-Phenylalanine + pH 9.5	63-91-2	3455.51	3496.43	0.988296	1	3.11643	0.168985
PM02	E04	D-Citramalic Acid	1583974	1198.41	1212.69	0.988228	1	0.321217	0.0255182
PM19	A04	Josamycin #4	16846-24-5	1159.8	1174.06	0.987852	1	2.01502	0.145876
PM10	G09	Tyramine + pH 9.5	60-19-5	5424.98	5492.1	0.987779	1	2.28916	0.124127
PM12	A11	Carbenicillin #3	4800-94-6	1865.65	1889.01	0.987633	1	-11.2413	-0.555045
PM15	F04	3,4-Dimethoxybenzyl Alcohol #4	93-03-8	906.105	917.589	0.987485	1	0.806279	0.0478934
PM07	A01	Negative Control	NA	2613.06	2648.27	0.986704	1	-12.0666	-0.812755
PM14	F09	Sodium Metavanadate #1	13718-26-8	2940.81	2980.5	0.986684	1	-12.9796	-0.63936
PM02	H06	Butylamine (sec)	13952-84-6	1728.58	1752.14	0.986557	1	4.56895	0.362968
PM06	D02	Asp-Trp	71835-79-5	7374.89	7476.48	0.986412	1	-5.04118	-0.330256
PM08	C02	Lys-Met	97729-52-7	8331.09	8447.59	0.986208	1	-1.02463	-0.0723829
PM01	H06	L-Lyxose	1949-78-6	8343.15	8461.56	0.986007	1	-4.22323	-0.246679
PM07	B10	Met-Glu	14517-44-3	7011.7	7111.79	0.985926	1	-3.3539	-0.225905
PM07	B03	Lys-Thr	97791-84-9	8512.37	8634.34	0.985874	1	3.21603	0.216619
PM15	F09	Puromycin #1	58-58-2	1729.84	1754.74	0.985813	1	0.641781	0.0381222
PM20	F11	Pridinol #3	6856-31-1	2823.64	2864.38	0.985777	1	-1.49199	-0.0813722
PM02	B01	N-Acetyl-D-Galactosamine	14215-68-0	7073.1	7176.01	0.98566	1	2.43974	0.193819
PM07	D06	Pro-Gln	18668-08-1	7766.5	7879.52	0.985656	1	-2.91136	-0.196098
PM10	E03	L-Arginine + pH 9.5	1119-34-2	2881.32	2923.81	0.985468	1	3.33518	0.180846
PM19	H06	a-Thioglycerol #2	96-27-5	9681.95	9836.58	0.98428	1	1.85037	0.133956
PM07	D10	Pro-Phe	13589-02-1	7164.11	7278.57	0.984275	1	-3.7055	-0.249588
PM02	G08	L-Hydroxyproline	51-35-4	8237.67	8369.78	0.984215	1	1.82648	0.1451
PM10	E09	L-Histidine + pH 9.5	5934-29-2	6963.8	7078.88	0.983743	1	5.74854	0.311708
PM02	D01	D-Raffinose	17629-30-0	7301.52	7424.46	0.983441	1	-1.53904	-0.122264
PM16	D02	1-Chloro-2,4-Dinitrobenzene #2	97-00-7	569.648	579.292	0.983352	1	0.310988	0.00966553
PM07	G07	Tyr-Glu	2545-89-3	7428.32	7557.17	0.982951	1	-6.41663	-0.432198
PM19	G11	Hydroxylamine #3	1304222	3860.05	3927.06	0.982936	1	-10.0661	-0.728723
PM04	F09	Cys-Gly	19246-18-5	7237.16	7363.16	0.982889	1	-2.1899	-0.111184
PM01	E12	Adenosine	58-61-7	7364.34	7494.4	0.982646	1	-1.74589	-0.101977
PM07	A10	Lys-Leu	7369-79-1	8050.84	8193.92	0.982539	1	-5.19077	-0.349629
PM10	B04	L-Asparagine + pH 4.5	70-47-3	853.881	869.128	0.982457	1	1.95232	0.105862
PM20	H06	Tolylfluanid #2	731-27-1	3275.23	3334.46	0.982236	1	-9.85461	-0.537463
PM07	A08	Lys-Glu	45234-02-4	8677.43	8835.1	0.982154	1	0.288957	0.019463
PM18	C12	Pentachlorophenol #4	87-86-5	2387.27	2430.71	0.98213	1	1.82269	0.0731467
PM01	B09	L-Lactic Acid	312-85-6	7876.27	8020.16	0.982058	1	-2.21424	-0.129334
PM04	B02	Dithiophosphate #1	13473-25-1	6760.92	6888.17	0.981526	1	4.39019	0.222895
PM20	C08	Atropine #4	51-55-8	1004.96	1024.12	0.981297	1	-8.85092	-0.482722
PM07	D04	Pro-Ala	6422-36-2	7515.82	7661.01	0.981048	1	-3.12592	-0.210549
PM16	F08	Sodium Selenite #4	10102-18-8	1716.19	1749.51	0.980953	1	-7.35823	-0.228694
PM03	A11	L-Cysteine	1880366	8084.95	8242.17	0.980926	1	-3.62766	-0.240231
PM05	G01	Oxaloacetic Acid	328-42-7	8339.73	8503.29	0.980765	1	-2.10611	-0.156157
PM05	F02	Nicotinic Acid	59-67-6	7631.32	7781.59	0.980688	1	-4.03827	-0.299417
PM06	F01	Gly-Thr	7093-70-1	7548.68	7699.34	0.980432	1	-3.61525	-0.236841
PM05	A04	L-Arginine	1119-34-2	8053.56	8215.33	0.980309	1	-8.98183	-0.665956
PM03	D10	Ethylenediamine	333-18-6	1737.72	1773.05	0.980078	1	-1.38039	-0.091412
PM19	H10	Polymyxin B #2	1405-20-5	5054.56	5157.78	0.979987	1	-15.6871	-1.13565
PM04	B08	Guanosine-2'-Monophosphate	6027-83-4	8084.23	8249.9	0.97992	1	-0.453388	-0.023019
PM18	A01	Ketoprofen #1	22071-15-4	2416.89	2467.61	0.979449	1	-10.7112	-0.429854
PM08	A06	Ala-Met	14486-05-6	8655.68	8837.67	0.979407	1	0.585264	0.0413448
PM04	B05	Carbamyl Phosphate	72461-86-0	7380.82	7538.48	0.979087	1	-0.616531	-0.031302
PM06	F09	His-Met	215070	8273.27	8451.82	0.978875	1	-2.8693	-0.187972
PM04	E12	Thymidine 3',5'-Cyclic Monophosphate	76567-90-3	7585.38	7751.14	0.978615	1	-3.53026	-0.179235
PM04	C10	Cytidine-5'-Monophosphate	1774143	7155.88	7314.51	0.978313	1	-3.41176	-0.173219
PM04	D01	D-Mannose-1-Phosphate	99749-54-9	9356.27	9564.28	0.978252	1	1.38975	0.0705595
PM05	D02	L-Citrulline	372-75-8	7897.23	8073.37	0.978182	1	-5.18639	-0.384543
PM01	E04	D-Fructose-6-Phosphate	26177-86-6	2541.06	2598.75	0.977801	1	4.46867	0.261015
PM06	C09	Asp-Asp	58471-53-7	8109.22	8294.76	0.977631	1	-0.788998	-0.0516885
PM15	D01	Phleomycin #1	11006-33-0	2933.62	3002.19	0.977159	1	9.87494	0.586577
PM06	G09	Ile-Met	42384-14-5	7384.67	7559.21	0.976911	1	-5.43212	-0.355867
PM06	B01	Ala-Ser	3303-41-1	7985.35	8175.76	0.97671	1	-1.08773	-0.0712588
PM08	D12	Thr-Gln	96337-79-0	8840	9051.56	0.976626	1	-3.23315	-0.228399
PM10	E05	L-Aspartic Acid + pH 9.5	3792-50-5	2729.45	2794.91	0.976579	1	4.80607	0.260603
PM01	G03	L-Serine	56-45-1	6866.56	7031.47	0.976547	1	-1.15652	-0.0675521
PM03	B01	L-Glutamine	56-85-9	8714.42	8923.91	0.976525	1	4.49368	0.297581
PM10	C06	L-Tryptophan + pH 4.5	73-22-3	882.266	903.52	0.976477	1	0.930942	0.0504792
PM16	H09	Sorbic Acid #1	110-44-1	3098.71	3174.22	0.976211	1	-1.21258	-0.0376871
PM08	C04	Met-Tyr	13589-04-3	6157.07	6307.16	0.976204	1	2.4593	0.173732
PM04	D12	Uridine-3',5'-Cyclic Monophosphate	56632-58-7	7049.11	7221.6	0.976116	1	-4.82423	-0.244932
PM14	A12	Sanguinarine #4	5578-73-4	2570.82	2634.18	0.975946	1	1.11939	0.0551398
PM03	B09	L-Proline	147-85-3	7677.64	7866.96	0.975934	1	0.337392	0.0223428
PM07	B08	Met-Asp	14595-65-4	7482.53	7667.32	0.975899	1	0.728164	0.0490462
PM19	H08	a-Thioglycerol #4	96-27-5	7456.64	7642.09	0.975733	1	2.58048	0.186811
PM10	F05	L-Threonine + pH 9.5	72-19-5	1921.84	1969.98	0.975563	1	3.43673	0.186353
PM07	D09	Pro-Leu	52899-07-7	7286.79	7469.33	0.975561	1	-4.28306	-0.28849
PM05	G05	Folic Acid	59-30-3	7909.14	8110.08	0.975223	1	-3.02715	-0.224448
PM04	D03	Cysteamine-S-Phosphate	3724-89-8	7163.29	7346.18	0.975103	1	3.61435	0.183505
PM08	A11	Glu-Ala	21064-18-6	10431.9	10701	0.974851	1	3.32292	0.234741
PM07	D05	Pro-Asp	85227-98-1	8789.39	9016.48	0.974814	1	4.28569	0.288667
PM05	H08	Choline	77-91-8	8484.31	8706.1	0.974524	1	-0.112009	-0.0083049
PM06	B05	Arg-Ala	40968-45-4	7677.37	7879.2	0.974384	1	-3.28709	-0.215343
PM07	E12	Thr-Arg	13448-26-5	8808.96	9047.57	0.973627	1	0.38635	0.026023
PM06	A02	L-Glutamine	56-85-9	8668.37	8905.23	0.973402	1	-3.45849	-0.226571
PM03	C12	L-Ornithine	3184-13-2	9034.85	9281.84	0.97339	1	1.13659	0.075267
PM07	D11	Pro-Pro	76932-06-4	7501.89	7709.9	0.973021	1	-1.33945	-0.09022
PM06	C03	Arg-Ser	70921-62-9	7411.03	7618.08	0.972821	1	-2.10612	-0.137976
PM07	C09	Phe-Ala	3918-87-4	7140.77	7341.38	0.972675	1	-4.15186	-0.279652
PM06	B06	Arg-Arg	15483-27-9	8366.81	8603.19	0.972523	1	0.93271	0.0611033
PM18	E03	Sodium Metasilicate #3	13517-24-3	2456.57	2526.16	0.972452	1	1.05859	0.0424825
PM18	G10	Myricetin #2	529-44-2	6177.98	6355.65	0.972045	1	9.73614	0.390723
PM10	D01	Anthranilic Acid + pH 4.5	118-92-3	2072.14	2132.81	0.971552	1	2.753	0.149278
PM05	F05	d-Amino-Levulinic Acid	627-95-2	7950.89	8183.99	0.971517	1	-2.06542	-0.15314
PM05	E01	Putrescine	333-93-7	8084.05	8322.05	0.971402	1	-4.0205	-0.298099
PM07	A12	Lys-Phe	4078-58-4	8155.03	8396.61	0.971229	1	-1.12484	-0.0757645
PM05	D05	L-Homoserine Lactone	104133	8327.75	8575.91	0.971064	1	-4.55874	-0.338007
PM03	B07	L-Methionine	63-68-3	5637.5	5805.5	0.971062	1	1.11347	0.073736
PM05	D03	Chorismic Acid	617-12-9	8015.23	8256.72	0.970753	1	-1.76771	-0.131066
PM07	C07	Met-Trp	60535-02-6	7975.38	8217.12	0.97058	1	-1.91056	-0.128688
PM06	E04	Gly-Cys	57281-78-4	6964.67	7176.19	0.970524	1	-2.51437	-0.164721
PM07	C12	Phe-Phe	2577-40-4	5957.25	6141.33	0.970027	1	-1.18047	-0.0795114
PM13	G12	Trifluoperazine #4	440-17-5	3417.27	3523.06	0.969971	1	0.0618395	0.00457032
PM10	E01	pH 9.5	NA	3567.8	3678.51	0.969905	1	-8.05026	-0.436516
PM01	B06	D-Gluconic Acid	527-07-1	2835.36	2923.47	0.969861	1	4.5754	0.267249
PM08	D04	Pro-Ser	NA	7305.91	7533.01	0.969852	1	-4.0186	-0.283886
PM16	C01	Dichlofluanid #1	1085-98-9	1224.53	1263.32	0.969292	1	3.34794	0.104054
PM20	C12	Ornidazole #4	16773-42-5	1929.13	1990.77	0.969038	1	0.0905187	0.00493682
PM07	C05	Met-Phe	14492-14-9	6056.21	6253.37	0.968471	1	1.24099	0.0835879
PM03	A08	L-Arginine	1119-34-2	8210.37	8477.75	0.968461	1	-1.88291	-0.12469
PM07	C08	Met-Val	14486-13-6	7027.34	7256.64	0.968401	1	0.763052	0.0513961
PM12	D10	Novobiocin #2	1476-53-5	1615.74	1668.83	0.968185	1	-0.126245	-0.00623342
PM04	B10	Guanosine-5'-Monophosphate	1333479	7818.77	8077.21	0.968004	1	-1.86869	-0.0948756
PM10	D09	5-Hydroxy-L-Tryptophan + pH 4.5	895096	2495.21	2577.88	0.967931	1	1.81944	0.0986569
PM05	D04	Shikimic Acid (-)	138-59-0	8012.04	8278.18	0.967851	1	-2.42127	-0.179524
PM08	A01	Negative Control	NA	3487.64	3603.95	0.967726	1	-5.93274	-0.419107
PM03	F02	Adenine	6055-72-7	7349.51	7595	0.967677	1	-0.269321	-0.017835
PM04	C06	D-Glucosamine-6-Phosphate	70442-23-8	8948.63	9248.04	0.967624	1	0.706999	0.0358952
PM06	C10	Asp-Glu	1554998	8694.42	8985.62	0.967593	1	1.50059	0.0983057
PM11	B09	Lomefloxacin #1	98079-51-7	3592.15	3712.86	0.967489	1	13.4736	0.663413
PM07	A03	Leu-Ser	1574172	7685.51	7944.13	0.967446	1	0.531538	0.0358023
PM07	F03	Thr-Leu	50299-12-2	7195.38	7437.54	0.967441	1	-0.651104	-0.0438557
PM05	C03	L-Threonine	72-19-5	8002.26	8271.93	0.967399	1	-0.792868	-0.058787
PM05	B02	Glycine	56-40-6	7498.53	7752.28	0.967268	1	-2.67831	-0.198583
PM03	D05	Methylamine	593-51-1	6755.92	6988.15	0.966769	1	-3.26453	-0.216184
PM07	A11	Lys-Lys	13184-13-9	6931.97	7170.33	0.966758	1	-5.3535	-0.36059
PM03	G11	d-Amino-Valeric Acid	1297222	6527.19	6752.13	0.966687	1	-3.7077	-0.245531
PM08	H08	Gly-Phe-Phe	13116-21-7	7782.42	8050.98	0.966642	1	-3.22432	-0.227776
PM11	D12	Nafcillin #4	7177-50-6	2337.69	2418.66	0.966521	1	-10.6202	-0.522914
PM03	C07	D-Lysine	923-27-3	6711.7	6944.73	0.966444	1	1.4233	0.094254
PM19	A11	Coumarin #3	91-64-5	1775.89	1837.72	0.966355	1	1.70918	0.123735
PM07	E05	Ser-Met	484927	7924.6	8201.53	0.966234	1	1.72759	0.116364
PM15	E04	Alexidine #4	22573-93-9	2142.3	2217.28	0.966184	1	-3.13441	-0.186186
PM04	B09	Guanosine-3'-Monophosphate	97416-83-6	8797.79	9107.57	0.965986	1	2.47394	0.125605
PM07	B06	Lys-Val	20556-11-0	7348.49	7608.4	0.965839	1	-1.80005	-0.121244
PM14	G10	Sodium Nitrite #2	7632-00-0	1914.46	1982.33	0.965761	1	-3.67779	-0.181163
PM07	C04	Met-Met	7349-78-2	5567.76	5765.52	0.9657	1	3.69298	0.248744
PM12	B08	Penimepicycline #4	4599-60-4	1481.86	1534.74	0.965545	1	1.43996	0.0710993
PM10	G01	Anthranilic Acid + pH 9.5	118-92-3	3463.43	3587.48	0.965421	1	7.26889	0.394147
PM02	F11	D-Tartaric Acid	147-71-7	2146.12	2223.16	0.965344	1	7.23761	0.574971
PM05	E04	Pyridoxine	58-56-0	7762.53	8042.49	0.96519	1	-1.26188	-0.0935619
PM20	E11	Hexachlorophene #3	70-30-4	1606.43	1664.45	0.965143	1	-1.73603	-0.0946818
PM07	E04	Ser-Leu	6665-16-3	7176.96	7436.64	0.96508	1	-4.97609	-0.33517
PM06	B03	Ala-Trp	16305-75-2	7786.58	8068.37	0.965074	1	0.68083	0.0446022
PM05	B05	L-Leucine	61-90-5	7520.4	7792.95	0.965026	1	-5.70981	-0.423353
PM07	F04	Thr-Met	90729-28-5	6549.53	6787.11	0.964996	1	0.939038	0.0632498
PM03	G06	Parabanic Acid	120-89-8	5536.13	5737.13	0.964965	1	-2.21299	-0.146549
PM08	D03	Pro-Lys	71227-70-8	7040.5	7297.34	0.964804	1	-1.53067	-0.108131
PM04	E01	O-Phospho-D-Tyrosine	108321-25-1	8149.84	8447.45	0.964769	1	1.90928	0.0969362
PM12	C12	D,L-Serine Hydroxamate #4	55779-32-3	2200.14	2281.62	0.964289	1	0.547365	0.0270265
PM04	D07	O-Phospho-L-Threonine	1114-81-4	7250.81	7520.61	0.964124	1	0.0269208	0.0013668
PM07	C02	Met-Leu	14486-16-9	7050.8	7314.67	0.963925	1	-0.400814	-0.0269972
PM04	A05	Tripolyphosphate	15091-98-2	7734.51	8024.1	0.96391	1	-4.79413	-0.243404
PM19	C11	Cinnamic Acid (trans) #3	140-10-3	1033.91	1072.65	0.963881	1	2.21364	0.160254
PM20	C03	Thioridazine #3	130-61-0	3713	3852.62	0.96376	1	2.9804	0.162549
PM18	E09	Antimony (III) Chloride #1	10025-91-9	1770.2	1836.96	0.963661	1	1.23925	0.0497325
PM02	H10	2,3-Butanediol	513-85-9	2206.05	2289.67	0.963481	1	5.85906	0.465457
PM08	C05	Phe-Asp	22828-05-3	7249.52	7524.57	0.963447	1	-2.76735	-0.195494
PM07	C03	Met-Lys	45214-88-8	8433.78	8754.93	0.963318	1	5.17517	0.348578
PM10	G07	Histamine + pH 9.5	56-92-8	7887.84	8188.63	0.963267	1	8.33148	0.451764
PM02	B09	2-Deoxy-D-Ribose	533-67-5	3914.38	4063.99	0.963187	1	3.28099	0.260649
PM07	G10	Tyr-Leu	17355-10-1	7191.35	7466.47	0.963153	1	-1.49247	-0.100527
PM04	H07	Hypotaurine	300-84-5	7363.33	7645.5	0.963094	1	-4.40232	-0.223511
PM16	A12	5-Chloro-7-Iodo-8-Hydroxyquinoline #4	130-26-7	2451.9	2546.01	0.963035	1	-3.88789	-0.120836
PM03	E11	N-Acetyl-D-Glucosamine	7512-17-6	6977.88	7246.47	0.962934	1	-0.203805	-0.0134964
PM02	E05	D-Glucosamine	66-84-2	8770.84	9109.21	0.962854	1	2.78896	0.221561
PM19	H04	Hexaminecobalt (III) Chloride #4	10534-89-1	2812.45	2921.4	0.962708	1	5.99411	0.433938
PM14	C01	Boric Acid #1	10043-35-3	2502.88	2600.06	0.962624	1	0.932434	0.0459305
PM08	D10	Ser-Glu	6403-16-3	7862.6	8168.17	0.96259	1	-1.91329	-0.135161
PM02	B10	m-Erythritol	149-32-6	7290.09	7573.43	0.962588	1	3.08363	0.24497
PM02	F10	Succinamic Acid	638-32-4	4296.1	4463.21	0.962559	1	7.7931	0.6191
PM19	F05	Blasticidin S #1	589205	2834.69	2945.29	0.962446	1	-11.1116	-0.804412
PM08	A04	Ala-Gln	39537-23-0	8669.71	9008.07	0.962438	1	2.66136	0.188006
PM02	G10	L-Leucine	61-90-5	6630.39	6891.67	0.962087	1	4.68298	0.372026
PM05	G12	myo-Inositol	87-89-8	8432.17	8768.63	0.961629	1	0.346893	0.0257203
PM14	G09	Sodium Nitrite #1	7632-00-0	2390.78	2486.53	0.961494	1	-5.68832	-0.280199
PM04	A12	Adenosine-3',5'-Cyclic Monophosphate	37839-81-9	7372.33	7667.78	0.961468	1	-1.00344	-0.0509459
PM05	B04	L-Isoleucine	73-32-5	7890.49	8206.75	0.961464	1	-2.88664	-0.214029
PM10	F06	L-Tryptophan + pH 9.5	73-22-3	4998.16	5198.52	0.96146	1	5.03365	0.272944
PM05	H02	a-Hydroxy-Butyric Acid	19054-57-0	8231.94	8562.24	0.961424	1	-4.17007	-0.309188
PM20	E03	Crystal Violet #3	548-62-9	4227.91	4398.32	0.961254	1	2.16422	0.118035
PM03	B02	Glycine	56-40-6	7275.56	7570.93	0.960987	1	0.904174	0.0598762
PM03	C03	D-Alanine	338-69-2	7124.71	7416.24	0.960691	1	2.46433	0.163193
PM03	D11	Putrescine	333-93-7	3453.81	3595.66	0.960549	1	-0.535964	-0.0354926
PM05	H01	Butyric Acid	156-54-7	8400.06	8747.77	0.960252	1	-1.7481	-0.129613
PM04	B12	Guanosine-3',5'-Cyclic Monophosphate	40732-48-7	6722.54	7001.09	0.960213	1	-1.43362	-0.0727867
PM12	F07	Sulfathiazole #3	144-74-1	1487.54	1549.72	0.959877	1	1.73015	0.0854275
PM10	E08	Glycine + pH 9.5	56-40-6	5946.31	6196.45	0.959631	1	5.86689	0.318125
PM03	H03	Ala-Glu	13187-90-1	7851.16	8182.85	0.959466	1	-2.26923	-0.150273
PM06	H11	Leu-Met	36077-39-1	8629.46	8996.36	0.959216	1	2.07544	0.135965
PM06	H06	Leu-Asp	32949-40-9	7839.09	8172.45	0.959209	1	-2.61802	-0.171511
PM05	H04	Sodium Caprylate	30834	8305.44	8660.91	0.958957	1	-2.37092	-0.175791
PM16	H12	Sorbic Acid #4	110-44-1	3624.87	3780.15	0.958922	1	-8.42588	-0.261877
PM02	D03	Sedoheptulosan	469-90-9	1475.35	1538.78	0.958781	1	2.13498	0.169607
PM03	G05	Allantoin	97-59-6	7434.54	7754.54	0.958734	1	-0.353089	-0.0233822
PM05	F03	Nicotinamide	98-92-0	7638.72	7969.06	0.958548	1	0.267075	0.0198022
PM05	C04	L-Tryptophan	73-22-3	7848.55	8188.12	0.958528	1	-0.993271	-0.0736458
PM09	A05	5% NaCl	7647-14-5	1786.03	1863.47	0.958445	1	3.83514	0.297176
PM08	C03	Met-Thr	40883-16-7	5985.39	6245.92	0.958289	1	-3.5264	-0.249116
PM19	D01	Disulphiram #1	97-77-8	2085.88	2176.79	0.958236	1	-3.49966	-0.253355
PM06	D08	Glu-Glu	3929-61-1	7757	8095.11	0.958233	1	-0.291047	-0.0190669
PM04	D10	Uridine-5'-Monophosphate	3387-36-8	7137.05	7448.46	0.958192	1	-1.65088	-0.0838173
PM07	E06	Ser-Phe	16875-28-8	7233.22	7549.32	0.958129	1	0.426786	0.0287466
PM08	D05	Pro-Trp	35310-39-5	8007.19	8357.3	0.958108	1	2.54615	0.179868
PM06	C02	Arg-Phe	2047-13-4	6673.75	6965.95	0.958053	1	-1.55094	-0.101605
PM16	F11	Aluminum Sulfate #3	10043-01-3	2867.47	2993.4	0.95793	1	-0.476816	-0.0148195
PM08	C07	Gln-Glu	88830-90-4	7732.89	8072.61	0.957918	1	-0.549574	-0.0388235
PM08	G04	Gly-D-Asp	17343-03-2	7333.5	7656.16	0.957856	1	-3.21649	-0.227222
PM05	G07	Thiamine	67-03-8	8170.29	8530.29	0.957798	1	1.92479	0.142713
PM06	C07	Asn-Glu	20917-58-2	7507.07	7838.24	0.957749	1	0.739796	0.0484652
PM03	F12	Inosine	58-63-9	6393.07	6676.93	0.957486	1	0.246986	0.0163559
PM08	H10	Leu-Leu-Leu	10329-75-6	9245.19	9656.21	0.957434	1	2.15035	0.151907
PM15	H11	Zinc Chloride #3	7646-85-7	2458.69	2568.12	0.957387	1	3.92059	0.232885
PM05	F04	b-Nicotinamide Adenine Dinucleotide	53-84-9	7428.73	7760.16	0.95729	1	-1.74286	-0.129224
PM02	A12	Pectin	9000-69-5	3595.68	3756.14	0.957279	1	6.43749	0.511408
PM02	H05	D,L-Carnitine	461-05-2	1718.35	1795.12	0.957232	1	2.21967	0.176335
PM07	A02	L-Glutamine	56-85-9	9541.82	9969.99	0.957054	1	4.48156	0.30186
PM11	B11	Lomefloxacin #3	98079-51-7	3761.8	3931.16	0.956918	1	9.30682	0.458247
PM06	E03	Gly-Arg	18635-55-7	7582.75	7925.6	0.956741	1	3.09223	0.202577
PM05	E05	Pyridoxal	65-22-5	7743.69	8094.61	0.956648	1	0.161815	0.0119977
PM05	E02	Spermidine	334-50-9	7544.84	7887.07	0.956608	1	0.627398	0.0465183
PM04	D05	O-Phospho-D-Serine	73913-63-0	7064.43	7386.56	0.95639	1	0.00933444	0.00047392
PM08	A09	Asp-Gln	13433-13-1	8123.9	8495.16	0.956298	1	-0.19631	-0.0138679
PM05	F06	Hematin	15489-90-4	7617.16	7968.05	0.955962	1	0.706758	0.0524024
PM07	D12	Pro-Tyr	19786-36-8	7700.01	8057.15	0.955674	1	1.13946	0.0767495
PM04	C08	Cytidine-2'-Monophosphate	85-94-9	7230.42	7566.19	0.955623	1	1.69329	0.0859706
PM14	E11	Sodium Metaborate #3	15293-77-3	1808.7	1892.78	0.955579	1	2.00741	0.0988824
PM06	E09	Gly-Met	554-94-9	7912.65	8281.17	0.9555	1	3.66806	0.240301
PM04	E10	Thymidine-5'-Monophosphate	33430-62-5	7591.58	7948.94	0.955043	1	-1.11298	-0.0565071
PM08	F06	b-Ala-Phe	17136-28-6	7114.83	7453.9	0.954512	1	-1.3955	-0.0985824
PM03	D12	Agmatine	2482-00-0	7397.36	7749.89	0.954512	1	1.24933	0.0827333
PM03	H01	Ala-Asp	20727-65-5	7772.51	8142.98	0.954505	1	-1.35916	-0.0900067
PM05	F01	Quinolinic Acid	89-00-9	7936.43	8315.53	0.95441	1	0.323497	0.0239856
PM03	G08	g-Amino-n-Butyric Acid	56-12-2	6625.1	6941.84	0.954372	1	-1.6449	-0.108929
PM07	F07	Trp-Arg	88831-09-8	7374.23	7727.48	0.954286	1	-1.27446	-0.0858428
PM08	A02	L-Glutamine	56-85-9	9296.28	9742.24	0.954224	1	7.19854	0.508526
PM05	G03	Cyanocobalamin	68-19-9	8475.82	8883.01	0.954161	1	6.29178	0.466502
PM08	F05	Met-b-Ala	17136-27-5	7583.47	7949.28	0.953982	1	3.46085	0.244485
PM02	H07	D,L-Octopamine	770-05-8	1921.18	2014.59	0.953635	1	6.31011	0.501289
PM07	H05	Val-Asp	20556-16-5	7538.73	7905.41	0.953617	1	-2.56474	-0.17275
PM19	H01	Hexaminecobalt (III) Chloride #1	10534-89-1	4499.87	4720.95	0.953171	1	-4.37466	-0.316699
PM04	E07	2-Aminoethyl Phosphonic Acid	2041-14-7	7084.93	7433.89	0.953059	1	1.60125	0.0812976
PM10	F04	L-Serine + pH 9.5	56-45-1	2607.79	2736.78	0.952869	1	4.45142	0.241373
PM06	D01	Asp-Phe	13433-09-5	6539.83	6865.45	0.952572	1	1.68542	0.110415
PM04	E11	Inositol Hexaphosphate	14306-25-3	6714.47	7049.95	0.952413	1	-0.764172	-0.0387979
PM03	B10	L-Serine	56-45-1	8086.79	8491.19	0.952375	1	3.23061	0.213937
PM03	G04	Alloxan	125952	4636.79	4869.83	0.952145	1	10.4442	0.691638
PM04	H10	2-Hydroxyethane Sulfonic Acid	1562-00-1	6542.8	6872.43	0.952036	1	-0.845738	-0.0429391
PM02	D10	g-Amino-n-Butyric Acid	56-12-2	6595.97	6928.3	0.952032	1	4.80135	0.38143
PM03	B11	L-Threonine	72-19-5	5251.21	5515.97	0.952001	1	0.243695	0.016138
PM19	H07	a-Thioglycerol #3	96-27-5	8062.95	8469.64	0.951983	1	8.26001	0.597975
PM20	E04	Crystal Violet #4	548-62-9	9748.01	10240.4	0.951918	1	4.50498	0.245698
PM20	F08	Oxytetracycline #4	2058-46-0	2101.31	2207.56	0.95187	1	1.48182	0.0808171
PM06	G11	Ile-Pro	37462-92-3	7566.01	7948.6	0.951867	1	-0.537003	-0.0351799
PM04	F11	Cysteamine	156-57-0	4208.91	4422.15	0.951781	1	8.97907	0.455878
PM05	B01	L-Glutamine	56-85-9	8029.52	8438.77	0.951504	1	0.00192388	0.000142645
PM06	D03	Asp-Val	13433-04-0	7025.75	7384.27	0.951448	1	0.22441	0.0147015
PM05	F09	N-Acetyl-D-Glucosamine	7512-17-6	7628.16	8017.54	0.951434	1	2.56739	0.190358
PM18	F07	Tinidazole #3	19387-91-8	4647.01	4884.58	0.951363	1	-4.25333	-0.170691
PM20	E02	Crystal Violet #2	548-62-9	2444.6	2569.86	0.951257	1	2.77961	0.151597
PM17	F08	D,L-Methionine Hydroxamate #4	36207-43-9	1793.28	1885.2	0.951239	1	-0.930568	-0.0545402
PM07	C11	Phe-Ile	22951-94-6	6406.22	6734.92	0.951196	1	2.38218	0.160454
PM04	C11	Cytidine-2',3'-Cyclic Monophosphate	15718-51-1	6957.84	7315.99	0.951045	1	2.66932	0.135525
PM04	A07	Hypophosphite	10039-56-2	6271.59	6594.67	0.951009	1	1.17225	0.0595165
PM14	H10	Sodium Orthovanadate #2	13721-39-6	2900.29	3049.78	0.950982	1	-8.84729	-0.435806
PM10	B11	L-Leucine + pH 4.5	61-90-5	1939.6	2039.94	0.950813	1	-0.568824	-0.0308438
PM04	A04	Trimetaphosphate	7785-84-4	3814.27	4012.07	0.950699	1	2.45166	0.124474
PM02	G05	Glycine	56-40-6	1328.64	1397.59	0.950662	1	5.71364	0.453904
PM08	A08	Asp-Ala	13433-02-8	8412.76	8852.2	0.950359	1	4.40436	0.311137
PM03	F01	N-Acetyl-b-D-Mannosamine	7772-94-3	7328.02	7710.97	0.950338	1	-0.72732	-0.0481646
PM05	D07	D-Aspartic Acid	1783-96-6	7757.22	8163.06	0.950282	1	0.609129	0.0451637
PM05	H09	Tween 20	9005-64-5	8512.06	8957.64	0.950256	1	0.246761	0.018296
PM04	F03	Sodium Thiosulfate	7772-98-7	6963.02	7328.81	0.950088	1	4.04886	0.205566
PM09	B12	L-Carnitine + 6% NaCl	44985-71-9	2878.49	3029.78	0.950066	1	3.85899	0.299024
PM03	H02	Ala-Gln	39537-23-0	7391.9	7781.29	0.949958	1	-2.87434	-0.190345
PM14	E12	Sodium Metaborate #4	15293-77-3	2438.81	2567.39	0.949918	1	-0.0655936	-0.00323105
PM07	D07	Pro-Gly	2578-57-6	6719.09	7073.87	0.949846	1	-4.572	-0.307951
PM04	A06	Triethyl Phosphate	78-40-0	4904.54	5163.85	0.949783	1	5.82959	0.295975
PM06	B08	Arg-Gln	2483-17-2	7697.12	8104.43	0.949743	1	3.39024	0.2221
PM04	H09	Butane Sulfonic Acid	2386-54-1	7009.94	7383.84	0.949362	1	-0.838969	-0.0425954
PM04	F12	L-Cysteine Sulfinic Acid	1115-65-7	7504.59	7906.15	0.949209	1	-5.10398	-0.259135
PM08	C06	Phe-Glu	3617-45-6	7485.73	7889	0.948882	1	2.96514	0.209467
PM02	F09	Sorbic Acid	110-44-1	2210.83	2330.59	0.948613	1	6.87385	0.546074
PM03	E08	D-Glucosamine	66-84-2	6015.77	6343.07	0.9484	1	3.57823	0.236958
PM05	E12	2'-Deoxy-Uridine	951-78-0	8237.96	8686.83	0.948327	1	3.18557	0.236193
PM07	E03	Ser-His	67726-09-4	7793.56	8220.03	0.948118	1	2.66831	0.179727
PM07	F08	Trp-Asp	71835-78-4	7342.82	7744.63	0.948118	1	-1.43593	-0.0967186
PM01	A09	D-Alanine	338-69-2	2530.7	2669.33	0.948066	1	5.02032	0.293237
PM08	F03	b-Ala-Gly	2672-88-0	6722.62	7093.32	0.947739	1	-4.66454	-0.329517
PM07	F09	Trp-Glu	36099-95-3	6392.53	6745.41	0.947686	1	-1.36779	-0.0921288
PM07	D01	Phe-Pro	7669-65-0	7861.51	8295.54	0.94768	1	6.53395	0.4401
PM07	D08	Pro-Hyp	18684-24-7	7138.95	7533.73	0.947598	1	2.68872	0.181101
PM03	A01	Negative Control	NA	4776	5040.22	0.947578	1	2.16997	0.1437
PM03	F04	Cytidine	6018-48-0	6335.51	6687.14	0.947417	1	-0.0514458	-0.00340685
PM04	G05	Glutathione	70-18-8	5935.4	6264.9	0.947406	1	0.0344465	0.00174889
PM04	F07	L-Cysteine	1880366	7139.35	7536.32	0.947325	1	3.54729	0.1801
PM08	C12	Pro-Asn	107856-82-6	8202.1	8660.67	0.947051	1	2.55966	0.180822
PM19	E04	FCCP #4	370-86-5	903.141	953.953	0.946736	1	0.937458	0.0678663
PM05	H11	Tween 60	9005-67-8	8686.61	9176.9	0.946574	1	2.86756	0.212614
PM04	C07	6-Phospho-Gluconic Acid	53411-70-4	7000.97	7396.43	0.946534	1	2.59685	0.131845
PM10	A03	pH 4.5	NA	1345.95	1422.26	0.946344	1	4.19923	0.227698
PM09	A06	5.5% NaCl	7647-14-5	1707.22	1804.08	0.946311	1	4.4195	0.342457
PM07	F02	Thr-Gly	686-44-2	6671.45	7051.54	0.946099	1	-1.13732	-0.0766056
PM05	E09	Orotic Acid	154-85-8	8166.31	8632.75	0.945969	1	2.09215	0.155122
PM08	C08	Phe-Met	15080-84-9	6216.28	6571.43	0.945955	1	6.57219	0.464279
PM05	H12	Tween 80	9005-65-6	8971.03	9484.23	0.945889	1	3.30299	0.244899
PM05	F11	Glutathione	70-18-8	7640.04	8080.72	0.945465	1	2.27261	0.168502
PM05	E07	b-Alanine	107-95-9	7775.93	8225.38	0.945358	1	2.81106	0.208426
PM20	C04	Thioridazine #4	130-61-0	7024.56	7430.64	0.945351	1	7.31564	0.398989
PM07	G02	Trp-Ser	133101-40-3	7881.79	8338.21	0.945261	1	-1.70348	-0.114739
PM04	E09	Thymidine-3'-Monophosphate	108320-91-8	7366.17	7793.71	0.945143	1	4.02433	0.20432
PM06	H10	Leu-Leu	3303-31-9	7835.7	8291.32	0.94505	1	-1.84877	-0.121116
PM04	D11	Uridine-2',3'-Cyclic Monophosphate	15718-50-0	7092.82	7505.7	0.944991	1	2.76966	0.140619
PM06	G10	Ile-Phe	22951-98-0	6989.86	7397.39	0.94491	1	2.6729	0.175106
PM02	H12	3-Hydroxy-2-Butanone	513-86-0	2947.48	3119.49	0.944858	1	9.45184	0.750875
PM07	F11	Trp-Leu	13123-35-8	6925.84	7332.74	0.944509	1	1.30745	0.0880645
PM08	G09	Leu-D-Leu	17665-02-0	7401.26	7837.31	0.944363	1	-0.368427	-0.0260268
PM08	F10	D-Leu-D-Leu	38689-30-4	4114.29	4357.51	0.944185	1	4.92733	0.348081
PM01	B07	D,L-a-Glycerol-Phosphate	3325-00-6	2187.81	2317.25	0.944143	1	4.40473	0.25728
PM04	H01	L-Djenkolic Acid	28052-93-9	8274.06	8764.08	0.944088	1	7.1786	0.364466
PM07	F06	Trp-Ala	24046-71-7	7543.83	7991.58	0.943972	1	0.79801	0.0537508
PM05	C06	L-Valine	72-18-4	7692.67	8149.68	0.943924	1	-0.16313	-0.0120953
PM08	E10	Val-Met	14486-09-0	7722.55	8182.36	0.943805	1	2.59683	0.183448
PM11	A10	Lincomycin #2	859-18-7	2883.01	3054.7	0.943794	1	-3.36249	-0.165562
PM05	F12	Thymidine	50-89-5	8179.11	8668.4	0.943554	1	3.06502	0.227255
PM05	F08	D-Glucose	50-99-7	7635.35	8093.37	0.943407	1	4.63502	0.343662
PM05	A01	Negative Control	NA	7882.72	8356.52	0.943301	1	2.87391	0.213085
PM18	H10	Plumbagin #2	481-42-5	5523.29	5855.6	0.943248	1	-1.70691	-0.0685003
PM08	G11	Ala-Ala-Ala	5874-90-8	8150.02	8642.35	0.943034	1	5.74383	0.405762
PM03	E10	D-Mannosamine	5505-63-5	7094.09	7524.12	0.942846	1	2.13397	0.141316
PM06	A11	Ala-Phe	3061-90-3	8398.98	8909.1	0.942741	1	3.19997	0.209635
PM07	H12	g-Glu-Gly	1948-29-4	7742.45	8213.66	0.942631	1	-2.32584	-0.156659
PM18	G12	Myricetin #4	529-44-2	6890.94	7310.5	0.942608	1	13.0979	0.525634
PM06	H07	Leu-Glu	16364-31-1	7554.94	8015.77	0.942509	1	-1.36422	-0.089372
PM08	E01	Thr-Phe	16875-27-7	6254	6635.91	0.942447	1	-0.204971	-0.0144798
PM06	D05	Gln-Gln	54419-93-1	7666.76	8134.97	0.942445	1	2.44648	0.160273
PM05	E10	Uracil	66-22-8	7539.12	8000.77	0.942299	1	3.57231	0.264868
PM04	G02	S-Methyl-L-Cysteine	1187-84-4	7655.53	8125.95	0.94211	1	7.5427	0.382952
PM02	B08	Arbutin	497-76-7	5993.03	6363.11	0.941839	1	9.02459	0.716933
PM03	F11	Uridine	58-96-8	6296.12	6687	0.941546	1	-0.478101	-0.0316608
PM05	C05	L-Tyrosine	60-18-4	7467.79	7932.09	0.941466	1	2.12248	0.15737
PM03	A07	L-Alanine	56-41-7	8271.18	8787.96	0.941195	1	1.73917	0.115172
PM08	G05	Gly-D-Ser	82660-87-5	6860.68	7290.04	0.941102	1	0.876565	0.0619231
PM05	D12	2'-Deoxy-Cytidine	951-77-9	8639.81	9181.66	0.940986	1	3.49588	0.259201
PM06	A06	Ala-Glu	13187-90-1	7818.42	8309.58	0.940892	1	2.19804	0.143997
PM04	G03	Cystathionine	535-34-2	7685.88	8172.07	0.940506	1	8.52636	0.432893
PM04	B07	D-3-Phospho-Glyceric Acid	80731-10-8	7050.26	7501.23	0.939881	1	2.63579	0.133822
PM03	H04	Ala-Gly	687-69-4	6998.85	7447.15	0.939803	1	-6.25391	-0.414147
PM01	E07	a-Hydroxy-Butyric Acid	19054-57-0	2899.81	3086.11	0.93963	1	13.9008	0.811943
PM03	E03	Tyramine	60-19-5	3007.76	3201.1	0.939602	1	8.65802	0.573352
PM05	G11	Menadione	57414-02-5	7957.16	8469.97	0.939456	1	5.08118	0.376743
PM04	C03	a-D-Glucose-1-Phosphate	56401-20-8	6847.51	7288.9	0.939444	1	4.17755	0.212099
PM05	E03	Spermine	306-67-2	7541	8027.57	0.939388	1	2.62705	0.194782
PM03	D08	Ethylamine	75-04-7	4848.26	5162.12	0.939199	1	6.73822	0.446219
PM04	B11	Guanosine-2',3'-Cyclic Monophosphate	15718-49-7	7319.84	7793.75	0.939194	1	2.48122	0.125975
PM14	D08	Iodoacetic Acid #4	305-53-3	869.02	925.408	0.939067	1	2.65798	0.130928
PM08	A03	Ala-Asp	20727-65-5	7551.66	8042.26	0.938997	1	-1.41258	-0.0997891
PM05	D01	L-Ornithine	3184-13-2	8086.96	8612.83	0.938944	1	4.46116	0.330772
PM08	C10	Phe-Val	3918-90-9	5921.5	6306.63	0.938931	1	1.36873	0.0966914
PM02	A08	Glycogen	9005-79-2	3035.18	3232.61	0.938926	1	8.89024	0.70626
PM05	B07	L-Methionine	63-68-3	8541.36	9097.04	0.938916	1	5.99038	0.444155
PM05	F10	Thymine	65-71-4	7196.54	7664.86	0.9389	1	2.98698	0.221469
PM14	D04	Cadmium Chloride #4	7790-78-5	1552.51	1653.74	0.938789	1	2.67914	0.131971
PM03	A05	Urea	57-13-6	7758.72	8265	0.938744	1	-0.5082	-0.0336541
PM07	G08	Tyr-Gly	673-08-5	7268.63	7743.33	0.938696	1	1.65889	0.111736
PM03	B12	L-Tryptophan	73-22-3	6274.87	6685.5	0.938579	1	5.54289	0.367062
PM06	D07	Glu-Asp	3918-84-1	7157.78	7627.09	0.938469	1	2.93032	0.19197
PM05	G10	Pyrrolo-Quinoline Quinone	72909-34-3	7643.39	8144.89	0.938427	1	3.05028	0.226162
PM03	G07	D,L-a-Amino-Butyric Acid	2835-81-6	1225.95	1306.4	0.938421	1	1.16353	0.0770513
PM06	D10	Glu-Ser	5875-38-7	7581.93	8079.67	0.938396	1	2.83689	0.185849
PM03	B06	L-Lysine	657-27-2	7100.37	7566.5	0.938396	1	1.03508	0.0685452
PM07	G11	Tyr-Lys	54925-88-1	6954.9	7412.12	0.938315	1	1.32567	0.0892914
PM18	G11	Myricetin #3	529-44-2	6675.83	7116.76	0.938044	1	-1.97361	-0.0792033
PM05	E06	Pyridoxamine	524-36-7	7606.23	8110.83	0.937787	1	2.74389	0.203445
PM06	E01	Glu-Val	1453453	7032.18	7499.08	0.937739	1	2.57532	0.168714
PM06	H04	Leu-Ala	7298-84-2	7074.96	7545.32	0.937662	1	-1.6103	-0.105493
PM01	G10	Methyl Pyruvate	600-22-6	5533.41	5906.04	0.936907	1	16.8467	0.984016
PM04	D08	Uridine-2'-Monophosphate	56070-25-8	6829.01	7289.78	0.936792	1	3.24071	0.164535
PM08	E06	Val-Ala	27493-61-4	6813.23	7273.62	0.936704	1	-1.03976	-0.0734517
PM04	A01	Negative Control #1	NA	4964.78	5301.94	0.936409	1	6.37435	0.323633
PM09	D08	5% Sodium Sulfate	7757-82-6	2177.9	2325.85	0.936387	1	1.99707	0.154748
PM06	C04	Arg-Trp	25615-38-7	7455.82	7963.92	0.936201	1	1.71622	0.112432
PM07	C10	Phe-Gly	721-90-4	6359.9	6793.59	0.936162	1	-0.476079	-0.0320667
PM04	B06	D-2-Phospho-Glyceric Acid	70195-25-4	7222.91	7715.81	0.936118	1	4.48467	0.227692
PM07	G05	Tyr-Ala	730-08-5	6746.24	7207.21	0.93604	1	-3.08928	-0.208081
PM07	A05	Leu-Val	13588-95-9	6926.4	7400.49	0.935937	1	2.47759	0.16688
PM02	D12	Butyric Acid	156-54-7	2268.46	2424.05	0.935816	1	7.07559	0.5621
PM02	E09	g-Hydroxy-Butyric Acid	502-85-2	2285.52	2442.42	0.93576	1	6.40278	0.50865
PM04	G12	L-Methionine Sulfone	7314-32-1	6064.4	6482.49	0.935505	1	2.1987	0.11163
PM14	G11	Sodium Nitrite #3	7632-00-0	1979.14	2116.12	0.935271	1	4.68428	0.230741
PM07	F12	Trp-Lys	51790-14-8	7628.27	8156.32	0.935259	1	3.08711	0.207935
PM05	A12	2'-Deoxy-Adenosine	16373-93-6	8920.89	9538.68	0.935233	1	5.74306	0.425818
PM05	A03	L-Alanine	56-41-7	7838.52	8383	0.93505	1	-0.0112441	-0.000833688
PM07	E01	Ser-Ala	6403-17-4	7776.89	8318.21	0.934924	1	1.44921	0.0976127
PM06	A10	Ala-Lys	68973-27-3	8587.15	9185.88	0.934821	1	3.17688	0.208122
PM07	E08	Ser-Ser	6620-95-7	6957.56	7444.77	0.934557	1	1.31438	0.0885311
PM06	A04	Ala-Arg	16709-12-9	7316.19	7829.14	0.934482	1	1.28057	0.0838921
PM05	E08	D-Pantothenic Acid	137-08-6	7381.19	7898.98	0.934447	1	5.86593	0.434928
PM04	D06	O-Phospho-L-Serine	407-41-0	7228.12	7736.73	0.93426	1	5.06276	0.257042
PM10	A02	pH 4	NA	1585.92	1697.75	0.934127	1	3.66061	0.198492
PM05	H10	Tween 40	9005-66-7	8661.22	9272.01	0.934126	1	4.72672	0.350461
PM06	H01	Ile-Trp	13589-06-5	8056.76	8625.44	0.934069	1	4.80467	0.314761
PM05	C08	L-Hydroxyproline	51-35-4	7710.04	8255.68	0.933908	1	5.02594	0.372647
PM08	E04	Tyr-Ile	40829-32-1	6032.97	6460.84	0.933774	1	1.91567	0.135329
PM07	A06	Lys-Ala	17043-71-9	7342.83	7864.37	0.933684	1	3.86093	0.260057
PM08	D09	Ser-Gln	94421-66-6	7611.69	8152.8	0.933629	1	5.25433	0.371182
PM03	F07	Guanosine	118-00-3	7083.04	7588.93	0.933339	1	2.88141	0.190813
PM10	C03	L-Proline + pH 4.5	147-85-3	1039.65	1113.95	0.933299	1	2.36236	0.128096
PM08	D06	Pro-Val	52899-09-9	6653.08	7128.61	0.933293	1	2.14791	0.151735
PM05	G08	Thiamine Pyrophosphate	154-87-0	7623.98	8169.53	0.933222	1	4.88024	0.361844
PM06	D04	Cys-Gly	19246-18-5	6315.02	6767.99	0.933072	1	3.94102	0.258182
PM03	C10	L-Citrulline	372-75-8	7082.61	7590.8	0.933053	1	6.69863	0.443597
PM06	F02	Gly-Trp	2390-74-1	6887.49	7382.76	0.932915	1	1.41819	0.092908
PM03	E09	D-Galactosamine	1772-03-8	5227.93	5604.35	0.932834	1	5.61981	0.372155
PM01	D05	Tween 40	9005-66-7	2568.2	2753.25	0.932789	1	10.0791	0.588719
PM03	B04	L-Isoleucine	73-32-5	5939.85	6368.27	0.932725	1	2.85294	0.188927
PM08	A05	Ala-Ile	29727-65-9	7370.93	7902.81	0.932697	1	0.978097	0.0690957
PM03	F05	Cytosine	71-30-7	6911.45	7411.4	0.932543	1	1.79289	0.118729
PM03	A04	Sodium Nitrate	7631-99-4	6979.02	7484.13	0.932509	1	-2.76828	-0.183321
PM04	H03	1-Thio-b-D-Glucose	10593-29-0	5713.15	6126.75	0.932493	1	3.72448	0.189096
PM07	B02	Lys-Ser	275366-32-0	7049.94	7560.73	0.932441	1	3.37453	0.227295
PM06	B07	Arg-Asp	15706-88-4	7016.2	7524.78	0.932413	1	2.22506	0.145768
PM04	A03	Sodium Pyrophosphate	7722-88-5	7862.32	8432.36	0.932399	1	2.20624	0.112013
PM05	H06	D,L-Mevalonic Acid Lactone	674-26-0	8142.11	8733.19	0.932318	1	2.64434	0.196064
PM07	E11	Thr-Ala	56217-50-6	6809.68	7306.3	0.932029	1	2.66817	0.179717
PM18	D10	Lidocaine #2	137-58-6	1504.27	1614	0.932011	1	2.11993	0.0850751
PM07	H08	Val-Ile	20556-14-3	6909.39	7413.74	0.931971	1	2.74276	0.184741
PM08	C11	Pro-Arg	2418-74-8	7158.33	7682.12	0.931817	1	4.39983	0.310817
PM05	A07	L-Cysteine	1880366	8088.93	8681.72	0.93172	1	2.22158	0.164718
PM04	C09	Cytidine-3'-Monophosphate	84-52-6	6884.44	7389.03	0.931711	1	5.0754	0.257684
PM07	D02	Phe-Ser	16053-39-7	7155.85	7680.81	0.931653	1	3.78294	0.254804
PM05	D09	D,L-Diamino-Pimelic Acid	2577-62-0	7719.86	8287.04	0.931558	1	4.48325	0.332409
PM08	B06	Ile-Asn	59652-59-4	7120.48	7646.01	0.931268	1	1.19271	0.0842566
PM05	H07	D,L-Carnitine	461-05-2	8090.15	8687.65	0.931225	1	4.56176	0.338231
PM06	H08	Leu-Gly	686-50-0	7446.19	7996.7	0.931158	1	-2.17879	-0.142736
PM02	E07	4-Hydroxy-Benzoic Acid	114-63-6	1283.09	1378.41	0.930848	1	5.40004	0.428991
PM05	G06	Inosine + Thiamine	NA	7655.85	8225.28	0.930771	1	6.55766	0.486216
PM03	A12	L-Glutamic Acid	1536304	8152.04	8759.68	0.930632	1	4.80858	0.318434
PM05	C01	L-Proline	147-85-3	7926.71	8517.86	0.9306	1	6.77614	0.502415
PM08	D01	Pro-Glu	67644-00-2	7343.14	7891.53	0.930509	1	4.57242	0.32301
PM04	G04	Lanthionine	922-55-4	6944.32	7463.03	0.930497	1	7.07769	0.359342
PM03	H06	Ala-Leu	3303-34-2	6862.06	7374.71	0.930487	1	-2.65846	-0.176048
PM07	H04	Val-Asn	66170-00-1	7348.81	7899.17	0.930327	1	-1.0623	-0.0715525
PM05	A05	L-Asparagine	70-47-3	7870.43	8461.35	0.930162	1	1.05186	0.0779901
PM06	H09	Leu-Ile	36077-41-5	7795.81	8381.26	0.930147	1	3.95176	0.258886
PM08	G12	D-Ala-Gly-Gly	77286-90-9	7367.46	7924.45	0.929713	1	7.80685	0.551499
PM05	B09	Guanosine-3',5'-Cyclic Monophosphate	40732-48-7	7499.13	8068.41	0.929444	1	4.71459	0.349562
PM07	B04	Lys-Trp	50674-18-5	7347.9	7906.31	0.929372	1	3.49242	0.235235
PM04	E06	Phosphono Acetic Acid	4408-78-0	6414.45	6902.05	0.929353	1	2.84194	0.144289
PM04	B04	b-Glycerol Phosphate	154804-51-0	6936.79	7465.14	0.929224	1	6.56181	0.333151
PM02	A11	Mannan	9036-88-8	2343.03	2521.57	0.929194	1	6.58845	0.523401
PM04	F05	Thiophosphate #2	10489-48-2	6885.86	7411.42	0.929088	1	2.89869	0.14717
PM19	A02	Josamycin #2	16846-24-5	822.439	885.26	0.929036	1	0.953148	0.0690022
PM05	B08	L-Phenylalanine	63-91-2	7786.34	8381.77	0.928962	1	6.0592	0.449258
PM03	B05	L-Leucine	61-90-5	6748.15	7265.67	0.928771	1	2.57676	0.170638
PM08	G06	Gly-D-Thr	7361-42-4	6438.64	6933.51	0.928625	1	-1.18724	-0.0838699
PM02	A09	Inulin	9005-80-5	2466.01	2655.76	0.928548	1	5.8896	0.467883
PM06	G02	His-Val	76019-15-3	5055.69	5445.23	0.928463	1	1.83229	0.120036
PM06	C05	Arg-Tyr	74863-12-0	6608.92	7118.46	0.928419	1	3.69979	0.242379
PM04	E02	O-Phospho-L-Tyrosine	21820-51-9	7020.36	7562.25	0.928344	1	8.61962	0.437628
PM12	C03	Paromomycin #3	1263-89-4	715.593	770.93	0.928221	1	1.82706	0.0902123
PM12	A10	Carbenicillin #2	4800-94-6	2543.65	2740.94	0.928019	1	12.3192	0.60827
PM08	G08	Leu-b-Ala	30806-09-8	7301.46	7869.02	0.927873	1	2.92381	0.206547
PM04	A10	Adenosine-5'-Monophosphate	18422-05-4	6786.2	7313.77	0.927866	1	-1.28329	-0.0651541
PM06	G01	His-Tyr	35979-00-1	6182.55	6663.55	0.927816	1	2.6827	0.175748
PM11	D03	Capreomycin #3	1405-37-4	1192.41	1285.38	0.927672	1	2.09434	0.103121
PM06	A09	Ala-Leu	3303-34-2	7324.99	7896.42	0.927634	1	-1.83896	-0.120473
PM06	B12	Arg-Lys	40968-46-5	7467.2	8051.73	0.927404	1	5.81147	0.380719
PM09	C01	Potassium Chloride + 6% NaCl	7447-40-7	2718.48	2931.4	0.927367	1	6.22766	0.482567
PM08	F09	D-Ala-Leu	67113-60-4	7614.25	8210.75	0.927351	1	3.18327	0.224876
PM09	B04	Sarcosine + 6% NaCl	107-97-1	1698.51	1831.71	0.927285	1	1.41739	0.10983
PM17	F07	D,L-Methionine Hydroxamate #3	36207-43-9	1710.97	1845.69	0.927009	1	-0.264116	-0.0154797
PM06	A12	Ala-Pro	13485-59-1	8404.37	9069.42	0.926672	1	8.5901	0.562751
PM08	E08	Val-Glu	424599	7149.1	7715.39	0.926603	1	3.37674	0.238543
PM08	D08	Ser-Asp	2543-31-9	7379.5	7967.53	0.926197	1	3.11624	0.22014
PM08	E02	Thr-Ser	61043-86-5	6734.77	7273.6	0.92592	1	4.7134	0.332969
PM05	A09	Adenosine-3',5'-Cyclic Monophosphate	37839-81-9	8041.15	8684.89	0.925879	1	3.85811	0.286058
PM05	C12	2'-Deoxy-Inosine	890-38-0	8690.67	9388.25	0.925696	1	6.57128	0.487225
PM06	G05	Ile-Gln	NA	7213.89	7794.12	0.925555	1	5.90929	0.387127
PM07	B01	Lys-Pro	52766-27-5	8077.36	8728.53	0.925397	1	12.6268	0.850488
PM05	D10	Cytosine	71-30-7	7662.78	8281.18	0.925325	1	6.21285	0.46065
PM12	D09	Novobiocin #1	1476-53-5	1673.12	1808.32	0.925232	1	2.72252	0.134426
PM02	F05	Oxalomalic Acid	89304-26-7	3490.81	3773.09	0.925186	1	8.08533	0.642316
PM05	B12	2'-Deoxy-Guanosine	961-07-9	8604.66	9301.2	0.925113	1	6.92003	0.513084
PM04	B01	Thiophosphate #1	10489-48-2	7310.3	7902.3	0.925085	1	1.89785	0.0963561
PM02	G11	L-Lysine	657-27-2	7291.96	7883.2	0.925	1	4.6716	0.371122
PM03	B08	L-Phenylalanine	63-91-2	4631.2	5008.31	0.924703	1	3.29008	0.217876
PM08	E03	Trp-Val	24613-12-5	5662.94	6124.13	0.924692	1	2.79763	0.197633
PM03	A09	L-Asparagine	70-47-3	8563.48	9261.31	0.924652	1	4.05099	0.268265
PM08	B07	Ile-Leu	26462-22-6	6779.63	7332.12	0.924648	1	2.25264	0.159133
PM04	A08	Adenosine-2'-Monophosphate	130-49-4	5984.31	6472.6	0.924561	1	4.16837	0.211633
PM13	E12	Ruthenium Red #4	11103-72-3	3552.57	3842.61	0.924519	1	8.92079	0.659301
PM03	D09	Ethanolamine	141-43-5	6181.22	6686.53	0.924428	1	3.89943	0.258228
PM03	G09	e-Amino-N-Caproic Acid	60-32-2	4526.76	4897.52	0.924296	1	6.95278	0.460428
PM04	B03	D,L-a-Glycerol-Phosphate	3325-00-6	6878.57	7442.75	0.924197	1	5.47914	0.278182
PM06	H12	Leu-Phe	424904	9002.78	9741.63	0.924155	1	7.93443	0.519797
PM08	F01	Val-Ser	13588-94-8	7106.29	7690	0.924095	1	-2.58933	-0.182918
PM06	H02	Ile-Tyr	38579-21-4	6092.51	6594.95	0.923815	1	1.92229	0.125932
PM06	H03	Ile-Val	41017-96-3	6734.72	7293.34	0.923407	1	3.80863	0.249509
PM11	C05	Colistin #1	1264-72-8	3253.63	3523.75	0.923343	1	12.0221	0.591941
PM06	A03	Ala-Ala	1948-31-8	7156.98	7754.04	0.923001	1	-0.0476958	-0.00312463
PM05	F07	Deferoxamine Mesylate	138-14-7	7131.88	7727.79	0.922888	1	4.48101	0.332244
PM08	G10	Phe-b-Ala	54745-27-6	6385.7	6919.87	0.922807	1	4.90147	0.346255
PM04	D09	Uridine-3'-Monophosphate	35170-03-7	7060.39	7651.17	0.922785	1	6.79101	0.344788
PM20	E10	Hexachlorophene #2	70-30-4	1157.11	1254.36	0.922472	1	0.763198	0.0416242
PM05	E11	Uridine	58-96-8	7531.42	8165.31	0.922368	1	7.55172	0.55992
PM06	C06	Arg-Val	2896-20-0	6556.4	7108.47	0.922336	1	3.33938	0.218768
PM07	D03	Phe-Trp	24587-41-5	6826.24	7401.6	0.922266	1	5.9494	0.400728
PM08	F07	D-Ala-D-Ala	923-16-0	6698.23	7263.08	0.92223	1	4.36796	0.308566
PM03	E12	N-Acetyl-D-Galactosamine	14215-68-0	6154.2	6678.46	0.9215	1	1.45556	0.0963904
PM06	D11	Glu-Trp	38101-59-6	7708.13	8368.54	0.921084	1	9.94001	0.651186
PM06	E10	Gly-Phe	519077	7187.72	7804.36	0.920987	1	3.2393	0.212212
PM04	C01	Phosphoenol Pyruvate	5541-93-5	7463.68	8107.78	0.920557	1	6.77062	0.343753
PM10	G03	L-Norvaline + pH 9.5	6600-40-4	2879	3127.52	0.920537	1	6.05931	0.328559
PM02	B12	3-O-b-D-Galactopyranosyl-D-Arabinose	6057-48-3	2489.56	2704.99	0.920359	1	3.97697	0.315939
PM07	A04	Leu-Trp	5156-22-9	8333.8	9056.87	0.920163	1	6.24517	0.420649
PM13	G11	Trifluoperazine #3	440-17-5	2719.03	2956.05	0.919819	1	5.22426	0.386105
PM08	A10	Asp-Gly	3790-51-0	8213.96	8932.04	0.919606	1	4.19028	0.296014
PM05	C10	Hypoxanthine	68-94-0	7628.53	8295.55	0.919593	1	7.21809	0.535183
PM03	E07	D,L-Lactamide	65144-02-7	6669.04	7252.41	0.919562	1	2.86764	0.189901
PM09	A04	4% NaCl	7647-14-5	2038.88	2217.24	0.919556	1	1.51433	0.117342
PM08	B10	Leu-Pro	87178-63-0	6966.41	7576.62	0.919461	1	7.46358	0.52725
PM05	B06	L-Lysine	657-27-2	7649.6	8320.33	0.919387	1	7.20579	0.534271
PM06	D06	Gln-Gly	2650-65-9	6995.02	7609.14	0.919292	1	-0.175771	-0.011515
PM04	H02	Thiourea	62-56-6	7198.47	7830.9	0.919239	1	11.5075	0.58425
PM18	E08	Sodium Metaperiodate #4	7790-28-5	1340.93	1458.88	0.919147	1	0.9661	0.0387707
PM06	B11	Arg-Leu	1188-24-5	6954.92	7568.59	0.918919	1	5.27713	0.345713
PM06	H05	Leu-Arg	26607-15-8	6935.46	7550.38	0.918558	1	3.44831	0.225904
PM03	A03	Sodium Nitrite	7632-00-0	6755.89	7355.37	0.918497	1	1.00715	0.0666953
PM05	H03	a-Keto-Butyric Acid	2013-26-5	7981.37	8689.62	0.918495	1	5.34105	0.396011
PM03	G01	Xanthine	1196-43-6	7208.11	7849.29	0.918313	1	1.12447	0.0744649
PM04	F08	D-Cysteine	207121-46-8	5734.36	6246.53	0.918007	1	11.7453	0.596324
PM05	B11	Guanosine	118-00-3	7674.05	8359.55	0.917999	1	6.53391	0.484455
PM05	C11	Inosine	58-63-9	7615.89	8298.27	0.917768	1	8.32933	0.617576
PM05	B10	Guanine	635-39-2	7622.35	8315.75	0.916616	1	8.10178	0.600705
PM08	D07	Ser-Asn	81466-41-3	7392.9	8066.42	0.916503	1	6.10934	0.431582
PM20	E06	Dodine #2	197143	675.06	736.979	0.915982	1	1.71237	0.0933915
PM06	G03	Ile-Ala	24787-73-3	6799.69	7424.09	0.915896	1	6.09106	0.399035
PM05	A10	Adenine	6055-72-7	7800.73	8520.15	0.915562	1	7.48925	0.555288
PM08	H06	Gly-Gly-Phe	6234-26-0	7128.98	7788.64	0.915305	1	7.38203	0.521488
PM11	A09	Lincomycin #1	859-18-7	3649.26	3987.5	0.915176	1	8.10685	0.399164
PM20	H09	Troleandomycin #1	311074	2558.17	2795.49	0.915107	1	-16.4572	-0.897562
PM04	C04	D-Glucose-6-Phosphate	3671-99-6	6673.56	7295.08	0.914803	1	9.79372	0.497239
PM03	A06	Biuret	108-19-0	4634.31	5067.42	0.91453	1	4.21338	0.279019
PM04	F06	Dithiophosphate #2	13473-25-1	6617.25	7235.92	0.914501	1	5.12314	0.260108
PM20	D04	Proflavine #4	1811-28-5	2163.7	2366.97	0.914123	1	3.94797	0.215319
PM07	E10	Ser-Val	51782-06-0	6395.15	6996.46	0.914055	1	1.18095	0.0795437
PM08	B08	Leu-Asn	14608-81-2	6755.56	7392.17	0.91388	1	4.48691	0.316969
PM03	C05	D-Aspartic Acid	1783-96-6	3923.64	4293.63	0.913828	1	8.80735	0.583241
PM04	F04	Tetrathionate	13721-29-4	7019.36	7682.6	0.913669	1	8.34011	0.423437
PM12	D07	Sulfamethazine #3	1981-58-4	1264.83	1384.44	0.913602	1	-4.70123	-0.232126
PM07	G09	Tyr-His	3788-44-1	6503.64	7119	0.913561	1	10.0481	0.676802
PM02	F08	Sebacic Acid	111-20-6	1207.25	1321.59	0.913482	1	5.70929	0.453558
PM08	B01	Gly-Asp	1017541	7050.71	7722.76	0.912978	1	-0.442543	-0.0312625
PM08	B09	Leu-His	38062-72-5	6287.1	6887.51	0.912826	1	5.56071	0.392825
PM06	B09	Arg-Glu	15706-89-5	6975.42	7642.33	0.912735	1	5.52173	0.361737
PM05	D08	D-Glutamic Acid	6893-26-1	7622.03	8351.91	0.912609	1	9.49244	0.703814
PM02	F04	Oxalic Acid	62-76-0	1607.94	1761.96	0.912584	1	4.28474	0.340389
PM06	G07	Ile-His	97284-12-3	6519.82	7144.44	0.912573	1	2.79507	0.18311
PM08	D02	Pro-Ile	51926-51-3	6020.3	6597.48	0.912515	1	4.92853	0.348166
PM03	H10	Gly-Glu	7412-78-4	7217.75	7910	0.912483	1	-1.64123	-0.108686
PM07	H10	Val-Tyr	3061-91-4	6856.16	7513.74	0.912483	1	6.46064	0.435162
PM03	C01	L-Tyrosine	60-18-4	5625.87	6165.81	0.912431	1	5.32193	0.352429
PM05	C07	L-Isoleucine + L-Valine	NA	7416.02	8128.06	0.912397	1	8.49973	0.63021
PM14	C03	Boric Acid #3	10043-35-3	802.45	879.574	0.912317	1	2.67502	0.131768
PM06	F03	Gly-Tyr	658-79-7	6181.49	6776.46	0.912201	1	2.85086	0.186764
PM20	H04	Patulin #4	149-29-1	1649.28	1808.41	0.912006	1	4.18071	0.228012
PM06	G08	Ile-Ile	42537-99-5	6268.48	6876.57	0.911571	1	5.91601	0.387567
PM05	D06	D-Alanine	338-69-2	7714.45	8464.77	0.911359	1	8.69522	0.644705
PM06	C11	Asp-Leu	3062-14-4	6648.94	7299	0.910938	1	6.72812	0.44077
PM08	E07	Val-Gln	42854-54-6	7408.04	8133.43	0.910814	1	10.8764	0.768338
PM08	G03	Gly-D-Ala	691-81-6	6726.1	7385.87	0.910672	1	3.72648	0.263249
PM06	E07	Gly-Leu	869-19-2	6932.11	7612.25	0.910651	1	3.43623	0.225113
PM02	F06	Quinic Acid	77-95-2	1493.55	1640.13	0.91063	1	6.6934	0.531738
PM02	G12	L-Methionine	63-68-3	2276.66	2500.83	0.910364	1	8.29363	0.658863
PM06	F05	His-Asp	41658-60-0	5843.26	6423.3	0.909698	1	4.57556	0.299752
PM07	G03	Trp-Trp	20696-60-0	6311.32	6939.18	0.909519	1	10.7924	0.726934
PM08	H04	Gly-Gly-Ile	69242-40-6	6728.25	7398.87	0.909362	1	-3.57489	-0.252541
PM08	G01	g-Glu-Gly	1948-29-4	7230.88	7951.91	0.909327	1	8.12222	0.573778
PM06	B10	Arg-Ile	62632-70-6	6964.08	7661.26	0.908999	1	7.25121	0.475038
PM03	A02	Ammonia	540-69-2	7433	8178.37	0.908861	1	9.37527	0.620849
PM08	F02	b-Ala-Ala	34322-87-7	6758.99	7437.7	0.908748	1	5.7873	0.408832
PM01	D12	Uridine	58-96-8	6995.8	7702.97	0.908195	1	1.16926	0.0682966
PM14	H02	EGTA #2	13368-13-3	1041.4	1146.82	0.908073	1	3.87612	0.190932
PM11	F08	Erythromycin #4	114-07-8	938.983	1034.1	0.908023	1	0.605587	0.0298178
PM05	D11	Cytidine	6018-48-0	7613.32	8384.91	0.907979	1	9.59735	0.711593
PM03	F10	Uracil	66-22-8	5910.13	6509.73	0.907892	1	2.47111	0.163642
PM08	H02	Gly-Gly-D-Leu	71184-74-2	6584.83	7254.6	0.907676	1	-2.40829	-0.170129
PM08	A07	Ala-Val	3303-45-5	7168.29	7903.13	0.907018	1	5.33228	0.376688
PM07	C01	Met-Ile	40883-17-8	6885.8	7595.53	0.906559	1	13.0009	0.875688
PM01	E05	Tween 80	9005-65-6	2895.81	3195.39	0.906247	1	13.2899	0.776261
PM20	G06	3,5-Dinitrobenzoic Acid #2	99-34-3	1384.62	1528.18	0.906058	1	-3.01995	-0.164706
PM03	A10	L-Aspartic Acid	3792-50-5	6861.48	7575.62	0.905731	1	2.99866	0.198578
PM18	D03	Sodium m-Arsenite #3	7784-46-5	783.033	864.653	0.905604	1	2.4696	0.0991078
PM20	F06	Oxytetracycline #2	2058-46-0	872.109	963.057	0.905563	1	2.35912	0.128665
PM08	C09	Phe-Tyr	17355-18-9	5471.28	6042.32	0.905493	1	6.82851	0.482386
PM05	A08	L-Glutamic Acid	1536304	7804.5	8620.97	0.905292	1	10.1351	0.751461
PM06	E02	Gly-Ala	3695-73-6	6212.95	6863.11	0.905267	1	1.4475	0.0948277
PM06	G12	Ile-Ser	6403-14-1	8104.01	8953.51	0.905121	1	6.20224	0.406318
PM08	E09	Val-Lys	22677-62-9	6672.7	7376.36	0.904606	1	5.45673	0.38548
PM05	A06	L-Aspartic Acid	3792-50-5	7836.51	8664.63	0.904425	1	8.47832	0.628623
PM20	B03	Orphenadrine #3	341-69-5	1328.93	1469.42	0.904392	1	3.25431	0.177488
PM02	E06	2-Hydroxy-Benzoic Acid	54-21-7	813.682	901.018	0.903069	1	5.70323	0.453077
PM02	C06	a-Methyl-D-Glucoside	97-30-3	1671.69	1851.52	0.902874	1	7.77001	0.617266
PM19	A12	Coumarin #4	91-64-5	1968.56	2180.99	0.902598	1	6.38484	0.462224
PM03	H08	Gly-Asn	1999-33-3	6706.75	7432.1	0.902404	1	2.34002	0.154961
PM14	G06	Carbenicillin #2	4800-94-6	889.076	985.262	0.902375	1	-10.9067	-0.537249
PM05	G09	Riboflavin	83-88-5	7657.49	8487.78	0.902178	1	4.07788	0.302354
PM18	H11	Plumbagin #3	481-42-5	5664.87	6280.13	0.90203	1	-2.51217	-0.100816
PM03	H09	Gly-Gln	13115-71-4	7225.45	8011.29	0.901908	1	3.56396	0.236013
PM14	F11	Sodium Metavanadate #3	13718-26-8	2055.71	2279.36	0.901882	1	4.4822	0.220787
PM06	E12	Gly-Ser	7361-43-5	7421.19	8229.27	0.901803	1	2.97126	0.194652
PM08	B02	Gly-Ile	19461-38-2	6577.16	7297.08	0.901342	1	4.8472	0.342421
PM02	C10	a-Methyl-D-Mannoside	617-04-9	1899.45	2107.57	0.901251	1	8.1955	0.651068
PM01	H08	Pyruvic Acid	113-24-6	6908.42	7665.61	0.901222	1	10.1705	0.594057
PM04	C12	Cytidine-3',5'-Cyclic Monophosphate	626978	5929.53	6580.86	0.901027	1	21.3919	1.08609
PM05	C09	(5)4-Amino-Imidazole-4(5)-Carboxamide	72-40-2	6882.96	7640.76	0.900822	1	5.23492	0.388142
PM02	D09	N-Acetyl-D-Glucosaminitol	4271-28-7	1535.23	1704.74	0.900568	1	7.69857	0.611591
PM04	F02	Sulfate	7727-73-3	6668.04	7405.34	0.900437	1	11.2201	0.569658
PM03	G10	D,L-a-Amino-Caprylic Acid	644-90-6	4564.47	5069.6	0.900361	1	15.3812	1.01858
PM04	D02	D-Mannose-6-Phosphate	33068-18-7	6710.88	7454.52	0.900244	1	10.746	0.545589
PM14	G12	Sodium Nitrite #4	7632-00-0	1865.46	2072.35	0.900168	1	6.23517	0.307136
PM06	E05	Gly-Gly	556-50-3	6077.52	6756.05	0.899567	1	4.34702	0.28478
PM08	H03	Gly-Gly-Gly	556-33-2	5958.09	6624.94	0.899344	1	3.55013	0.250792
PM18	E10	Antimony (III) Chloride #2	10025-91-9	1445.51	1607.39	0.899285	1	5.12536	0.205687
PM07	F01	Thr-Glu	54532-73-9	7247.56	8062.95	0.898872	1	7.94103	0.534876
PM06	A07	Ala-Gly	687-69-4	7229.43	8043	0.898847	1	3.87769	0.254034
PM04	C02	Phospho-Glycolic Acid	13147-57-4	6759.15	7522.66	0.898505	1	9.69001	0.491973
PM06	B04	Ala-Tyr	3061-88-9	6283.22	6993.18	0.898478	1	3.779	0.247569
PM07	F10	Trp-Gly	7360-09-0	6699.05	7457.71	0.898272	1	3.06487	0.206437
PM04	A09	Adenosine-3'-Monophosphate	84-21-9	6591.36	7339.24	0.898098	1	7.57148	0.384413
PM06	F10	His-Pro	20930-58-9	5954.41	6632.93	0.897705	1	15.5043	1.01571
PM16	H07	Chloroxylenol #3	88-04-0	1209.51	1347.7	0.897462	1	3.93342	0.122251
PM08	E11	Val-Phe	3918-92-1	6133.02	6833.77	0.897458	1	8.60329	0.607762
PM07	G12	Tyr-Phe	17355-11-2	6213.17	6925.6	0.897131	1	5.41804	0.364937
PM06	C12	Asp-Lys	5891-51-0	7663.61	8543.74	0.896985	1	9.25705	0.606444
PM07	E09	Ser-Tyr	21435-27-8	6187.47	6900.97	0.896609	1	6.12291	0.412415
PM12	C04	Paromomycin #4	1263-89-4	500.253	557.995	0.896518	1	1.05688	0.0521843
PM08	B12	Lys-Asp	20556-18-7	7754.34	8649.6	0.896497	1	10.4781	0.740202
PM06	F07	His-Leu	7763-65-7	6054.6	6754.3	0.896408	1	2.72582	0.178573
PM04	E03	Phosphocreatine	19333-65-4	6762.06	7544.73	0.896264	1	9.55863	0.485303
PM08	F08	D-Ala-Gly	3997-90-8	6949.84	7754.77	0.896202	1	6.46104	0.456427
PM06	D12	Glu-Tyr	3422-39-7	7036.84	7852.28	0.896152	1	6.68611	0.438017
PM02	A10	Laminarin	9008-22-4	2556.35	2853.53	0.895856	1	10.1735	0.808204
PM06	E08	Gly-Lys	31461-63-9	6845.14	7643.55	0.895545	1	7.12231	0.466594
PM06	D09	Glu-Gly	13716-89-7	6880.58	7683.41	0.895512	1	6.42691	0.421037
PM06	F12	His-Trp	23403-90-9	7372.51	8242.79	0.894419	1	6.74999	0.442203
PM08	A12	Gly-Asn	1999-33-3	8386.13	9380.01	0.894043	1	7.34336	0.518757
PM08	F11	D-Leu-Gly	997-05-7	6191.6	6929.15	0.893558	1	5.5857	0.39459
PM16	C03	Dichlofluanid #3	1085-98-9	572.678	641.701	0.892437	1	2.1978	0.068308
PM18	E12	Antimony (III) Chloride #4	10025-91-9	2841.19	3184.69	0.892142	1	8.23556	0.330503
PM03	E06	Glucuronamide	3789-97-7	6467.84	7259.98	0.89089	1	5.84227	0.386887
PM14	F10	Sodium Metavanadate #2	13718-26-8	1743.85	1959.75	0.889835	1	-6.01415	-0.296249
PM08	B11	Leu-Tyr	968-21-8	6672	7500.75	0.889512	1	8.81451	0.622683
PM19	D02	Disulphiram #2	97-77-8	1024.04	1151.96	0.888958	1	-6.80199	-0.492423
PM07	G06	Tyr-Gln	28252-40-6	6583.28	7407.78	0.888697	1	7.61672	0.513031
PM19	G01	Lauryl Sulfobetaine #1	14933-08-5	2522.1	2838.54	0.888518	1	0.618082	0.0447454
PM02	F12	L-Tartaric Acid	6106-24-7	2218.33	2497.98	0.888052	1	9.91312	0.78752
PM06	G06	Ile-Gly	868-28-0	6387.49	7202.41	0.886855	1	4.70305	0.308104
PM06	A08	Ala-His	3253-17-6	6645.6	7503.8	0.885632	1	6.99322	0.458137
PM08	H01	Gly-Gly-Ala	19729-30-7	6974.37	7881.37	0.884919	1	-0.46721	-0.0330051
PM08	G07	Gly-D-Val	10521-49-0	5888.63	6654.92	0.884853	1	11.8838	0.839508
PM07	H02	Tyr-Tyr	1050-28-8	5505.74	6234.7	0.88308	1	10.9694	0.738853
PM05	A11	Adenosine	58-61-7	7442.77	8428.25	0.883075	1	11.731	0.869792
PM01	A01	Negative Control	NA	2936.53	3326.21	0.882847	1	9.01626	0.52664
PM09	B03	N,N-Dimethyl Glycine + 6% NaCl	1118-68-9	1768.52	2005.44	0.881863	1	10.0072	0.775433
PM17	E12	Sodium Tungstate #4	10213-10-2	3245.35	3680.16	0.88185	1	8.9648	0.525423
PM08	H12	Tyr-Gly-Gly	21778-69-8	7663.86	8692.58	0.881655	1	9.68133	0.683918
PM06	F08	His-Lys	151151-29-0	6188.17	7025.71	0.880789	1	11.0379	0.723107
PM03	F08	Thymine	65-71-4	4274.83	4854.54	0.880584	1	11.0077	0.728952
PM08	E12	Val-Pro	105931-64-4	6968.66	7914.7	0.88047	1	9.77969	0.690866
PM08	H05	Gly-Gly-Leu	14857-82-0	6629.97	7531.55	0.880293	1	3.87171	0.273509
PM14	B02	Aminacrine #2	52417-22-8	781.794	889.316	0.879095	1	0.792089	0.0390172
PM11	D04	Capreomycin #4	1405-37-4	1339.24	1523.83	0.878865	1	5.78022	0.284605
PM14	G08	Carbenicillin #4	4800-94-6	1178.45	1341.42	0.878508	1	5.60811	0.276248
PM11	C12	Minocycline #4	13614-98-7	2531.02	2883.34	0.87781	1	11.8667	0.584288
PM10	B01	pH 4.5	NA	1684.17	1918.75	0.877744	1	4.86733	0.263925
PM03	C02	L-Valine	72-18-4	5396.73	6149.53	0.877584	1	5.70381	0.377718
PM06	F11	His-Ser	21438-60-8	6476.12	7380.79	0.877429	1	9.40818	0.616345
PM14	F12	Sodium Metavanadate #4	13718-26-8	1703.08	1941.53	0.877181	1	4.99458	0.246026
PM06	C08	Asn-Val	145314-87-0	6145.12	7007.07	0.87699	1	10.2036	0.668455
PM08	H11	Phe-Gly-Gly	23576-42-3	6997.41	7979.04	0.876975	1	13.5218	0.955221
PM10	G08	b-Phenylethylamine + pH 9.5	156-28-5	4948.38	5643.19	0.876875	1	16.185	0.877614
PM03	C11	L-Homoserine	672-15-1	5441.25	6210.23	0.876175	1	2.6863	0.177892
PM07	G04	Trp-Tyr	19653-76-0	5465.73	6239.39	0.876003	1	16.093	1.08396
PM14	E10	Sodium Metaborate #2	15293-77-3	1480.67	1693.83	0.874156	1	4.51396	0.222351
PM08	H09	Leu-Gly-Gly	1187-50-4	6887.95	7882.06	0.873876	1	7.35614	0.51966
PM08	B04	His-Glu	53634-28-9	5723.64	6564.69	0.871883	1	10.3778	0.733121
PM19	E05	D,L-a-Lipoic Acid #1	1077-28-7	2705.16	3103.54	0.871637	1	-1.65974	-0.120155
PM07	H06	Val-Gly	686-43-1	6282.78	7208.29	0.871606	1	4.61418	0.310792
PM10	C04	L-Serine + pH 4.5	56-45-1	565.765	649.457	0.871135	1	2.20301	0.119455
PM06	E11	Gly-Pro	704-15-4	6644.19	7633.55	0.870394	1	10.4676	0.68575
PM19	F11	Sodium Caprylate #3	30834	2059.75	2367.04	0.87018	1	8.3318	0.603172
PM02	A07	Gelatin	9000-70-8	1960.67	2253.87	0.869913	1	10.8193	0.859509
PM14	H08	Promethazine #4	58-33-3	2103.34	2422.08	0.868402	1	7.43532	0.366254
PM09	B11	Creatinine + 6% NaCl	19230-81-0	2192.33	2526.22	0.867833	1	2.15183	0.166741
PM08	E05	Tyr-Val	17355-09-8	5157.06	5948.8	0.866908	1	16.6842	1.17862
PM19	F10	Sodium Caprylate #2	30834	1751.54	2025.55	0.864723	1	6.95314	0.503366
PM19	F04	Phenethicillin #4	132-93-4	1018.92	1178.86	0.86433	1	4.51428	0.326806
PM03	H05	Ala-His	3253-17-6	3674.78	4254.43	0.863753	1	14.7767	0.978544
PM20	G02	Captan #2	133-06-2	740.642	857.701	0.86352	1	4.91708	0.268174
PM18	A12	Thiamphenicol #4	15318-45-3	2467.56	2860.76	0.862554	1	1.87251	0.0751461
PM14	G07	Carbenicillin #3	4800-94-6	732.587	849.56	0.862313	1	4.6658	0.229831
PM14	H12	Sodium Orthovanadate #4	13721-39-6	2292.72	2662.71	0.861046	1	10.0252	0.493829
PM04	D04	Phospho-L-Arginine	108321-86-4	6417.91	7454.49	0.860946	1	14.1082	0.716291
PM04	E04	Phosphorylcholine	4826-71-5	6272.88	7291.26	0.860329	1	13.1596	0.668131
PM19	D12	Phenyl-Methyl-Sulfonyl Fluoride #4	329-98-6	2049.59	2386.38	0.85887	1	9.38564	0.679464
PM12	A06	Tetracycline #2	64-75-5	1609.62	1876.87	0.857608	1	6.41148	0.316571
PM07	G01	Trp-Phe	1748091	6252.83	7291.93	0.857501	1	15.6455	1.05382
PM08	B03	His-Ala	16874-75-2	5253.18	6128.9	0.857116	1	8.59042	0.606853
PM06	F04	Gly-Val	1963-21-9	5791.42	6759.46	0.856787	1	7.15298	0.468603
PM07	E02	Ser-Gly	687-63-8	6508.01	7601.34	0.856166	1	11.8548	0.798489
PM17	H07	Caffeine #3	58-08-2	1648.61	1927.76	0.855193	1	2.91516	0.170856
PM19	F01	Phenethicillin #1	132-93-4	2158.78	2524.61	0.855092	1	12.6433	0.915302
PM20	H02	Patulin #2	149-29-1	752.578	881.25	0.853989	1	6.86916	0.374638
PM18	F04	Semicarbazide Hydrochloride #4	563-41-7	1390.13	1628.41	0.853672	1	29.0298	1.165
PM07	H07	Val-His	13589-07-6	5009.61	5876	0.852555	1	6.87894	0.463338
PM20	E12	Hexachlorophene #4	70-30-4	1698.71	1993.72	0.852034	1	4.99701	0.272533
PM14	H03	EGTA #3	13368-13-3	525.672	617.26	0.851622	1	6.03092	0.297075
PM19	F03	Phenethicillin #3	132-93-4	1108.54	1302.15	0.851321	1	6.35125	0.459792
PM15	G11	Menadione #3	57414-02-5	2415.89	2837.88	0.851302	1	9.06937	0.538726
PM07	H01	Tyr-Trp	60815-41-0	6780.57	7971	0.850654	1	16.8261	1.13334
PM14	E04	Cefoxitin #4	33564-30-6	1168.85	1374.78	0.85021	1	1.39922	0.0689239
PM12	B07	Penimepicycline #3	4599-60-4	1103.37	1298.87	0.849489	1	4.684	0.231276
PM12	D08	Sulfamethazine #4	1981-58-4	984.598	1163.35	0.846344	1	3.11867	0.153986
PM07	H11	Val-Val	3918-94-3	6433.82	7604.93	0.846007	1	12.0426	0.811138
PM11	A11	Lincomycin #3	859-18-7	2337.43	2763.26	0.845898	1	-6.0085	-0.295845
PM18	H09	Plumbagin #1	481-42-5	4741.38	5607.64	0.845522	1	9.58185	0.384531
PM16	F12	Aluminum Sulfate #4	10043-01-3	2488.88	2952.91	0.842857	1	7.9725	0.247786
PM14	H04	EGTA #4	13368-13-3	786.168	933.687	0.842004	1	6.43781	0.317118
PM12	C08	Vancomycin #4	1404-93-9	1155.74	1373.83	0.841255	1	4.07243	0.201079
PM06	E06	Gly-His	2489-13-6	5355.15	6368.65	0.840862	1	10.8551	0.711137
PM08	C01	Lys-Gly	40719-58-2	5975.75	7112.77	0.840144	1	10.1048	0.713836
PM02	E10	a-Keto-Valeric Acid	1821-02-9	1592.54	1899.36	0.838465	1	9.71064	0.771434
PM02	C09	b-Methyl-D-Glucuronic Acid	134253-42-2	1728.39	2061.47	0.838427	1	11.2698	0.895296
PM11	B03	Amoxicillin #3	26787-78-0	1175.01	1405.77	0.835848	1	2.78495	0.137125
PM20	H01	Patulin #1	149-29-1	2047.71	2450.34	0.835685	1	-7.75639	-0.423027
PM10	D02	L-Norleucine + pH 4.5	327-57-1	1136.99	1363.53	0.833862	1	3.3169	0.179855
PM03	F09	Thymidine	50-89-5	4693.19	5641.02	0.831976	1	11.6712	0.77289
PM20	G04	Captan #4	133-06-2	2042.47	2456.53	0.831445	1	8.68079	0.473443
PM16	G07	Ferric Chloride #3	10025-77-1	3182.13	3835	0.82976	1	11.153	0.346636
PM06	F06	His-Gly	2578-58-7	4883.81	5898.43	0.827985	1	16.2071	1.06175
PM11	B02	Amoxicillin #2	26787-78-0	800	969.349	0.825297	1	4.50092	0.221615
PM09	A07	6% NaCl	7647-14-5	2364.75	2875.74	0.822309	1	13.4275	1.04047
PM19	F09	Sodium Caprylate #1	30834	1664.35	2026.13	0.821444	1	6.90896	0.500167
PM11	D08	Demeclocycline #4	64-73-3	1604.4	1954.46	0.820894	1	8.48585	0.417825
PM20	F05	Oxytetracycline #1	2058-46-0	569.098	694.317	0.819651	1	4.30355	0.234712
PM08	F12	D-Leu-Tyr	3303-29-5	2666.18	3254.54	0.819219	1	12.2381	0.864536
PM02	E11	Itaconic Acid	97-65-4	1736.39	2120.2	0.818973	1	12.7428	1.01231
PM18	H08	2-Phenylphenol #4	90-43-7	2183.3	2669.73	0.817796	1	26.1735	1.05037
PM11	A05	Chlortetracycline #1	64-72-2	1197.56	1465.32	0.817272	1	-1.117	-0.0549987
PM19	E01	FCCP #1	370-86-5	1820.91	2231.69	0.815935	1	11.077	0.80191
PM16	G06	Ferric Chloride #2	10025-77-1	3153.59	3873.6	0.814124	1	0.634541	0.0197216
PM10	C02	L-Phenylalanine + pH 4.5	63-91-2	1200.1	1476.28	0.812922	1	6.43501	0.34893
PM04	A11	Adenosine-2',3'-Cyclic Monophosphate	37063-35-7	6914.24	8511.29	0.812361	1	14.8281	0.752841
PM11	C11	Minocycline #3	13614-98-7	1545.95	1905.35	0.811372	1	9.42502	0.464067
PM20	F09	Pridinol #1	6856-31-1	1151.27	1421.34	0.809985	1	4.03617	0.220129
PM16	D03	1-Chloro-2,4-Dinitrobenzene #3	97-00-7	453.2	559.534	0.809961	1	1.93286	0.0600736
PM11	C10	Minocycline #2	13614-98-7	1285.9	1604.26	0.801554	1	8.79117	0.432858
PM18	G08	Guanazole #4	1455-77-2	2257.36	2817.58	0.801168	1	21.2829	0.854106
PM16	C02	Dichlofluanid #2	1085-98-9	840.611	1051.05	0.799779	1	5.12176	0.159185
PM11	B04	Amoxicillin #4	26787-78-0	930.774	1163.99	0.799638	1	6.21216	0.305873
PM13	H11	Tylosin #3	74610-55-2	1835.34	2296.32	0.799254	1	7.99297	0.59073
PM18	D02	Sodium m-Arsenite #2	7784-46-5	753.299	945.977	0.796319	1	5.17685	0.207753
PM20	F10	Pridinol #2	6856-31-1	1432.72	1799.47	0.796191	1	9.5149	0.518935
PM12	B06	Penimepicycline #2	4599-60-4	1055.09	1326.4	0.795452	1	1.08741	0.0536918
PM17	H08	Caffeine #4	58-08-2	2003.91	2523.65	0.794054	1	7.57506	0.443971
PM12	C07	Vancomycin #3	1404-93-9	799.814	1007.71	0.793697	1	4.38625	0.216574
PM14	H11	Sodium Orthovanadate #3	13721-39-6	1927.3	2432.18	0.792417	1	14.0623	0.692692
PM20	G12	8-Hydroxyquinoline #4	148-24-3	1909.1	2423.08	0.787883	1	9.88655	0.539204
PM20	B04	Orphenadrine #4	341-69-5	1289.31	1654.35	0.779349	1	2.54801	0.138966
PM13	H12	Tylosin #4	74610-55-2	2258.42	2917.02	0.774222	1	13.8642	1.02465
PM11	B07	Cloxacillin #3	7081-44-9	1155.81	1496.19	0.772502	1	10.2885	0.506581
PM11	B06	Cloxacillin #2	7081-44-9	960.878	1259.66	0.762807	1	3.06471	0.1509
PM11	D05	Demeclocycline #1	64-73-3	908.916	1202.66	0.755758	1	-6.26816	-0.30863
PM20	E01	Crystal Violet #1	548-62-9	1902.14	2523.45	0.753788	1	19.5899	1.06841
PM20	F03	4-Hydroxycoumarin #3	1076-38-6	745.311	993.715	0.750025	1	6.53411	0.356365
PM20	H10	Troleandomycin #2	311074	1626.17	2178.75	0.746379	1	11.9	0.649019
PM11	B08	Cloxacillin #4	7081-44-9	1077.79	1448.06	0.744297	1	10.4967	0.516837
PM20	D12	18-Crown-6-Ether #4	17455-13-9	1766.3	2373.32	0.744231	1	12.9327	0.705337
PM11	A06	Chlortetracycline #2	64-72-2	1069.44	1443.31	0.740963	1	10.1448	0.499506
PM11	C08	Colistin #4	1264-72-8	1077.27	1454.05	0.740875	1	10.1808	0.501278
PM20	H12	Troleandomycin #4	311074	2263.43	3055.57	0.740756	1	17.0549	0.930162
PM11	D06	Demeclocycline #2	64-73-3	1222.04	1656.67	0.737645	1	11.1795	0.550454
PM19	C08	Umbelliferone #4	93-35-6	759.197	1034.62	0.733795	1	7.54299	0.546067
PM20	G11	8-Hydroxyquinoline #3	148-24-3	1544.34	2126.89	0.726101	1	11.9641	0.652515
PM20	G03	Captan #3	133-06-2	648.172	899.715	0.720419	1	7.70932	0.42046
PM20	B02	Orphenadrine #2	341-69-5	810.845	1129.57	0.717836	1	7.46501	0.407135
PM11	C09	Minocycline #1	13614-98-7	1014.25	1415.64	0.716462	1	10.4633	0.515189
PM11	A07	Chlortetracycline #3	64-72-2	1487.79	2080.42	0.715139	1	15.7946	0.777691
PM19	F07	Blasticidin S #3	589205	1031.95	1446.73	0.713299	1	10.9421	0.792145
PM11	D07	Demeclocycline #3	64-73-3	986.936	1387.25	0.711433	1	10.6276	0.523279
PM11	A08	Chlortetracycline #4	64-72-2	1219.01	1756.59	0.693966	1	12.6142	0.621094
PM11	A12	Lincomycin #4	859-18-7	1837.4	2656.59	0.691637	1	18.9387	0.932498
PM20	H11	Troleandomycin #3	311074	1839.83	2660.38	0.691568	1	13.2561	0.722978
PM18	D09	Lidocaine #1	137-58-6	2198.94	3214.87	0.683991	1	-0.202894	-0.00814239
PM20	G07	3,5-Dinitrobenzoic Acid #3	99-34-3	545.282	801.762	0.680105	1	7.28443	0.397287
PM20	D11	18-Crown-6-Ether #3	17455-13-9	1125.19	1690.1	0.665754	1	12.7527	0.695522
PM20	H03	Patulin #3	149-29-1	787.18	1199.54	0.656235	1	11.9732	0.653008
PM20	G08	3,5-Dinitrobenzoic Acid #4	99-34-3	769.729	1183.1	0.650604	1	9.9027	0.540086
PM17	H11	Phenylarsine Oxide #3	637-03-6	1408.35	2190.97	0.642796	1	19.4337	1.139
PM20	F07	Oxytetracycline #3	2058-46-0	1057.17	1692.8	0.624511	1	14.0548	0.766537
PM11	C07	Colistin #3	1264-72-8	632.716	1031.26	0.613537	1	9.93323	0.48909
