# Supplementary material for: Most Sinorhizobium meliloti Extracytoplasmic Function Sigma Factors Control Accessory Functions
Source: mSphere. 2018 Oct 10;3(5):e00454-18. doi: 10.1128/mSphereDirect.00454-18 (PMC6180224; doi:10.1128/mSphereDirect.00454-18)
Supplement: DATA SET S5 [file sph005182653sd5.xlsx]

## Sheet: PCR primers
Data Set S5. Oligonucleotide primers used in this study: PCR primers
Description	Primer 1	Primer 2	Primer 3	Primer 4
Inverse PCR amplification of pJQ200sk	HI597 GGGCTGCAGGAATTCGATA	Hi598 GGGGGATCCACTAGTTCTAGAGC
Amplify mdh, clone into pJQ200sk to repair mdh mutation in RFF625	CL547 PGACGATCTTCTCCGGCGTATG	CL548 PCGCGGTTCACCTTTGCCGAC
Amplify genomic region up and downstream from the mdh gene to identify single and double crossover	CL627 GAAGCCGCCATGGATCGTGCCTG	CL628 CGCCTTCGAGCTTCAGCGCGTC	M13R CAGGAAACAGCTATGAC
Amplify rpoE1, digest with AvrII, clone into pCAP11 to create pF1066	E1L GAGGATACGCGATGTCGCACGGCCCTGAC	E1Rt AACACCTAGGTCATTTCGGTCTCCGCAG
Amplify rpoE2, digest with AvrII, clone into pCAP11 to create pF1057	E2L GAGGATACGCGATGTCATCCGAAAACCAAG	E2Rt AACACCTAGGTCACGAAACGAAGGCAC
Amplify rpoE3, digest with AvrII, clone into pCAP11 to create pF1056	E3L GAGGATACGCGATGCGCCCAGCGGCAGAAATG	E3Rt TTATCCTAGGTCAGGCCCTCCTTTCCGTA
Amplify rpoE4, digest with AvrII, clone into pCAP11 to create pF1058	E4L GAGGATACGCGATGTCGGGTATCATGCGCTC	E4Rt TACGCCTAGGTCATTTTCGGCCTTCTC
Amplify rpoE5, digest with AvrII, clone into pCAP11 to create pF1059	E5L GAGGATACGCGATGCCTGCTATCGGCGGTC	E5Rt TTGGCCTAGGTCAGTTCAGCGGATTTC
Amplify rpoE6, digest with AvrII, clone into pCAP11 to create pF1060	E6L GAGGATACGCGATGTCAGAACGGCTGAGTC	E6Rt GTATCCTACCTCATTCGTTTGCGCCCTTC
Amplify rpoE7, digest with AvrII, clone into pCAP11 to create pF1064	E7L GAGGATACGCGATGAACGGCGCGGACGAC	E7Rt GTAGCCTAGGTCACTTCCGTCCAAATC
Amplify rpoE8, digest with AvrII, clone into pCAP11 to create pF1061	E8L GAGGATACGCGATGCCTACCGCTGAAACCGAC	E8Rt ATAACCTAGGATGCTTCGCGGCTCGAAAC
Amplify rpoE9, digest with AvrII, clone into pCAP11 to create pF1062	E9L GAGGATACGCGATGACACAGGCTACGCAAG	E9Rt TTATCCTAGGTCAGTGCAGGTGCCTCAG
Amplify rpoE10, digest with AvrII, clone into pCAP11 to create pCL139	CL155 GAGGATACGCGATGACCGACACAGGCTGGATC	CL156 CGCCCTAGGTTATCGCTTTTCTTCTTCCGC
Amplify fecI, digest with AvrII, clone into pCAP11 to create pF1065	fecIL GAGGATACGCGATGTACCTGCGGCACCGCAG	fecIRt GTTGCCTAGGTCATTCGTCATGGTCGAG
Universal pCAP11	GGGGCCTAGGACAGGAGGATACGCGATG
Amplify DNA upstream of rpoE1-ecfR1 to create pF1323	BF324 CTAGACGGTGCATATCCTCATAACTG	BF325 CCCCATTCGCCCTTCACGCCG	BF326 ACGGTGCATATCCTCATAACTG	BF327 GATCCCCCATTCGCCCTTCACGCCG
Amplify DNA downstream of rpoE1-ecfR1 to create pF1323	BF328 GATCCTGGAACGGCGGGTGATGCTT	BF329 GTGAACGGTCCGCATGATCTC	BF330 CTGGAACGGCGGGTGATGCTT	BF331 TCGAGTGAACGGTCCGCATGATCTC
Confirm genomic single-crossover (MB786)	RevPCR 20-mer GGAAACAGCTATGACCATGA	1323-left AGCACTTTCTCGACGCAGTC
Confirm genomic rpoE1-ecfR1 deletion (strain=RFF115;RFF702)	BF418 TGTCTTGACGAGAGCGAGACG	BF426 GATTGCGCTCGCGAACGATC	BF419 TGACGCGCGATTCCATGATC	BF427 GAAGATGGGTGACGTTACCG
Amplify DNA upstream of rpoE2-rsiA1 to create pF1332	BF332 CTAGAGACGGTGGTTACCATCGAAC	BF333 CTGTTGCAATTTCGCCCTTGAAAG	BF334 AGACGGTGGTTACCATCGAAC	BF335 GATCCTGTTGCAATTTCGCCCTTGAAAG
Amplify DNA downstream of rpoE2-rsiA1 to create pF1332	BF336 GATCCTTCGATCCTGCAGCGCGGTC	BF337 GAGAAGGTCGGGATGCGATCC	BF338 CTTCGATCCTGCAGCGCGGTC	BF339 TCGAGAGAAGGTCGGGATGCGATCC
Confirm genomic single-crossover (RFF119)	RevPCR 20-mer GGAAACAGCTATGACCATGA	BF436 GCAGCTTCCAGCTTTTCCAG
Confirm genomic rpoE2-rsiA1 deletion (strain=RFF164)	BF453 CCCTCAGTGAGTTGCCAAAG	BF454 ACCGCTCTACTGCATATGTC	BF455 ATGGCGAAATATCGTTGCGG	BF456 TTGAGCTCCTTCAGCAACAG
Amplify DNA upstream of rpoE3-ecfR3 to create pF1322	BF340 CTAGATCCGCGAACTCGCCTCCAAG	BF341 CTGCTCTTCCAGTGAAACGTG	BF342 ATCCGCGAACTCGCCTCCAAG	BF343 GATCCTGCTCTTCCAGTGAAACGTG
Amplify DNA downstream of rpoE3-ecfR3 to create pF1322	BF344 GATCCGACTGATCAACACCGAGGAAC	BF345 GTTCGGCGTCGGTATCAACAC	BF346 CGACTGATCAACACCGAGGAAC	BF347 TCGAGTTCGGCGTCGGTATCAACAC
Confirm genomic single-crossover (MB788)	RevPCR 20-mer GGAAACAGCTATGACCATGA	1322-left CAAACTTCCTGGACAAGATC
Confirm genomic rpoE3-ecfR3 deletion (strain=RFF116;RFF716)	BF420 TGCGCTAGACGGGATCAATG	BF428 CTCATATGCGATAGCCCTGC	BF421 ATGTCGAGGTCGAGTATCCG	BF429 ATTGATGGTGCGTCCGGATG
Amplify DNA upstream of rpoE4-ecfR4 to create pF1328	BF348 CTAGACTATAACGCCGTCATAGACC	BF349 CGACACCCGATCAGGGCTGCA	BF350 ACTATAACGCCGTCATAGACC	BF351 GATCCGACACCCGATCAGGGCTGCA
Amplify DNA downstream of rpoE4-ecfR4 to create pF1328	BF352 GATCCCGCATCGCCGGATCGGACGC	BF353 GGTGGTGATCCACGACTTGAC	BF354 CCGCATCGCCGGATCGGACGC	BF355 TCGAGGTGGTGATCCACGACTTGAC
Confirm genomic single-crossover (RFF126)	RevPCR 20-mer GGAAACAGCTATGACCATGA	BF437 AGAGCCATGCACGAAATGCG
Confirm genomic rpoE4-ecfR4 deletion (strain=RFF165)	BF457 CGCGTCGATGAGGGTTATTC	BF458 GATCGCCCTCGAAATGACTG	BF459 CATGGAATAAGCGAGGCAGC	BF460 GACCTCTACGCTCTTGCAAG
Amplify DNA upstream of rpoE5-ecfR5 to create pF1340	BF485 CTAGACCTTCTCTTGCGTGGACATG	BF486 tGTCGAATATTGCCCTTCTGC	BF487 ACCTTCTCTTGCGTGGACATG	BF488 GATCtGTCGAATATTGCCCTTCTGC
Amplify DNA downstream of rpoE5-ecfR5 to create pF1340	BF489 GATCtATCATCAAAACGGCGGGCGTG	BF490 GCGGATCATGGCGCAAGTTCG	BF491 tATCATCAAAACGGCGGGCGTG	BF492 TCGAGCGGATCATGGCGCAAGTTCG
Confirm genomic single-crossover (RFF263)	RevPCR 20-mer GGAAACAGCTATGACCATGA	BF438 ACTGCTCGATGCTTCTCAGC
Confirm genomic rpoE5-ecfR5 deletion (strain=RFF272)	BF465 CGGTAAGGGACAATAACCTG	BF466 TGGCCTCGACCAAGCGCAAG	BF467 GTGAATGGCCGTACGATCAG	BF468 AATTCGGAACGCTGCTCGAC
Amplify DNA upstream of rpoE6-ecfR6 to create pF1324	BF356 CTAGAAACCTGAACCTGACGCCGAG	BF357 CCTCCCGAAACTCCGCAATTTG	BF358 AAACCTGAACCTGACGCCGAG	BF359 GATCCCTCCCGAAACTCCGCAATTTG
Amplify DNA downstream of rpoE6-ecfR6 to create pF1324	BF360 GATCCGTGCATCAAAAATTGCGATCATGG	BF361 GGGCAATCCGAAAGAGCCCTC	BF362 CGTGCATCAAAAATTGCGATCATGG	BF363 TCGAGGGCAATCCGAAAGAGCCCTC
Confirm genomic single-crossover (MB790)	RevPCR 20-mer GGAAACAGCTATGACCATGA	1324-left ACGAGATCATCGGCAACATC
Confirm genomic rpoE6-ecfR6 deletion (strain=RFF117)	BF422 TTCATGACCGCCTGTTCGAG	BF430 TGTGAAAACCGGACCGGTTC	BF423 ACCGGGTGATGGTCAGCAAC	BF431 TGTGTCAGAACGGCTGAGTC
Amplify DNA downstream of rpoE7-ecfR7to create pF1343	370b GGGGTAGCGGGCCAGCGCCGGCG	BF369 GTGCTTACAGCATGGCAATCG
Amplify DNA upstream of rpoE7-ecfR7to create pF1343	BF562 cgagagctcTGTACCTCGTTGATGTGCTCTGC	BF563 cgactagtCTGCACTTCCTCCCAATTCGCCG
Confirm genomic single-crossover (RFF342)	RevPCR 20-mer GGAAACAGCTATGACCATGA	BF439 TAAATGGACCGCCAGCAGTG
Confirm genomic rpoE7-ecfR7 deletion (strain=RFF344)	BF469 GTTTCGCTCATCGTCGATTC	BF470 CTCATCCAGCTCTGAGCTTC	BF471 CAGATGTTTCTGCTCCCACG	BF472 AGCCTATTTCTACCGACCAG
Amplify DNA downstream of rpoE8-ecfR8 to create pF1351	BF566 gcccgggGCGCGGCGATGTTCATAACGCGA	BF567 agcaagcttTGATGATGGTCGCCGGCAAGGAG
Amplify DNA upstream of rpoE8-ecfR8 to create pF1351	BF564 gatctagaGCGCATCACCGGAACGGCAGCGC	BF565 cgaggatccGGTCGGGCTCCTTCTCGGATATT
Confirm genomic single-crossover (RFF464)	RevPCR 20-mer GGAAACAGCTATGACCATGA	BF440 ACATATGCCTCCTGCAGCAC
Confirm genomic rpoE8-ecfR8 deletion (strain=RFF465)	BF473 GAGCTCAACGAGGCTTTTGC	BF474 TGTTGATCCACTCGACCTCG	BF475 CTCTTTCAGCCGAGGCATTG	BF476 TCGAGCAGCAGGAAATGGAC
Amplify DNA downstream of rpoE9-ecfR9 to create pF1342	BF394b GGGGCCTACCTTGAAAGCGCGCTC	BF393 GCCGATCACACGCAGCCGGTC
Amplify DNA upstream of rpoE9-ecfR9 to create pF1342	BF568 cgagagctcTCCTCATTCATCCCATCCACGCA	BF569 cgactagtGGTCGGTCTCCTTTTGTTGGTTC
Confirm genomic single-crossover (RFF341)	RevPCR 20-mer GGAAACAGCTATGACCATGA	BF441 CCGTGTGCATGTTGATGCAG
Confirm genomic rpoE9-ecfR9 deletion (strain=RFF343)	BF477 GGATCACGAGAATGATCGAG	BF478 GCAGAGACTCTCAAGGAGAC	BF479 ACGTCATATCGATGCTCTCG	BF480 TGATCACGAGACGAAGGAAG
Amplify DNA upstream of rpoE10-ecfR10 to create pF1333	BF380 CTAGATGGTCTCGGCAAGACGCATC	BF381 CTGAAAATCTCCGCTCTGGTC	BF382 ATGGTCTCGGCAAGACGCATC	BF383 GATCCTGAAAATCTCCGCTCTGGTC
Amplify DNA downstream of rpoE10-ecfR10 to create pF1333	BF384 GATCCATTTTTTCTGGCCCCTGTCG	BF385 GGGCGCTTGCCAGTCGACCTC	BF386 CATTTTTTCTGGCCCCTGTCG	BF387 TCGAGGGCGCTTGCCAGTCGACCTC
Confirm genomic single-crossover (RFF175)	RevPCR 20-mer GGAAACAGCTATGACCATGA	BF442 TTTCAGCGCACGGATACAGG
Confirm genomic rpoE10-ecfR10 deletion (strain=RFF198)	BF461 CAGCGCTACGGTTTCGATAG	BF462 GGTCGCTGCAGTCATTTTCG	BF463 GATCAACGAATAGAGGCAGG	BF464 TGGATGAGGCGCTTTCCATC
Amplify DNA downstream of fecI-fecR to create pF1341	BF402b GGGGAATATGACATCCGTTTTCAAGTTTTTTCC	BF401 GTCTCGGCATTGAGTTCGACG
Amplify DNA upstream of fecI-fecR to create pF1341	BF398 ACGGCGCAATGCCGCATAATC	BF397 AGTGAAAGCGGTCGCCCTTTTTTC
Confirm genomic single-crossover (RFF298)	RevPCR 20-mer GGAAACAGCTATGACCATGA	BF435 ATGTGCTCGTCTGCCGTTTC
Confirm genomic fecI-fecR deletion (strain=RFF300)	BF481 GCTACCGTTTTCCTTCCATG	BF482 CACTCTTCTGCTTGTCACAG	BF483 GGGCGACAGAATAAGCATAG	BF484 GTGACCGCAAGATCGAGCAG
Amplify DNA upstream of rsiA2 to create pF1325	BF316 CTAGAAAAAGAGCCTGGCTGATCAG	BF317 TCTTCCCGTTCCGTGCGGGCT	BF318 AAAAAGAGCCTGGCTGATCAG	BF319 GATCTCTTCCCGTTCCGTGCGGGCT
Amplify DNA downstream of rsiA2 to create pF1325	BF320 GATCTCGTCGCAGCGTTCACGCCAG	BF321 GATCGAAACGCGTGTCGGCTC	BF322 TCGTCGCAGCGTTCACGCCAG	BF323 TCGAGATCGAAACGCGTGTCGGCTC
Confirm genomic single-crossover (MB791)	RevPCR 20-mer GGAAACAGCTATGACCATGA	1325-left TTCAGCTTCGAAGCGATTTG
Confirm genomic rsiA2 deletion (strain=RFF118)	BF424 TGTCGCTGATCGCGATGATC	BF432 TATTGCGTCTATCGCGACCG	BF425 GCGATGATCGCGACGATCAG	BF433 CTGAAAATGGCGCGGAACTG
Amplify DNA upstream of rpoH1 to create pF1326	BF300 CTAGAATCCCGAACCCAAGGGTGAG	BF301 AGAAGCACCCCCTTTGTGCGTC	BF302 AATCCCGAACCCAAGGGTGAG	BF303 GATCAGAAGCACCCCCTTTGTGCGTC
Amplify DNA downstream of rpoH1 to create pF1326	BF304 GATCAAGGACCACTCATTTCTCGAC	BF305 GAAGCTCATGCCGGGTGATCC	BF306 AAGGACCACTCATTTCTCGAC	BF307 TCGAGAAGCTCATGCCGGGTGATCC
Confirm genomic single-crossover (strain=RFF137)	RevPCR 20-mer GGAAACAGCTATGACCATGA	BF443 CATGCTCCTGATACCGCTTG
Confirm genomic rpoH1 deletion (strain=RFF157)	BF445 AAGGAGCCGTCTCGATCAAC	BF446 AACGGTTTTCCGTCCGGTAG	BF447 TTGAATCATGCTTTCGCCGC	BF448 TTCAGCATCAAGCGCCTGTC
Amplify DNA upstream of rpoH2 to create pF1327	BF308 CTAGACGGGTGCGCACTAGGGAGTG	BF309 CCGATTGCTCCGTAGCTGGCG	BF310 ACGGGTGCGCACTAGGGAGTG	BF311 GATCCCGATTGCTCCGTAGCTGGCG
Amplify DNA downstream of rpoH2 to create pF1327	BF312 GATCCAGCGTAAGGCTTCGCGAGGTC	BF313 GAGTCTGGACTTCCTGTCGAG	BF314 CAGCGTAAGGCTTCGCGAGGTC	BF315 TCGAGAGTCTGGACTTCCTGTCGAG
Confirm genomic single-crossover (strain=RFF133)	RevPCR 20-mer GGAAACAGCTATGACCATGA	BF444 GCATGTGCGACATTGCGATC
Confirm genomic rpoH2 deletion (strain=RFF155)	BF449 CGGCGGTATCTCCGTCTATC	BF450 AGTCGCTCAATGGAGAACTG	BF451 CTGTCATTTCGTCAACCAGC	BF452 ATCAGGAACTGCAGGCCGAC

## Sheet: 5'-RACE mapping primers
Data Set S5. Oligonucleotide primers used in this study: 5'-RACE mapping primers
5'-RACE mapping of transcription start sites of rpoE5 and other RpoE2-dependent target genes was reported in Schlüter et al. 2013, BMC Genomics 14:156.
Unique Identifier	Gene	RT primer	PCR primer	Notes
SMa0142		CTCATCGGGCGCTCGTAT	GAACTCTCGGAATGGAAA
SMa0143	rpoE6	TCTTCTGTCGGCGCACCT	AATATCCAAGCATCAAAG
SMa0144	ecfR6	TTGGCCGCATGACGCGTTT	TCCATCGCTCGTTCTACTT
SMa0146		GCGTGGATCGCACTTCGA	TTCGAGTTCCAACTCCTC
SMa0148		GTCAGACCGTTGTTGGTT	GGAACCAATCCGGCAGAA
SMa0187		GTCAGACCGTTGTTGGTT	TCTGAGCCCTTGTAAAAC
SMb20296		GAACGAGCCGCAGAAAGA	ATGTGGGTCCGTGAGGTT
SMb20522		CTTGGTGATGTTCACTTG	ATGTCCAATACCGAGTAT
SMb20530		TCATTCTGACCCTTGAGC	CTTTCCTGCATCCATCGCA
SMb20531	rpoE7	ACGCGAGAATGACGGCCAT	TTGTGCCTCGCGATTGCA
SMb20532	ecfR7	AGACGAGAGTCATCGGCAT	TTGATGAGTTCCTGCGTTT
SMb20590	acyP	AGAAATGGTCAAGCATTCT	CGTCGCTCTCGTTGCGAA
SMb20592	rpoE8	CGCCTCGTTGATGACGAT	AATCCTCAAAGCGTGTGAA
SMb20593		GTCGGTCGGCTTGTCGTT	TGCGGTCGTCAGTTTGATA
SMb21484	rpoE5	TTGCGCATGATCGTGAACA	AACTGCTCGATGCTTCTCA
SMb21687		TGTAGCAGGATCCGGGTCG	GGGCGAATGGACGATAGCA
SMb23398		TTCCGATCGTCAAGGGCCTT	AACTCCCGCGCCAGTTCGA	rsiA-like ORF, annotated in S. meliloti Rm2011, but not Rm1021
SMc01022		TGCGGCCATGTGCTCCAT	AAACGCAGCCAGTCCCAAA
SMc01149		TTCTCGTTCGGCACGACTT	GGGCGAACGCATGACAAA
SMc01151		AGGCGCAATCGATCAGATA	CGTCCATGACGATCGTCT
SMc01508		TGCGTCACGCGAAGCCGCA	TCTTCGCGTATTTCGTTC
SMc02713	rpoE3	GAAAACGTCGACCGCACC	ATCGCATAGACCCAGCTTT
SMc02714	ecfR3	CGAGAAGAGCGTCAAGTT	GTCGATATAGGCGGACAA
SMc03196	modA	TCAGCGGAGTGCCGGTTTT	AGGCCGATCTTGGTGATCTT
SMc03936		TCAGCGGAGTGCCGGTTTT	AGGCCGATCTTGGTGATCTT
SMc04046		GCCGATCTCTTCGACATA	ATCGTGCCGAACTGGTAAT
SMc04049		TTGACGTTGTTGCGGATGT	ATTCGCTTCGCTTCGTCT
SMc04203	fecI	GGCCTCGGACATCAGGAA	ACTCGACGACGTTGTTGT
SMc04204	fecR	ATCGTCAGGCGTCATGGTT	AAGATAGACAGGCGAGAGA
SMc04205		ATCGTCAGGCGTCATGGTT	TGCGACGGGATATCGAAG
